# Supplementary material for: A Cuproptosis-Related Gene Model For Predicting the Prognosis of Clear Cell Renal Cell Carcinoma
Source: Front Genet. 2022 Aug 11;13:905518. doi: 10.3389/fgene.2022.905518 (PMC9450221; doi:10.3389/fgene.2022.905518)
Supplement: Supplementary file 1 [file DataSheet1.xlsx]

## Sheet: Appendix T1
Genes	FDX1	LIPT1	LIAS	DLD	DBT	GCSH	DLST	DLAT	PDHA1	PDHB	SLC31A1	ATP7A	ATP7B
Gene Source	Tsvetkov P, Coy S, Petrova B, Dreishpoon M, Verma A, Abdusamad M, Rossen J, Joesch-Cohen L, Humeidi R, Spangler RD, Eaton JK, Frenkel E, Kocak M, Corsello SM, Lutsenko S, Kanarek N, Santagata S, Golub TR. Copper induces cell death by targeting lipoylated TCA cycle proteins. Science. 2022 Mar 18;375(6586):1254-1261. doi: 10.1126/science.abf0529. Epub 2022 Mar 17. PMID: 35298263.
The differential analysis of cuproptosis-related genes
gene	group1mea	group2mea	logFC	p	FDR
ATP7B	2.05084	3.27412	0.67489	4.91532e-15	1.96613e-14
DBT	5.27268	2.94782	-0.838888	5.84201e-42	7.01041e-41
DLAT	9.66623	11.6303	0.266861	4.72301e-12	1.4169e-11
DLD	18.7536	20.0061	0.0932772	0.00815909	0.00979091
FDX1	9.69585	8.60081	-0.172896	3.10376e-07	6.20752e-07
GCSH	3.33028	3.19967	-0.0577233	0.00567163	0.00756217
LIAS	3.60316	5.35129	0.570624	5.91585e-21	3.54951e-20
LIPT1	2.45745	2.97677	0.276585	0.000423763	0.000726451
PDHA1	21.1271	19.1297	-0.143285	0.00221255	0.00331882
PDHB	12.536	11.1167	-0.17334	9.17076e-10	2.20098e-09
SLC31A1	8.68599	9.42814	0.118283	0.0215813	0.0235432
The the univariate cox analysis of cuproptosis-related genes
gene	HR	HR_95L	HR_95U	adjusted_P
DBT	0.61596	0.517379	0.733326	5.16e-08
DLAT	0.904817	0.864531	0.94698	1.68e-05
FDX1	0.868507	0.810125	0.931097	7.16e-05
ATP7A	0.779325	0.683126	0.88907	0.000207962
DLD	0.964345	0.941853	0.987374	0.00256784
LIAS	0.859222	0.774001	0.953826	0.00441327
DLST	0.974523	0.956716	0.992662	0.0060937
SLC31A1	0.944188	0.903418	0.986799	0.0107716
PDHB	0.94667	0.89933	0.996501	0.0362699
ATP7B	0.906271	0.824012	0.996741	0.0426425

## Sheet: Appendix T2
id	survival_time	status	ATP7B	DBT	DLAT	LIAS	PDHB
TCGA-3Z-A93Z	385	0	2.86116	1.85291	9.0764	5.35641	13.0598
TCGA-6D-AA2E	362	0	2.86116	3.42005	10.8347	4.10912	13.0598
TCGA-A3-3306	1120	0	3.42005	2.86116	17.0684	9.0764	7.50062
TCGA-A3-3307	1436	0	3.42005	2.36552	13.0598	5.35641	7.50062
TCGA-A3-3308	16	0	4.10912	2.36552	9.0764	5.35641	13.0598
TCGA-A3-3311	1191	1	4.10912	2.86116	13.0598	5.35641	9.0764
TCGA-A3-3313	735	1	2.86116	3.42005	13.0598	4.10912	9.0764
TCGA-A3-3316	1493	0	4.10912	1.85291	13.0598	5.35641	9.0764
TCGA-A3-3317	1491	0	9.0764	2.36552	13.0598	4.10912	7.50062
TCGA-A3-3319	1130	0	2.36552	3.42005	10.8347	5.35641	7.50062
TCGA-A3-3320	1508	0	2.86116	3.42005	13.0598	5.35641	9.0764
TCGA-A3-3322	1478	0	5.35641	2.86116	13.0598	10.8347	7.50062
TCGA-A3-3323	1106	0	3.42005	4.10912	13.0598	9.0764	7.50062
TCGA-A3-3324	1186	0	4.10912	1.85291	13.0598	7.50062	9.0764
TCGA-A3-3325	1170	1	5.35641	1.85291	10.8347	4.10912	13.0598
TCGA-A3-3326	1137	0	4.10912	3.42005	13.0598	7.50062	9.0764
TCGA-A3-3328	1385	0	4.10912	3.42005	10.8347	5.35641	13.0598
TCGA-A3-3329	1624	0	5.35641	2.36552	13.0598	4.10912	9.0764
TCGA-A3-3331	1257	0	5.35641	2.86116	13.0598	4.10912	9.0764
TCGA-A3-3335	1886	0	2.86116	2.36552	13.0598	5.35641	9.0764
TCGA-A3-3343	945	0	4.10912	3.42005	13.0598	7.50062	10.8347
TCGA-A3-3346	137	1	1.85291	2.86116	9.0764	13.0598	10.8347
TCGA-A3-3347	1610	1	1.85291	2.86116	13.0598	5.35641	9.0764
TCGA-A3-3349	1385	0	2.36552	4.10912	10.8347	7.50062	13.0598
TCGA-A3-3351	910	0	2.36552	2.86116	13.0598	7.50062	10.8347
TCGA-A3-3352	561	1	4.10912	3.42005	13.0598	5.35641	10.8347
TCGA-A3-3357	2688	0	2.36552	2.86116	13.0598	5.35641	7.50062
TCGA-A3-3358	1307	0	2.86116	3.42005	10.8347	5.35641	9.0764
TCGA-A3-3359	2504	0	4.10912	2.86116	10.8347	5.35641	7.50062
TCGA-A3-3362	1559	0	4.10912	2.86116	13.0598	5.35641	9.0764
TCGA-A3-3363	319	0	2.36552	3.42005	10.8347	5.35641	13.0598
TCGA-A3-3365	873	0	2.36552	2.86116	10.8347	5.35641	13.0598
TCGA-A3-3367	2270	0	4.10912	3.42005	13.0598	9.0764	7.50062
TCGA-A3-3370	2274	0	2.36552	3.42005	10.8347	5.35641	9.0764
TCGA-A3-3372	735	0	3.42005	2.86116	13.0598	5.35641	10.8347
TCGA-A3-3373	1621	0	5.35641	2.36552	10.8347	2.86116	7.50062
TCGA-A3-3374	1314	0	2.86116	2.36552	7.50062	4.10912	9.0764
TCGA-A3-3376	1696	1	2.86116	3.42005	9.0764	5.35641	13.0598
TCGA-A3-3378	630	0	3.42005	2.86116	10.8347	7.50062	9.0764
TCGA-A3-3380	567	0	1.85291	2.36552	13.0598	7.50062	9.0764
TCGA-A3-3382	574	0	1.85291	2.86116	13.0598	10.8347	7.50062
TCGA-A3-3383	861	0	2.36552	2.86116	9.0764	5.35641	13.0598
TCGA-A3-3385	1993	0	7.50062	3.42005	13.0598	2.86116	10.8347
TCGA-A3-3387	617	0	1.85291	2.86116	13.0598	5.35641	9.0764
TCGA-A3-A6NI	1018	0	3.42005	2.36552	13.0598	5.35641	9.0764
TCGA-A3-A6NJ	468	0	5.35641	1.85291	13.0598	4.10912	7.50062
TCGA-A3-A6NL	689	0	3.42005	2.36552	10.8347	5.35641	13.0598
TCGA-A3-A6NN	3	0	4.10912	2.86116	13.0598	9.0764	10.8347
TCGA-A3-A8CQ	3	0	5.35641	1.85291	9.0764	4.10912	7.50062
TCGA-A3-A8OV	340	0	4.10912	2.36552	13.0598	10.8347	9.0764
TCGA-A3-A8OW	323	0	1.85291	2.86116	10.8347	7.50062	9.0764
TCGA-AK-3425	3343	0	1.85291	2.86116	9.0764	7.50062	13.0598
TCGA-AK-3426	885	1	1.85291	3.42005	9.0764	4.10912	20.8465
TCGA-AK-3427	3583	0	1.85291	2.36552	10.8347	4.10912	17.0684
TCGA-AK-3428	3728	0	2.36552	3.42005	13.0598	7.50062	10.8347
TCGA-AK-3429	3328	0	1.85291	2.36552	10.8347	4.10912	9.0764
TCGA-AK-3431	2241	1	2.86116	3.42005	17.0684	5.35641	10.8347
TCGA-AK-3433	3409	0	1.85291	3.42005	13.0598	5.35641	7.50062
TCGA-AK-3434	2087	0	3.42005	2.86116	13.0598	7.50062	10.8347
TCGA-AK-3436	3331	0	1.85291	2.36552	9.0764	3.42005	13.0598
TCGA-AK-3440	2865	0	1.85291	4.10912	13.0598	5.35641	10.8347
TCGA-AK-3443	1423	0	1.85291	4.10912	13.0598	3.42005	10.8347
TCGA-AK-3445	2392	0	1.85291	2.86116	13.0598	5.35641	10.8347
TCGA-AK-3447	1217	0	1.85291	2.36552	17.0684	4.10912	10.8347
TCGA-AK-3450	1508	0	4.10912	2.86116	13.0598	3.42005	10.8347
TCGA-AK-3451	2868	0	1.85291	2.86116	10.8347	4.10912	9.0764
TCGA-AK-3453	2531	0	4.10912	2.36552	9.0764	7.50062	17.0684
TCGA-AK-3454	874	0	1.85291	2.86116	10.8347	7.50062	17.0684
TCGA-AK-3455	683	1	5.35641	2.36552	17.0684	4.10912	9.0764
TCGA-AK-3456	1143	0	4.10912	3.42005	13.0598	2.86116	10.8347
TCGA-AK-3458	1168	0	1.85291	3.42005	13.0598	7.50062	17.0684
TCGA-AK-3460	2508	0	2.86116	1.85291	13.0598	7.50062	10.8347
TCGA-AK-3461	2217	0	2.36552	3.42005	13.0598	5.35641	9.0764
TCGA-AK-3465	369	0	1.85291	3.42005	10.8347	5.35641	13.0598
TCGA-AS-3777	1238	0	1.85291	3.42005	9.0764	5.35641	7.50062
TCGA-AS-3778	43	0	4.10912	3.42005	13.0598	5.35641	10.8347
TCGA-B0-4688	101	1	1.85291	3.42005	10.8347	5.35641	9.0764
TCGA-B0-4690	43	1	1.85291	3.42005	9.0764	7.50062	10.8347
TCGA-B0-4691	139	1	1.85291	2.86116	10.8347	7.50062	13.0598
TCGA-B0-4693	77	1	1.85291	5.35641	13.0598	4.10912	7.50062
TCGA-B0-4694	106	1	3.42005	2.86116	9.0764	5.35641	10.8347
TCGA-B0-4696	866	1	1.85291	7.50062	9.0764	5.35641	10.8347
TCGA-B0-4697	578	1	2.36552	2.86116	10.8347	5.35641	17.0684
TCGA-B0-4698	42	1	1.85291	2.36552	7.50062	5.35641	17.0684
TCGA-B0-4699	110	1	1.85291	3.42005	9.0764	4.10912	13.0598
TCGA-B0-4700	1980	1	2.86116	3.42005	9.0764	5.35641	13.0598
TCGA-B0-4701	238	1	3.42005	2.36552	13.0598	5.35641	7.50062
TCGA-B0-4703	182	1	1.85291	2.86116	10.8347	5.35641	17.0684
TCGA-B0-4706	65	1	4.10912	3.42005	10.8347	9.0764	13.0598
TCGA-B0-4707	600	1	1.85291	2.86116	5.35641	3.42005	13.0598
TCGA-B0-4710	1755	0	2.86116	1.85291	13.0598	3.42005	9.0764
TCGA-B0-4712	1337	1	1.85291	2.36552	9.0764	4.10912	13.0598
TCGA-B0-4713	202	1	1.85291	2.86116	7.50062	5.35641	9.0764
TCGA-B0-4714	99	1	3.42005	1.85291	9.0764	10.8347	13.0598
TCGA-B0-4718	1778	0	2.86116	2.36552	9.0764	10.8347	13.0598
TCGA-B0-4810	478	1	4.10912	2.36552	7.50062	5.35641	13.0598
TCGA-B0-4811	1417	1	3.42005	1.85291	9.0764	10.8347	17.0684
TCGA-B0-4813	18	1	2.86116	1.85291	7.50062	13.0598	17.0684
TCGA-B0-4814	168	1	10.8347	2.86116	13.0598	7.50062	9.0764
TCGA-B0-4815	1588	1	1.85291	2.36552	13.0598	5.35641	10.8347
TCGA-B0-4816	1371	1	1.85291	2.36552	10.8347	5.35641	13.0598
TCGA-B0-4817	1019	1	2.86116	2.36552	5.35641	3.42005	7.50062
TCGA-B0-4818	510	1	7.50062	4.10912	10.8347	3.42005	13.0598
TCGA-B0-4819	183	1	1.85291	2.86116	10.8347	5.35641	17.0684
TCGA-B0-4821	1230	1	4.10912	1.85291	9.0764	5.35641	10.8347
TCGA-B0-4822	1111	1	1.85291	2.36552	9.0764	7.50062	17.0684
TCGA-B0-4823	454	1	1.85291	2.36552	13.0598	5.35641	9.0764
TCGA-B0-4824	1657	1	4.10912	2.36552	13.0598	5.35641	10.8347
TCGA-B0-4827	885	1	5.35641	3.42005	9.0764	2.36552	7.50062
TCGA-B0-4828	307	1	5.35641	2.86116	13.0598	7.50062	10.8347
TCGA-B0-4833	2386	1	2.36552	1.85291	9.0764	7.50062	13.0598
TCGA-B0-4834	2090	1	1.85291	3.42005	13.0598	4.10912	10.8347
TCGA-B0-4836	1238	1	1.85291	3.42005	13.0598	5.35641	10.8347
TCGA-B0-4837	1378	1	1.85291	4.10912	13.0598	5.35641	10.8347
TCGA-B0-4838	834	1	3.42005	2.36552	13.0598	4.10912	7.50062
TCGA-B0-4839	1639	1	1.85291	3.42005	10.8347	4.10912	17.0684
TCGA-B0-4841	204	1	1.85291	2.86116	9.0764	4.10912	17.0684
TCGA-B0-4842	1724	1	2.86116	4.10912	9.0764	2.36552	13.0598
TCGA-B0-4843	320	1	4.10912	1.85291	9.0764	5.35641	17.0684
TCGA-B0-4844	313	1	4.10912	1.85291	9.0764	2.36552	13.0598
TCGA-B0-4845	1986	1	5.35641	1.85291	10.8347	7.50062	13.0598
TCGA-B0-4846	1200	1	5.35641	2.86116	13.0598	3.42005	9.0764
TCGA-B0-4847	793	1	4.10912	2.36552	9.0764	7.50062	17.0684
TCGA-B0-4848	883	1	5.35641	2.86116	17.0684	4.10912	10.8347
TCGA-B0-4849	69	1	1.85291	2.36552	10.8347	7.50062	9.0764
TCGA-B0-4852	1121	1	2.36552	1.85291	13.0598	5.35641	9.0764
TCGA-B0-4945	2145	1	1.85291	2.86116	13.0598	5.35641	10.8347
TCGA-B0-5075	637	1	1.85291	2.86116	13.0598	5.35641	7.50062
TCGA-B0-5077	1317	1	3.42005	2.86116	13.0598	4.10912	9.0764
TCGA-B0-5080	342	1	2.36552	2.86116	10.8347	4.10912	17.0684
TCGA-B0-5081	362	1	1.85291	2.36552	9.0764	5.35641	13.0598
TCGA-B0-5083	1045	1	1.85291	3.42005	10.8347	5.35641	13.0598
TCGA-B0-5084	222	1	2.86116	2.36552	7.50062	4.10912	13.0598
TCGA-B0-5085	770	1	3.42005	2.36552	5.35641	7.50062	17.0684
TCGA-B0-5088	563	1	2.36552	3.42005	9.0764	5.35641	13.0598
TCGA-B0-5092	459	1	1.85291	3.42005	10.8347	7.50062	13.0598
TCGA-B0-5094	333	1	1.85291	2.36552	13.0598	10.8347	9.0764
TCGA-B0-5095	245	1	2.36552	2.86116	10.8347	4.10912	13.0598
TCGA-B0-5096	68	1	2.36552	3.42005	20.8465	2.86116	9.0764
TCGA-B0-5097	665	0	2.36552	3.42005	10.8347	5.35641	9.0764
TCGA-B0-5098	1584	1	13.0598	1.85291	9.0764	3.42005	7.50062
TCGA-B0-5099	485	1	1.85291	2.36552	9.0764	5.35641	7.50062
TCGA-B0-5100	1913	1	1.85291	2.86116	9.0764	7.50062	17.0684
TCGA-B0-5102	2764	1	3.42005	1.85291	10.8347	4.10912	13.0598
TCGA-B0-5106	1598	1	1.85291	2.36552	10.8347	7.50062	17.0684
TCGA-B0-5107	927	1	2.86116	2.36552	10.8347	9.0764	13.0598
TCGA-B0-5108	1782	0	1.85291	3.42005	10.8347	5.35641	9.0764
TCGA-B0-5109	587	1	1.85291	3.42005	10.8347	5.35641	13.0598
TCGA-B0-5110	2009	0	2.36552	3.42005	13.0598	4.10912	9.0764
TCGA-B0-5113	1175	0	2.36552	3.42005	13.0598	4.10912	9.0764
TCGA-B0-5115	1604	0	3.42005	2.86116	13.0598	9.0764	10.8347
TCGA-B0-5116	1274	0	3.42005	2.86116	13.0598	7.50062	10.8347
TCGA-B0-5117	1608	0	1.85291	2.86116	10.8347	5.35641	13.0598
TCGA-B0-5119	1552	0	5.35641	3.42005	13.0598	4.10912	10.8347
TCGA-B0-5120	1169	0	4.10912	2.36552	13.0598	7.50062	9.0764
TCGA-B0-5121	1485	0	2.36552	3.42005	10.8347	7.50062	13.0598
TCGA-B0-5399	1411	0	5.35641	2.36552	13.0598	4.10912	10.8347
TCGA-B0-5400	1733	0	1.85291	3.42005	5.35641	4.10912	17.0684
TCGA-B0-5402	1290	0	7.50062	3.42005	17.0684	4.10912	10.8347
TCGA-B0-5690	3392	0	5.35641	2.86116	10.8347	3.42005	13.0598
TCGA-B0-5691	3431	0	2.86116	5.35641	10.8347	3.42005	13.0598
TCGA-B0-5692	3944	0	2.36552	2.86116	10.8347	5.35641	9.0764
TCGA-B0-5693	4074	0	3.42005	2.36552	13.0598	5.35641	10.8347
TCGA-B0-5694	480	1	7.50062	2.86116	13.0598	5.35641	10.8347
TCGA-B0-5695	2150	0	4.10912	3.42005	13.0598	5.35641	10.8347
TCGA-B0-5696	2609	0	2.86116	3.42005	9.0764	4.10912	13.0598
TCGA-B0-5697	2630	0	2.36552	2.86116	10.8347	3.42005	13.0598
TCGA-B0-5698	3631	0	2.36552	2.86116	10.8347	3.42005	7.50062
TCGA-B0-5699	3841	0	4.10912	3.42005	13.0598	5.35641	9.0764
TCGA-B0-5700	1790	0	3.42005	1.85291	10.8347	5.35641	9.0764
TCGA-B0-5701	2461	0	7.50062	4.10912	13.0598	3.42005	9.0764
TCGA-B0-5702	2172	0	1.85291	3.42005	7.50062	9.0764	13.0598
TCGA-B0-5703	2246	0	4.10912	2.36552	10.8347	5.35641	9.0764
TCGA-B0-5705	4537	0	4.10912	3.42005	10.8347	5.35641	13.0598
TCGA-B0-5706	3205	0	4.10912	2.86116	17.0684	3.42005	9.0764
TCGA-B0-5707	3744	0	4.10912	2.86116	10.8347	3.42005	17.0684
TCGA-B0-5709	3974	0	3.42005	4.10912	13.0598	2.86116	9.0764
TCGA-B0-5710	2430	0	2.36552	3.42005	13.0598	4.10912	10.8347
TCGA-B0-5711	3989	0	2.86116	3.42005	13.0598	5.35641	10.8347
TCGA-B0-5712	2722	0	5.35641	2.86116	9.0764	3.42005	13.0598
TCGA-B0-5713	2782	0	5.35641	3.42005	13.0598	4.10912	9.0764
TCGA-B0-5812	3834	0	2.86116	3.42005	10.8347	5.35641	17.0684
TCGA-B2-3923	992	0	2.36552	3.42005	13.0598	4.10912	9.0764
TCGA-B2-3924	1092	0	4.10912	2.36552	10.8347	9.0764	7.50062
TCGA-B2-4098	51	1	2.86116	2.36552	10.8347	4.10912	13.0598
TCGA-B2-4099	972	0	2.36552	2.86116	17.0684	7.50062	9.0764
TCGA-B2-4101	648	0	3.42005	2.36552	10.8347	7.50062	13.0598
TCGA-B2-4102	952	0	3.42005	2.86116	10.8347	5.35641	9.0764
TCGA-B2-5633	963	0	1.85291	3.42005	20.8465	5.35641	17.0684
TCGA-B2-5635	755	0	1.85291	4.10912	13.0598	3.42005	20.8465
TCGA-B2-5636	919	0	2.36552	5.35641	13.0598	3.42005	10.8347
TCGA-B2-5639	1003	1	5.35641	2.86116	13.0598	4.10912	7.50062
TCGA-B2-5641	656	0	2.86116	3.42005	10.8347	4.10912	9.0764
TCGA-B2-A4SR	507	0	4.10912	1.85291	13.0598	5.35641	9.0764
TCGA-B4-5377	365	0	5.35641	3.42005	13.0598	2.36552	7.50062
TCGA-B4-5378	175	0	2.36552	3.42005	10.8347	5.35641	13.0598
TCGA-B4-5832	155	0	1.85291	7.50062	17.0684	3.42005	9.0764
TCGA-B4-5834	38	0	2.36552	3.42005	13.0598	5.35641	10.8347
TCGA-B4-5835	16	0	2.86116	1.85291	10.8347	3.42005	7.50062
TCGA-B4-5836	141	0	5.35641	3.42005	13.0598	2.86116	9.0764
TCGA-B4-5838	166	0	3.42005	2.36552	13.0598	4.10912	9.0764
TCGA-B4-5843	11	0	4.10912	1.85291	13.0598	5.35641	10.8347
TCGA-B4-5844	7	0	5.35641	3.42005	10.8347	2.36552	13.0598
TCGA-B8-4143	709	1	2.36552	3.42005	20.8465	9.0764	10.8347
TCGA-B8-4146	511	0	1.85291	4.10912	20.8465	5.35641	9.0764
TCGA-B8-4148	1520	0	5.35641	2.86116	13.0598	4.10912	7.50062
TCGA-B8-4151	1299	0	2.36552	2.86116	10.8347	5.35641	13.0598
TCGA-B8-4153	762	0	3.42005	2.86116	9.0764	5.35641	17.0684
TCGA-B8-4154	1380	0	2.36552	2.86116	10.8347	4.10912	17.0684
TCGA-B8-4619	523	0	1.85291	2.86116	10.8347	4.10912	13.0598
TCGA-B8-4620	777	0	5.35641	2.36552	17.0684	3.42005	10.8347
TCGA-B8-4621	788	0	4.10912	3.42005	13.0598	2.86116	9.0764
TCGA-B8-4622	1525	0	4.10912	2.86116	13.0598	5.35641	10.8347
TCGA-B8-5158	1218	0	3.42005	4.10912	13.0598	2.36552	7.50062
TCGA-B8-5159	722	0	5.35641	3.42005	13.0598	4.10912	9.0764
TCGA-B8-5162	36	0	2.36552	2.86116	9.0764	3.42005	10.8347
TCGA-B8-5163	822	0	1.85291	3.42005	10.8347	4.10912	13.0598
TCGA-B8-5164	26	0	2.36552	4.10912	10.8347	3.42005	9.0764
TCGA-B8-5165	737	0	2.86116	3.42005	13.0598	5.35641	9.0764
TCGA-B8-5545	1525	0	5.35641	3.42005	9.0764	2.86116	13.0598
TCGA-B8-5546	505	0	5.35641	2.86116	10.8347	4.10912	13.0598
TCGA-B8-5549	194	0	5.35641	2.86116	13.0598	4.10912	7.50062
TCGA-B8-5550	1476	0	2.86116	1.85291	13.0598	4.10912	9.0764
TCGA-B8-5551	16	0	3.42005	2.86116	9.0764	4.10912	10.8347
TCGA-B8-5552	1046	0	2.86116	3.42005	10.8347	4.10912	9.0764
TCGA-B8-5553	435	0	4.10912	2.36552	13.0598	3.42005	7.50062
TCGA-B8-A54D	830	0	2.86116	3.42005	13.0598	5.35641	7.50062
TCGA-B8-A54E	909	0	2.86116	4.10912	5.35641	3.42005	9.0764
TCGA-B8-A54F	519	0	4.10912	2.86116	13.0598	10.8347	9.0764
TCGA-B8-A54G	53	0	1.85291	3.42005	9.0764	5.35641	13.0598
TCGA-B8-A54H	256	0	5.35641	2.86116	13.0598	3.42005	10.8347
TCGA-B8-A54I	150	0	1.85291	2.36552	9.0764	3.42005	10.8347
TCGA-B8-A54J	528	0	3.42005	2.36552	9.0764	5.35641	10.8347
TCGA-B8-A54K	469	0	1.85291	4.10912	10.8347	9.0764	17.0684
TCGA-B8-A7U6	495	0	3.42005	1.85291	9.0764	5.35641	10.8347
TCGA-B8-A8YJ	431	0	3.42005	2.36552	7.50062	4.10912	13.0598
TCGA-BP-4158	3377	0	4.10912	1.85291	13.0598	10.8347	9.0764
TCGA-BP-4159	2601	1	1.85291	2.36552	9.0764	7.50062	20.8465
TCGA-BP-4160	2881	0	1.85291	2.86116	10.8347	4.10912	7.50062
TCGA-BP-4161	2746	0	2.86116	1.85291	13.0598	5.35641	10.8347
TCGA-BP-4162	3074	0	1.85291	2.86116	10.8347	5.35641	7.50062
TCGA-BP-4163	2839	0	1.85291	4.10912	13.0598	7.50062	9.0764
TCGA-BP-4164	992	1	4.10912	3.42005	17.0684	5.35641	7.50062
TCGA-BP-4165	3037	0	2.36552	2.86116	9.0764	7.50062	17.0684
TCGA-BP-4166	13	0	1.85291	2.36552	13.0598	5.35641	10.8347
TCGA-BP-4167	2718	0	1.85291	2.36552	7.50062	4.10912	20.8465
TCGA-BP-4169	701	1	1.85291	2.86116	10.8347	7.50062	13.0598
TCGA-BP-4170	2343	1	3.42005	1.85291	10.8347	5.35641	9.0764
TCGA-BP-4173	1893	0	2.86116	3.42005	9.0764	5.35641	10.8347
TCGA-BP-4174	1879	0	3.42005	1.85291	10.8347	4.10912	9.0764
TCGA-BP-4176	1955	0	2.86116	1.85291	13.0598	5.35641	7.50062
TCGA-BP-4177	1670	0	1.85291	4.10912	10.8347	5.35641	17.0684
TCGA-BP-4325	2964	0	4.10912	3.42005	13.0598	7.50062	9.0764
TCGA-BP-4326	1625	1	4.10912	2.36552	10.8347	7.50062	9.0764
TCGA-BP-4327	109	1	4.10912	2.86116	13.0598	5.35641	9.0764
TCGA-BP-4329	845	1	2.86116	1.85291	13.0598	5.35641	10.8347
TCGA-BP-4330	1888	0	2.86116	3.42005	13.0598	7.50062	9.0764
TCGA-BP-4331	2454	1	4.10912	1.85291	13.0598	5.35641	9.0764
TCGA-BP-4332	1133	0	4.10912	2.86116	13.0598	7.50062	10.8347
TCGA-BP-4334	645	1	2.36552	3.42005	7.50062	4.10912	10.8347
TCGA-BP-4335	475	1	3.42005	1.85291	9.0764	7.50062	13.0598
TCGA-BP-4337	2	1	5.35641	2.36552	10.8347	9.0764	13.0598
TCGA-BP-4338	2859	0	1.85291	3.42005	17.0684	5.35641	7.50062
TCGA-BP-4340	562	1	4.10912	3.42005	10.8347	5.35641	9.0764
TCGA-BP-4341	1589	1	3.42005	2.36552	9.0764	7.50062	13.0598
TCGA-BP-4342	2256	1	9.0764	2.36552	17.0684	7.50062	10.8347
TCGA-BP-4343	1912	1	1.85291	2.36552	9.0764	3.42005	7.50062
TCGA-BP-4344	1666	0	2.86116	2.36552	13.0598	5.35641	10.8347
TCGA-BP-4345	1516	0	1.85291	2.86116	9.0764	5.35641	20.8465
TCGA-BP-4346	1493	1	2.36552	3.42005	13.0598	7.50062	9.0764
TCGA-BP-4347	1367	0	3.42005	1.85291	10.8347	5.35641	9.0764
TCGA-BP-4349	372	0	2.86116	2.36552	9.0764	5.35641	17.0684
TCGA-BP-4351	970	0	5.35641	1.85291	9.0764	4.10912	10.8347
TCGA-BP-4352	344	1	2.36552	2.86116	9.0764	17.0684	13.0598
TCGA-BP-4353	375	1	2.36552	2.86116	13.0598	5.35641	10.8347
TCGA-BP-4354	1034	1	2.36552	2.86116	10.8347	5.35641	9.0764
TCGA-BP-4355	953	1	3.42005	2.36552	10.8347	9.0764	13.0598
TCGA-BP-4756	374	0	4.10912	3.42005	10.8347	2.86116	13.0598
TCGA-BP-4758	2208	0	1.85291	3.42005	9.0764	7.50062	13.0598
TCGA-BP-4759	2372	0	1.85291	2.36552	13.0598	9.0764	10.8347
TCGA-BP-4760	2361	0	2.36552	3.42005	13.0598	4.10912	10.8347
TCGA-BP-4761	182	0	1.85291	4.10912	9.0764	5.35641	7.50062
TCGA-BP-4762	1343	1	1.85291	2.86116	9.0764	4.10912	10.8347
TCGA-BP-4763	1270	1	1.85291	2.86116	17.0684	7.50062	10.8347
TCGA-BP-4765	2184	0	2.86116	3.42005	13.0598	5.35641	10.8347
TCGA-BP-4766	1462	0	4.10912	3.42005	13.0598	5.35641	9.0764
TCGA-BP-4768	400	0	7.50062	1.85291	13.0598	9.0764	10.8347
TCGA-BP-4769	1876	0	2.36552	3.42005	10.8347	5.35641	13.0598
TCGA-BP-4770	329	1	1.85291	4.10912	7.50062	2.86116	17.0684
TCGA-BP-4771	162	1	2.86116	2.36552	9.0764	5.35641	10.8347
TCGA-BP-4774	1885	0	5.35641	1.85291	13.0598	3.42005	9.0764
TCGA-BP-4775	1843	0	3.42005	2.36552	10.8347	5.35641	9.0764
TCGA-BP-4776	411	0	1.85291	2.36552	9.0764	5.35641	17.0684
TCGA-BP-4777	1731	0	1.85291	2.36552	9.0764	5.35641	7.50062
TCGA-BP-4781	2080	0	3.42005	1.85291	10.8347	4.10912	7.50062
TCGA-BP-4782	354	0	5.35641	3.42005	13.0598	4.10912	9.0764
TCGA-BP-4784	1854	0	1.85291	2.86116	10.8347	5.35641	17.0684
TCGA-BP-4787	480	1	1.85291	2.36552	9.0764	4.10912	10.8347
TCGA-BP-4789	1489	0	1.85291	3.42005	17.0684	4.10912	10.8347
TCGA-BP-4790	1111	1	2.86116	3.42005	10.8347	5.35641	9.0764
TCGA-BP-4795	620	0	1.85291	2.86116	10.8347	3.42005	17.0684
TCGA-BP-4797	1107	0	1.85291	2.86116	13.0598	3.42005	7.50062
TCGA-BP-4798	334	1	4.10912	2.36552	9.0764	7.50062	10.8347
TCGA-BP-4799	1133	1	1.85291	2.36552	17.0684	5.35641	10.8347
TCGA-BP-4801	1124	0	3.42005	2.86116	10.8347	5.35641	9.0764
TCGA-BP-4803	204	0	3.42005	2.86116	13.0598	10.8347	7.50062
TCGA-BP-4804	1459	0	1.85291	2.36552	10.8347	5.35641	13.0598
TCGA-BP-4807	211	0	3.42005	2.86116	10.8347	4.10912	9.0764
TCGA-BP-4959	2660	0	2.36552	4.10912	10.8347	5.35641	7.50062
TCGA-BP-4960	2172	0	4.10912	1.85291	9.0764	5.35641	17.0684
TCGA-BP-4961	1935	0	2.86116	3.42005	13.0598	5.35641	9.0764
TCGA-BP-4962	1785	0	1.85291	3.42005	10.8347	5.35641	9.0764
TCGA-BP-4963	1834	0	2.36552	4.10912	13.0598	5.35641	10.8347
TCGA-BP-4964	1862	0	4.10912	2.86116	13.0598	5.35641	10.8347
TCGA-BP-4965	1871	0	1.85291	3.42005	13.0598	4.10912	9.0764
TCGA-BP-4967	205	0	3.42005	2.86116	13.0598	4.10912	10.8347
TCGA-BP-4968	1746	0	1.85291	2.86116	9.0764	5.35641	10.8347
TCGA-BP-4969	1794	0	2.36552	2.86116	7.50062	5.35641	9.0764
TCGA-BP-4970	433	0	2.86116	4.10912	10.8347	3.42005	9.0764
TCGA-BP-4971	1487	0	1.85291	2.86116	9.0764	5.35641	17.0684
TCGA-BP-4972	1502	0	5.35641	2.86116	10.8347	3.42005	9.0764
TCGA-BP-4973	1384	0	4.10912	2.86116	13.0598	10.8347	9.0764
TCGA-BP-4974	211	1	5.35641	2.36552	10.8347	4.10912	13.0598
TCGA-BP-4975	1433	0	2.86116	2.36552	13.0598	7.50062	9.0764
TCGA-BP-4976	1632	0	4.10912	2.86116	10.8347	5.35641	13.0598
TCGA-BP-4977	454	0	1.85291	4.10912	13.0598	7.50062	9.0764
TCGA-BP-4981	1097	1	4.10912	2.86116	7.50062	5.35641	17.0684
TCGA-BP-4982	1014	0	5.35641	2.86116	13.0598	3.42005	9.0764
TCGA-BP-4983	1413	0	2.36552	3.42005	10.8347	5.35641	9.0764
TCGA-BP-4985	952	1	2.36552	2.86116	13.0598	4.10912	10.8347
TCGA-BP-4986	785	0	1.85291	2.36552	9.0764	7.50062	10.8347
TCGA-BP-4987	1124	0	7.50062	3.42005	13.0598	5.35641	9.0764
TCGA-BP-4989	118	0	1.85291	2.36552	5.35641	9.0764	13.0598
TCGA-BP-4991	1413	0	7.50062	2.86116	13.0598	5.35641	9.0764
TCGA-BP-4992	501	0	4.10912	1.85291	13.0598	7.50062	17.0684
TCGA-BP-4993	177	0	2.36552	2.86116	13.0598	5.35641	10.8347
TCGA-BP-4994	1308	0	2.86116	3.42005	13.0598	4.10912	10.8347
TCGA-BP-4995	1371	0	2.86116	3.42005	13.0598	4.10912	10.8347
TCGA-BP-4998	932	0	2.36552	3.42005	13.0598	5.35641	9.0764
TCGA-BP-4999	1266	0	4.10912	2.86116	13.0598	3.42005	10.8347
TCGA-BP-5000	563	0	4.10912	2.36552	9.0764	5.35641	13.0598
TCGA-BP-5001	1177	0	2.86116	2.36552	9.0764	7.50062	17.0684
TCGA-BP-5004	1126	0	2.86116	1.85291	10.8347	5.35641	7.50062
TCGA-BP-5006	840	0	4.10912	1.85291	13.0598	5.35641	9.0764
TCGA-BP-5007	1140	0	2.86116	3.42005	13.0598	5.35641	10.8347
TCGA-BP-5008	1071	0	3.42005	2.36552	13.0598	5.35641	9.0764
TCGA-BP-5009	1092	1	4.10912	1.85291	10.8347	5.35641	13.0598
TCGA-BP-5010	878	1	7.50062	2.36552	9.0764	5.35641	17.0684
TCGA-BP-5168	1463	1	1.85291	4.10912	13.0598	5.35641	10.8347
TCGA-BP-5169	193	0	1.85291	2.86116	9.0764	7.50062	13.0598
TCGA-BP-5170	2412	0	1.85291	2.36552	10.8347	9.0764	13.0598
TCGA-BP-5173	62	1	4.10912	2.36552	9.0764	7.50062	13.0598
TCGA-BP-5174	2257	0	2.86116	3.42005	10.8347	5.35641	13.0598
TCGA-BP-5175	932	0	1.85291	2.86116	7.50062	5.35641	17.0684
TCGA-BP-5176	1590	1	5.35641	2.36552	9.0764	3.42005	13.0598
TCGA-BP-5177	293	0	1.85291	4.10912	10.8347	7.50062	20.8465
TCGA-BP-5178	1912	1	1.85291	3.42005	13.0598	4.10912	10.8347
TCGA-BP-5180	2263	0	4.10912	2.36552	13.0598	9.0764	10.8347
TCGA-BP-5181	1495	0	7.50062	3.42005	13.0598	4.10912	10.8347
TCGA-BP-5182	1165	0	2.86116	2.36552	9.0764	5.35641	10.8347
TCGA-BP-5183	1291	0	5.35641	2.36552	13.0598	2.86116	10.8347
TCGA-BP-5184	1133	0	3.42005	2.86116	13.0598	5.35641	10.8347
TCGA-BP-5185	1132	0	1.85291	2.86116	9.0764	5.35641	17.0684
TCGA-BP-5186	693	0	4.10912	3.42005	13.0598	5.35641	9.0764
TCGA-BP-5187	406	0	2.36552	2.86116	17.0684	5.35641	10.8347
TCGA-BP-5189	822	1	7.50062	2.86116	13.0598	3.42005	10.8347
TCGA-BP-5190	1011	0	2.86116	3.42005	9.0764	5.35641	10.8347
TCGA-BP-5191	967	0	1.85291	3.42005	7.50062	9.0764	17.0684
TCGA-BP-5192	714	0	3.42005	4.10912	13.0598	5.35641	9.0764
TCGA-BP-5194	408	0	2.86116	3.42005	17.0684	7.50062	10.8347
TCGA-BP-5195	749	0	2.86116	3.42005	13.0598	7.50062	10.8347
TCGA-BP-5196	1018	0	1.85291	3.42005	10.8347	4.10912	13.0598
TCGA-BP-5198	603	0	5.35641	1.85291	13.0598	3.42005	9.0764
TCGA-BP-5199	1355	0	2.86116	2.36552	10.8347	5.35641	17.0684
TCGA-BP-5200	1063	0	5.35641	1.85291	13.0598	2.86116	7.50062
TCGA-BP-5201	951	0	3.42005	1.85291	9.0764	2.36552	10.8347
TCGA-BP-5202	29	0	5.35641	2.36552	13.0598	3.42005	7.50062
TCGA-CJ-4634	3498	0	4.10912	3.42005	13.0598	7.50062	9.0764
TCGA-CJ-4635	1416	0	4.10912	2.36552	17.0684	10.8347	9.0764
TCGA-CJ-4636	1924	0	1.85291	2.36552	13.0598	5.35641	10.8347
TCGA-CJ-4637	2227	1	2.36552	3.42005	10.8347	5.35641	9.0764
TCGA-CJ-4638	431	1	2.36552	2.86116	10.8347	4.10912	13.0598
TCGA-CJ-4639	3229	0	2.36552	3.42005	13.0598	5.35641	10.8347
TCGA-CJ-4640	3480	0	2.36552	1.85291	7.50062	5.35641	10.8347
TCGA-CJ-4641	1661	1	1.85291	3.42005	13.0598	5.35641	9.0764
TCGA-CJ-4642	3205	0	1.85291	4.10912	7.50062	17.0684	10.8347
TCGA-CJ-4643	1793	0	4.10912	2.86116	13.0598	5.35641	10.8347
TCGA-CJ-4644	336	1	5.35641	2.36552	17.0684	2.86116	9.0764
TCGA-CJ-4868	646	1	2.36552	3.42005	13.0598	5.35641	10.8347
TCGA-CJ-4869	2554	0	1.85291	2.36552	9.0764	5.35641	13.0598
TCGA-CJ-4870	1498	0	4.10912	2.36552	13.0598	5.35641	9.0764
TCGA-CJ-4871	2423	0	2.36552	2.86116	13.0598	3.42005	9.0764
TCGA-CJ-4872	1435	0	1.85291	3.42005	10.8347	5.35641	20.8465
TCGA-CJ-4873	1776	0	1.85291	3.42005	10.8347	5.35641	17.0684
TCGA-CJ-4874	2283	0	2.86116	3.42005	13.0598	5.35641	9.0764
TCGA-CJ-4875	3554	1	2.86116	2.36552	9.0764	7.50062	10.8347
TCGA-CJ-4876	1955	0	7.50062	1.85291	9.0764	2.86116	10.8347
TCGA-CJ-4878	2186	0	3.42005	2.86116	10.8347	1.85291	7.50062
TCGA-CJ-4881	2014	0	1.85291	2.36552	9.0764	5.35641	13.0598
TCGA-CJ-4882	1883	0	3.42005	2.86116	10.8347	5.35641	13.0598
TCGA-CJ-4884	1759	0	1.85291	2.86116	10.8347	5.35641	13.0598
TCGA-CJ-4885	3451	0	7.50062	1.85291	17.0684	2.86116	13.0598
TCGA-CJ-4886	1952	0	2.36552	3.42005	13.0598	5.35641	7.50062
TCGA-CJ-4887	932	1	2.36552	2.86116	9.0764	4.10912	10.8347
TCGA-CJ-4888	1567	1	2.86116	1.85291	7.50062	4.10912	9.0764
TCGA-CJ-4889	1946	0	5.35641	4.10912	9.0764	3.42005	17.0684
TCGA-CJ-4890	3519	0	1.85291	2.86116	9.0764	5.35641	13.0598
TCGA-CJ-4891	819	1	1.85291	2.86116	9.0764	5.35641	10.8347
TCGA-CJ-4892	1521	0	2.86116	4.10912	9.0764	5.35641	13.0598
TCGA-CJ-4893	750	0	1.85291	2.36552	10.8347	3.42005	9.0764
TCGA-CJ-4894	841	1	5.35641	2.36552	10.8347	2.86116	9.0764
TCGA-CJ-4895	1200	1	2.86116	3.42005	13.0598	5.35641	10.8347
TCGA-CJ-4897	3341	0	5.35641	2.86116	10.8347	1.85291	7.50062
TCGA-CJ-4899	1528	0	3.42005	2.86116	9.0764	4.10912	10.8347
TCGA-CJ-4900	1714	1	1.85291	2.86116	10.8347	5.35641	13.0598
TCGA-CJ-4901	1450	0	5.35641	2.36552	13.0598	4.10912	10.8347
TCGA-CJ-4902	1520	0	1.85291	2.86116	9.0764	5.35641	13.0598
TCGA-CJ-4903	1560	0	4.10912	1.85291	10.8347	5.35641	9.0764
TCGA-CJ-4904	3302	0	4.10912	2.86116	13.0598	3.42005	7.50062
TCGA-CJ-4905	1496	0	3.42005	2.86116	13.0598	4.10912	10.8347
TCGA-CJ-4907	1499	0	4.10912	2.36552	10.8347	3.42005	13.0598
TCGA-CJ-4908	1531	0	3.42005	2.86116	13.0598	5.35641	10.8347
TCGA-CJ-4912	1657	0	1.85291	2.36552	10.8347	9.0764	17.0684
TCGA-CJ-4916	1373	0	1.85291	2.86116	13.0598	5.35641	10.8347
TCGA-CJ-4918	93	1	2.86116	2.36552	13.0598	5.35641	10.8347
TCGA-CJ-4920	139	1	4.10912	2.86116	10.8347	5.35641	13.0598
TCGA-CJ-5671	3987	0	2.36552	2.86116	9.0764	5.35641	10.8347
TCGA-CJ-5672	1972	1	2.86116	2.36552	9.0764	3.42005	7.50062
TCGA-CJ-5675	3936	0	3.42005	2.36552	13.0598	5.35641	9.0764
TCGA-CJ-5676	4067	0	1.85291	2.36552	9.0764	5.35641	17.0684
TCGA-CJ-5677	782	1	4.10912	2.36552	9.0764	3.42005	13.0598
TCGA-CJ-5678	574	1	1.85291	2.36552	9.0764	5.35641	13.0598
TCGA-CJ-5679	679	1	1.85291	2.36552	9.0764	3.42005	10.8347
TCGA-CJ-5680	768	1	5.35641	3.42005	10.8347	2.86116	13.0598
TCGA-CJ-5681	552	1	5.35641	4.10912	13.0598	2.36552	9.0764
TCGA-CJ-5682	3736	0	1.85291	2.86116	13.0598	5.35641	10.8347
TCGA-CJ-5683	1889	0	3.42005	2.86116	10.8347	4.10912	13.0598
TCGA-CJ-5684	2231	0	4.10912	3.42005	13.0598	5.35641	10.8347
TCGA-CJ-5686	2038	0	4.10912	2.86116	10.8347	5.35641	9.0764
TCGA-CJ-6027	3615	1	4.10912	3.42005	13.0598	7.50062	10.8347
TCGA-CJ-6028	1625	1	1.85291	4.10912	17.0684	3.42005	7.50062
TCGA-CJ-6030	2299	1	5.35641	2.86116	10.8347	3.42005	13.0598
TCGA-CJ-6031	1906	0	1.85291	3.42005	10.8347	5.35641	13.0598
TCGA-CJ-6032	3639	0	4.10912	5.35641	10.8347	1.85291	7.50062
TCGA-CJ-6033	224	1	1.85291	2.86116	9.0764	5.35641	13.0598
TCGA-CW-5580	1964	1	5.35641	2.86116	17.0684	3.42005	10.8347
TCGA-CW-5581	2799	0	5.35641	4.10912	13.0598	2.36552	9.0764
TCGA-CW-5583	2489	0	2.86116	3.42005	13.0598	4.10912	9.0764
TCGA-CW-5584	164	1	10.8347	4.10912	13.0598	3.42005	9.0764
TCGA-CW-5585	2609	0	2.36552	4.10912	10.8347	5.35641	13.0598
TCGA-CW-5587	2226	0	1.85291	4.10912	10.8347	5.35641	7.50062
TCGA-CW-5588	2017	0	1.85291	2.86116	10.8347	4.10912	9.0764
TCGA-CW-5589	2378	0	2.86116	4.10912	13.0598	5.35641	10.8347
TCGA-CW-5590	1075	1	3.42005	2.36552	13.0598	9.0764	10.8347
TCGA-CW-5591	2271	0	2.36552	5.35641	10.8347	2.86116	13.0598
TCGA-CW-6087	41	1	1.85291	3.42005	9.0764	5.35641	10.8347
TCGA-CW-6088	3222	0	7.50062	3.42005	9.0764	5.35641	10.8347
TCGA-CW-6090	2552	0	1.85291	2.36552	13.0598	7.50062	10.8347
TCGA-CW-6093	3146	0	4.10912	2.86116	13.0598	3.42005	10.8347
TCGA-CW-6097	571	1	3.42005	5.35641	17.0684	2.36552	9.0764
TCGA-CZ-4853	774	0	4.10912	3.42005	13.0598	5.35641	10.8347
TCGA-CZ-4854	1404	1	1.85291	2.86116	13.0598	5.35641	7.50062
TCGA-CZ-4856	18	0	5.35641	2.86116	17.0684	4.10912	10.8347
TCGA-CZ-4857	1432	1	1.85291	2.36552	13.0598	7.50062	9.0764
TCGA-CZ-4858	2105	1	1.85291	3.42005	13.0598	2.86116	10.8347
TCGA-CZ-4859	1787	0	4.10912	2.36552	10.8347	2.86116	7.50062
TCGA-CZ-4860	206	1	1.85291	2.36552	13.0598	9.0764	4.10912
TCGA-CZ-4861	446	1	2.36552	3.42005	9.0764	5.35641	13.0598
TCGA-CZ-4862	3271	0	5.35641	3.42005	10.8347	4.10912	13.0598
TCGA-CZ-4863	1928	0	1.85291	2.36552	10.8347	5.35641	9.0764
TCGA-CZ-4864	1315	1	2.36552	2.86116	10.8347	7.50062	9.0764
TCGA-CZ-4865	166	1	2.86116	2.36552	7.50062	5.35641	13.0598
TCGA-CZ-4866	3267	0	3.42005	2.36552	13.0598	4.10912	7.50062
TCGA-CZ-5451	1929	0	3.42005	2.86116	13.0598	5.35641	10.8347
TCGA-CZ-5452	1789	0	2.36552	3.42005	10.8347	7.50062	13.0598
TCGA-CZ-5453	2419	1	4.10912	2.36552	13.0598	5.35641	10.8347
TCGA-CZ-5454	722	1	2.86116	3.42005	10.8347	7.50062	5.35641
TCGA-CZ-5455	561	1	1.85291	3.42005	13.0598	4.10912	9.0764
TCGA-CZ-5456	2422	0	2.36552	2.86116	10.8347	4.10912	9.0764
TCGA-CZ-5457	2754	0	2.86116	2.36552	13.0598	5.35641	10.8347
TCGA-CZ-5458	2789	0	2.86116	3.42005	7.50062	5.35641	13.0598
TCGA-CZ-5459	1683	0	2.36552	3.42005	13.0598	7.50062	10.8347
TCGA-CZ-5460	2873	0	4.10912	2.36552	13.0598	5.35641	9.0764
TCGA-CZ-5461	330	1	3.42005	2.86116	13.0598	5.35641	10.8347
TCGA-CZ-5462	311	1	5.35641	1.85291	7.50062	3.42005	10.8347
TCGA-CZ-5463	662	0	4.10912	3.42005	13.0598	5.35641	9.0764
TCGA-CZ-5464	2128	0	2.36552	3.42005	13.0598	4.10912	10.8347
TCGA-CZ-5465	2564	1	4.10912	2.36552	13.0598	5.35641	10.8347
TCGA-CZ-5466	685	0	5.35641	1.85291	13.0598	3.42005	9.0764
TCGA-CZ-5467	73	1	1.85291	2.86116	13.0598	5.35641	9.0764
TCGA-CZ-5468	59	1	1.85291	2.86116	7.50062	5.35641	10.8347
TCGA-CZ-5469	946	1	1.85291	2.36552	10.8347	5.35641	17.0684
TCGA-CZ-5470	386	0	1.85291	2.86116	10.8347	5.35641	13.0598
TCGA-CZ-5982	2439	0	5.35641	4.10912	13.0598	2.86116	7.50062
TCGA-CZ-5984	2067	0	1.85291	2.36552	13.0598	5.35641	7.50062
TCGA-CZ-5985	1997	0	4.10912	3.42005	9.0764	7.50062	10.8347
TCGA-CZ-5986	373	0	9.0764	2.86116	13.0598	5.35641	4.10912
TCGA-CZ-5987	445	1	7.50062	2.36552	13.0598	5.35641	10.8347
TCGA-CZ-5988	693	0	5.35641	3.42005	17.0684	4.10912	9.0764
TCGA-CZ-5989	1905	0	1.85291	5.35641	20.8465	2.86116	10.8347
TCGA-DV-5565	1329	0	1.85291	2.36552	10.8347	4.10912	9.0764
TCGA-DV-5566	1398	0	3.42005	2.86116	13.0598	4.10912	10.8347
TCGA-DV-5567	2004	0	1.85291	4.10912	10.8347	5.35641	13.0598
TCGA-DV-5568	370	0	1.85291	2.36552	9.0764	4.10912	13.0598
TCGA-DV-5569	355	0	3.42005	2.86116	10.8347	5.35641	13.0598
TCGA-DV-5573	1130	0	1.85291	3.42005	13.0598	4.10912	10.8347
TCGA-DV-5574	2016	0	1.85291	4.10912	9.0764	5.35641	17.0684
TCGA-DV-5575	1729	0	4.10912	3.42005	13.0598	5.35641	9.0764
TCGA-DV-5576	727	1	2.86116	4.10912	10.8347	5.35641	13.0598
TCGA-DV-A4VX	1626	1	1.85291	2.86116	5.35641	3.42005	10.8347
TCGA-DV-A4VZ	365	0	1.85291	2.86116	9.0764	5.35641	17.0684
TCGA-DV-A4W0	2470	0	2.86116	3.42005	13.0598	4.10912	7.50062
TCGA-EU-5904	551	0	2.86116	3.42005	13.0598	4.10912	10.8347
TCGA-EU-5905	119	0	2.36552	1.85291	17.0684	4.10912	10.8347
TCGA-EU-5906	206	0	3.42005	4.10912	13.0598	2.86116	9.0764
TCGA-EU-5907	127	0	7.50062	1.85291	10.8347	2.36552	4.10912
TCGA-G6-A5PC	242	1	1.85291	2.86116	10.8347	5.35641	13.0598
TCGA-G6-A8L6	313	1	1.85291	2.86116	7.50062	10.8347	17.0684
TCGA-G6-A8L7	2133	0	2.86116	2.36552	9.0764	5.35641	13.0598
TCGA-G6-A8L8	1091	1	5.35641	1.85291	10.8347	7.50062	9.0764
TCGA-GK-A6C7	61	0	5.35641	2.86116	13.0598	4.10912	10.8347
TCGA-MM-A563	591	0	3.42005	2.86116	9.0764	5.35641	13.0598
TCGA-MM-A564	607	0	3.42005	2.86116	7.50062	10.8347	13.0598
TCGA-MM-A84U	700	0	4.10912	2.36552	9.0764	5.35641	13.0598
TCGA-MW-A4EC	498	0	2.86116	1.85291	10.8347	5.35641	13.0598
TCGA-T7-A92I	356	0	2.36552	2.86116	5.35641	4.10912	13.0598

## Sheet: Appendix T3
Immune cells/pathways and their markers
Immune cells/pathways	Markers
aDCs	CD83	LAMP3	CCL1
APC_co_inhibition	C10orf54	CD274	LGALS9	PDCD1LG2	PVRL3
APC_co_stimulation	CD40	CD58	CD70	ICOSLG	SLAMF1	TNFSF14	TNFSF15	TNFSF18	TNFSF4	TNFSF8	TNFSF9
B_cells	BACH2	BANK1	BLK	BTLA	CD79A	CD79B	FCRL1	FCRL3	HVCN1	RALGPS2
CCR	CCL16	TPO	TGFBR2	CXCL2	CCL14	TGFBR3	IL11RA	CCL11	IL4I1	IL33	CXCL12	CXCL10	BMPER	BMP8A	CXCL11	IL21R	IL17B	TNFRSF9	ILF2	CX3CR1	CCR8	TNFSF12	CSF3	TNFSF4	BMP3	CX3CL1	BMP5	CXCR2	TNFRSF10D	BMP2	CXCL14	CCL28	CXCL3	BMP6	CCL21	CXCL9	CCL23	IL6	TNFRSF18	IL17RD	IL17D	IL27	CCL7	IL1R1	CXCR4	CXCR2P1	TGFB1I1	IFNGR1	IL9R
CD8+_T_cells	CD8A
Check-point	IDO1	LAG3	CTLA4	TNFRSF9	ICOS	CD80	PDCD1LG2	TIGIT	CD70	TNFSF9	ICOSLG	KIR3DL1	CD86	PDCD1	LAIR1	TNFRSF8	TNFSF15	TNFRSF14	IDO2	CD276	CD40	TNFRSF4	TNFSF14	HHLA2	CD244	CD274	HAVCR2	CD27	BTLA	LGALS9	TMIGD2	CD28	CD48	TNFRSF25	CD40LG	ADORA2A	VTCN1	CD160	CD44	TNFSF18	TNFRSF18	BTNL2	C10orf54	CD200R1	TNFSF4	CD200	NRP1
Cytolytic_activity	PRF1	GZMA
DCs	CCL17	CCL22	CD209	CCL13
HLA	HLA-E	HLA-DPB2	HLA-C	HLA-J	HLA-DQB1	HLA-DQB2	HLA-DQA2	HLA-DQA1	HLA-A	HLA-DMA	HLA-DOB	HLA-DRB1	HLA-H	HLA-B	HLA-DRB5	HLA-DOA	HLA-DPB1	HLA-DRA	HLA-DRB6	HLA-L	HLA-F	HLA-G	HLA-DMB	HLA-DPA1
iDCs	CD1A	CD1E
Inflammation-promoting	CCL5	CD19	CD8B	CXCL10	CXCL13	CXCL9	GNLY	GZMB	IFNG	IL12A	IL12B	IRF1	PRF1	STAT1	TBX21
Macrophages	C11orf45	CD68	CLEC5A	CYBB	FUCA1	GPNMB	HS3ST2	LGMN	MMP9	TM4SF19
Mast_cells	CMA1	MS4A2	TPSAB1
MHC_class_I	B2M	HLA-A	TAP1
Neutrophils	EVI2B	HSD17B11	KDM6B	MEGF9	MNDA	NLRP12	PADI4	SELL	TRANK1	VNN3
NK_cells	KLRC1	KLRF1
Parainflammation	CXCL10	PLAT	CCND1	LGMN	PLAUR	AIM2	MMP7	ICAM1	MX2	CXCL9	ANXA1	TLR2	PLA2G2D	ITGA2	MX1	HMOX1	CD276	TIRAP	IL33	PTGES	TNFRSF12A	SCARB1	CD14	BLNK	IFIT3	RETNLB	IFIT2	ISG15	OAS2	REL	OAS3	CD44	PPARG	BST2	OAS1	NOX1	PLA2G2A	IFIT1	IFITM3	IL1RN
pDCs	CLEC4C	CXCR3	GZMB	IL3RA	IRF7	IRF8	LILRA4	PHEX	PLD4	PTCRA
T_cell_co-inhibition	BTLA	C10orf54	CD160	CD244	CD274	CTLA4	HAVCR2	LAG3	LAIR1	TIGIT
T_cell_co-stimulation	CD2	CD226	CD27	CD28	CD40LG	ICOS	SLAMF1	TNFRSF18	TNFRSF25	TNFRSF4	TNFRSF8	TNFRSF9	TNFSF14
T_helper_cells	CD4
Tfh	PDCD1	CXCL13	CXCR5
Th1_cells	IFNG	TBX21	CTLA4	STAT4	CD38	IL12RB2	LTA	CSF2
Th2_cells	PMCH	LAIR2	SMAD2	CXCR6	GATA3	IL26
TIL	ITM2C	CD38	THEMIS2	GLYR1	ICOS	F5	TIGIT	KLRD1	IRF4	PRKCQ	FCRL5	SIRPG	LPXN	IL2RG	CCL5	LCK	TRAF3IP3	CD86	MAL	LILRB1	DOK2	CD6	PAG1	LAX1	PLEK	PIK3CD	SLAMF1	XCL1	GPR171	XCL2	TBX21	CD2	CD53	KLHL6	SLAMF6	CD40	SIT1	TNFRSF4	CD79A	CD247	LCP2	CD3D	CD27	SH2D1A	FYB	ARHGAP30	ACAP1	CST7	CD3G
Treg	IL12RB2	TMPRSS6	CTSC	LAPTM4B	TFRC	RNF145	NETO2	ADAT2	CHST2	CTLA4	NFE2L3	LIMA1	IL1R2	ICOS	HSDL2	HTATIP2	FKBP1A	TIGIT	CCR8	LTA	SLC35F2	IL21R	AHCYL1	SOCS2	ETV7	BCL2L1	RRAGB	ACSL4	CHRNA6	BATF	LAX1	ADPRH	TNFRSF4	ANKRD10	CD274	CASP1	LY75	NPTN	SSTR3	GRSF1	CSF2RB	TMEM184C	NDFIP2	ZBTB38	ERI1	TRAF3	NAB1	HS3ST3B1	LAYN
Type_I_IFN_Reponse	DDX4	IFIT1	IFIT2	IFIT3	IRF7	ISG20	MX1	MX2	RSAD2	TNFSF10
Type_II_IFN_Reponse	GPR146	SELP	AHR
[truncated: 205 more columns]

## Sheet: Appendix T4
Differential analysis between high and low risk groups
gene	logFC	logCPM	PValue	FDR
ALB	-5.1429	6.68358	2.27563e-50	1.22511e-45
SERPINC1	-4.6343	3.98848	1.19277e-40	3.21069e-36
AMBP	-3.21152	4.53151	5.07927e-38	9.11492e-34
HRG	-5.38113	3.8826	1.68068e-36	2.26203e-32
APOH	-4.10097	5.3857	8.05855e-36	8.6768e-32
BAAT	-3.68388	4.2583	1.74456e-34	1.34172e-30
CYP2A6	-3.927	3.13082	3.51031e-33	2.09979e-29
IGLV3-16	3.62933	4.04025	1.8502e-32	9.05519e-29
ORM2	-4.2925	4.04242	3.58385e-32	1.48415e-28
VTN	-3.32632	4.19721	3.8318e-31	1.21346e-27
ITIH2	-2.95227	3.21865	4.80577e-29	1.12489e-25
MTATP8P1	2.13135	4.51986	1.82728e-28	3.41561e-25
CD177	-3.02904	3.39686	1.0346e-27	1.54124e-24
APOA1	-3.42894	3.58861	3.61955e-27	4.53168e-24
UGT2B10	-3.49713	2.9065	1.33508e-25	1.11698e-22
ORM1	-4.02023	4.41586	5.80069e-24	3.1544e-21
IGHV3-73	2.55557	5.98301	9.52088e-24	4.97637e-21
APOC3	-4.21552	5.5773	4.18756e-23	1.80353e-20
ADH1A	-3.04285	2.81742	5.55344e-23	2.31826e-20
APOA2	-3.5591	3.5862	5.59801e-23	2.31826e-20
SNORD104	1.12009	4.87003	8.51721e-23	3.37156e-20
AGXT	-2.16475	3.09308	1.04505e-22	4.01868e-20
MLANA	-2.09661	2.94591	2.54902e-22	9.08802e-20
DGKI	-1.70281	3.19988	1.32724e-21	3.9477e-19
TAT	-2.90931	2.89366	4.64152e-21	1.18101e-18
ADH4	-3.41022	3.08038	5.93022e-21	1.44461e-18
OACYLP	2.37997	3.69163	6.08487e-21	1.47319e-18
TBC1D14	-1.0496	4.71467	1.28723e-20	2.88746e-18
IGLV7-46	2.36248	6.53531	1.74007e-20	3.79265e-18
CD7	1.20491	4.13714	2.2194e-20	4.73911e-18
AP000763.2	2.06457	5.67021	2.39738e-20	5.02201e-18
AC113410.2	-3.16141	2.88292	1.00049e-19	1.91682e-17
IGLV4-69	2.12143	6.64424	1.29463e-19	2.41934e-17
LIN7A	-1.0473	4.91877	1.50567e-19	2.78554e-17
PPARGC1A	-1.08906	4.21914	3.50593e-19	5.93538e-17
APOA5	-3.13915	2.82034	4.34651e-19	7.19996e-17
UGT2B15	-2.61223	2.76592	5.16126e-19	8.36932e-17
HPX	-1.95373	3.05814	6.28863e-19	1.00702e-16
HSD17B6	-1.86727	3.13301	8.14134e-19	1.24871e-16
CALCA	-3.6153	3.31866	9.08588e-19	1.38962e-16
KNG1	-3.13571	3.99691	9.6743e-19	1.47543e-16
FAM180A	1.95268	3.13747	9.89243e-19	1.49669e-16
UGT2B4	-2.85865	2.85956	1.80686e-18	2.55312e-16
MTATP8P2	2.16794	5.17075	3.43671e-18	4.53477e-16
C4orf48	1.18874	3.74584	1.11478e-17	1.30184e-15
KCNE5	-2.06938	2.82012	1.17065e-17	1.36119e-15
RNY3P16	1.04188	3.30592	1.51051e-17	1.71143e-15
PSCA	-2.47034	3.13862	2.61603e-17	2.80551e-15
IGKV6D-41	2.50578	2.77854	4.41417e-17	4.54717e-15
C8A	-2.7305	2.74941	5.55137e-17	5.58623e-15
C8B	-2.80743	2.7471	5.93875e-17	5.9317e-15
MIR4768	1.24168	4.53308	1.99286e-16	1.84978e-14
AC026403.1	1.01073	4.59635	3.27941e-16	2.9246e-14
CRABP1	-3.3127	4.08922	3.95302e-16	3.44918e-14
CPB2	-2.10658	2.74896	6.53718e-16	5.38952e-14
SLC12A3	-2.66386	3.86975	7.56921e-16	6.14624e-14
PON1	-2.10926	2.72553	7.6303e-16	6.17721e-14
AC025265.1	1.05877	3.22627	8.29994e-16	6.68916e-14
CFHR5	-2.68689	2.71936	9.16449e-16	7.26627e-14
RNU4-62P	1.24728	3.52311	1.73541e-15	1.30303e-13
TMEM255A	-1.61619	4.28266	1.8124e-15	1.34397e-13
VTRNA2-2P	1.88481	2.75502	2.1067e-15	1.54729e-13
SERPINA7	-1.98902	2.82538	2.23363e-15	1.63161e-13
SLC38A3	-2.03672	2.85347	2.2445e-15	1.63733e-13
TFF3	1.1618	4.11818	2.94981e-15	2.08407e-13
AC125611.1	1.30696	2.8282	3.38665e-15	2.3495e-13
ITIH1	-2.48184	3.11161	4.01788e-15	2.74849e-13
TMEM158	1.32223	3.30483	4.64513e-15	3.14902e-13
NFE4	-1.94634	2.84217	6.21352e-15	4.13487e-13
SULT2A1	-2.69499	2.81326	7.1877e-15	4.71899e-13
CPS1	-1.58825	3.15138	9.31195e-15	6.01101e-13
CYSRT1	1.14024	3.29713	9.79383e-15	6.27692e-13
CRISP3	-2.17127	2.71806	1.15995e-14	7.37272e-13
FP671120.3	-2.12611	2.78537	1.20217e-14	7.63208e-13
RNA5SP207	1.81775	2.74466	1.30753e-14	8.26202e-13
ARL14EPL	2.33548	2.74581	1.37054e-14	8.63984e-13
RNU7-197P	2.02076	2.83646	1.71377e-14	1.05443e-12
SCARNA6	-2.29285	5.63867	1.88977e-14	1.15874e-12
AL136380.1	1.22171	2.9904	2.88757e-14	1.72728e-12
AHSG	-2.88597	3.0506	2.93821e-14	1.75367e-12
AC010099.2	2.3298	2.70872	3.39592e-14	2.00464e-12
RPL23AP32	1.1604	2.93989	3.83427e-14	2.24128e-12
IGKV3-15	1.59841	6.90937	4.05459e-14	2.35727e-12
SCX	1.20013	2.96432	4.22218e-14	2.45205e-12
GREM2	1.93125	2.79174	4.40023e-14	2.54995e-12
RNU6-176P	1.68796	2.76625	6.01241e-14	3.38228e-12
RPS23P6	1.12601	3.01679	6.46933e-14	3.62041e-12
SOSTDC1	-1.55438	3.61249	8.63622e-14	4.74913e-12
CEL	-1.60311	2.90242	9.82815e-14	5.34993e-12
SLC16A7	-1.20553	3.69723	1.22601e-13	6.535e-12
IGKV3D-20	1.63919	4.58445	1.29772e-13	6.87637e-12
IGKV6D-21	1.89685	3.43662	1.37999e-13	7.24107e-12
IGLV9-49	2.15559	6.05528	1.67743e-13	8.69165e-12
RNU7-97P	1.57372	2.78476	2.04728e-13	1.04869e-11
RNU7-128P	1.8231	2.7865	2.52906e-13	1.27486e-11
SCARNA7	-1.8533	5.01994	2.99526e-13	1.4917e-11
IGKV3OR2-268	1.77526	3.36168	4.46759e-13	2.13414e-11
MIR101-2	1.63797	2.81611	4.82145e-13	2.28493e-11
MT-TC	1.01828	5.7136	4.86937e-13	2.30156e-11
SLC18A2	-1.37841	2.9369	4.92989e-13	2.32812e-11
RNU6-1064P	1.68615	2.71696	4.9808e-13	2.3501e-11
IGLV2-28	1.67424	3.04679	5.35368e-13	2.51941e-11
AL355796.1	1.21718	2.77854	6.25323e-13	2.90214e-11
RNY4P34	1.68501	2.89814	1.12973e-12	4.9771e-11
RNA5SP498	1.13886	3.11786	1.14915e-12	5.05439e-11
ARG1	-1.46786	2.74161	1.23893e-12	5.40071e-11
TMEM52B	-1.40947	3.54047	1.54166e-12	6.5714e-11
MT-TY	1.00272	6.00889	1.93858e-12	8.12184e-11
RNY1P10	1.65918	2.89621	1.97647e-12	8.23572e-11
PRSS38	-2.16317	2.74672	2.19006e-12	9.04867e-11
RTL1	-2.49774	2.82349	2.51149e-12	1.02353e-10
GNMT	-1.2976	2.95902	3.00815e-12	1.20496e-10
AC106774.3	1.59015	2.68114	3.09129e-12	1.23306e-10
AC099799.1	1.54322	2.66871	3.15304e-12	1.2546e-10
RNA5-8SP6	2.52885	3.21898	3.25276e-12	1.29046e-10
SLC10A2	-1.10402	4.47949	3.50818e-12	1.38161e-10
LINC02167	-1.99492	2.78985	3.60007e-12	1.4147e-10
PAEP	-2.6509	4.74668	3.87278e-12	1.51633e-10
CPNE7	1.16559	3.21752	4.13786e-12	1.61308e-10
SNORD14E	1.10654	3.91445	4.44244e-12	1.72308e-10
RN7SKP261	1.47649	2.68114	4.49219e-12	1.73987e-10
AL360157.1	1.59954	2.66876	5.12605e-12	1.96278e-10
RN7SL180P	1.31569	2.76763	7.20735e-12	2.69642e-10
TIMM8AP1	1.17891	2.91953	8.15105e-12	3.01595e-10
AC084048.1	-1.60234	2.68901	9.04322e-12	3.31642e-10
AC118755.1	1.38825	2.73708	9.2081e-12	3.37e-10
ADAM7	1.92752	2.75287	9.60594e-12	3.50132e-10
SLC26A7	-2.17528	4.09673	1.18478e-11	4.24378e-10
RN7SKP247	1.46304	2.64567	1.2772e-11	4.52662e-10
IGKV1-9	1.53367	6.77985	1.36062e-11	4.79072e-10
MIR519A1	1.64829	2.66388	1.41443e-11	4.96719e-10
AP003327.1	1.48692	2.66777	1.5122e-11	5.27272e-10
RNU6-758P	1.32281	2.76089	1.58406e-11	5.49128e-10
SCG3	-2.22212	3.31568	1.59016e-11	5.50887e-10
SCARNA13	-1.67369	5.00052	1.63161e-11	5.64147e-10
RNU6-1046P	1.53813	2.71063	1.83186e-11	6.2616e-10
PAGE1	1.92387	2.69274	1.87538e-11	6.39412e-10
PGC	-1.57909	2.67123	1.93046e-11	6.55285e-10
ADH1C	-1.83375	3.3923	2.10939e-11	7.10645e-10
CCER2	1.00688	2.82368	2.33482e-11	7.80244e-10
AC097535.2	1.49269	2.67062	2.43299e-11	8.10535e-10
LRRC38	1.64499	2.65136	2.49263e-11	8.27543e-10
IGKV2-24	1.45702	5.74032	2.50199e-11	8.29927e-10
ATP5F1AP2	1.39835	2.69228	2.77162e-11	9.11503e-10
SERPIND1	-2.17169	3.30614	3.0753e-11	1.00401e-09
OR7E156P	1.8483	2.65328	3.70248e-11	1.19215e-09
RN7SL546P	-2.16015	2.96041	3.88819e-11	1.24524e-09
RPL35P9	1.40852	2.6697	4.19173e-11	1.33215e-09
AL591419.1	1.39878	2.65728	4.37296e-11	1.38218e-09
ATP5MFP5	1.37195	2.71182	4.39195e-11	1.38596e-09
PAGE2B	-1.97467	2.90744	4.78677e-11	1.49812e-09
RF00572	1.59119	2.72487	5.52577e-11	1.71659e-09
TMPRSS11E	-2.66079	3.1601	6.16533e-11	1.89884e-09
AC009997.1	1.33662	2.71751	7.2921e-11	2.22456e-09
AL355309.1	1.09486	2.93596	7.41414e-11	2.25507e-09
KRT6A	1.33797	2.681	7.86092e-11	2.38042e-09
CES1	-1.31772	4.06302	8.56485e-11	2.56736e-09
AC011462.3	1.33467	2.68092	8.68214e-11	2.59962e-09
S100G	2.43416	3.37812	8.88905e-11	2.65609e-09
RPS29P24	1.40122	2.65588	9.33797e-11	2.77133e-09
RNA5SP25	1.22765	2.7389	1.00556e-10	2.9647e-09
CILP	1.24572	2.81279	1.02178e-10	3.00592e-09
CLDN8	-2.82062	4.6512	1.0357e-10	3.04301e-09
EPYC	1.42234	2.69289	1.05742e-10	3.1023e-09
RNU6-419P	1.35739	2.8003	1.27403e-10	3.68757e-09
ITIH3	-1.37679	3.45667	1.2821e-10	3.70494e-09
RNA5SP378	1.34495	2.66182	1.38046e-10	3.96708e-09
MTRNR2L6	1.32875	2.7112	1.42188e-10	4.07389e-09
SLC38A4	-1.33166	3.25179	1.46624e-10	4.1854e-09
CASR	-1.20376	2.87855	1.65538e-10	4.6796e-09
AL356157.1	-1.49524	2.64617	1.88176e-10	5.27087e-09
AC008147.3	1.20066	2.79092	2.00104e-10	5.58175e-09
MIR5688	1.4359	2.67138	2.00892e-10	5.59795e-09
ELSPBP1	1.72332	2.74232	2.21674e-10	6.13575e-09
SSX1	-2.31131	2.88289	2.37622e-10	6.53018e-09
IGHD2-8	2.11514	2.75304	2.43945e-10	6.69097e-09
RNA5SP432	1.42714	2.67583	2.52587e-10	6.91319e-09
KRT14	1.24576	2.7461	2.54748e-10	6.9688e-09
MDFIC2	-1.66465	2.64501	2.59982e-10	7.10116e-09
RPL12P10	1.2333	2.79183	2.93297e-10	7.93102e-09
PDPN	1.10051	3.27396	2.9331e-10	7.93102e-09
AL512343.1	1.30846	2.66561	2.94394e-10	7.95632e-09
ISLR	1.03205	5.20173	3.31751e-10	8.89006e-09
AL691482.3	1.00799	2.86561	3.33248e-10	8.91745e-09
RNU6-200P	1.46679	2.65821	3.56799e-10	9.48575e-09
TRIM50	-1.93509	3.31562	3.68739e-10	9.77904e-09
PLAC4	-1.55954	2.73247	3.7632e-10	9.96536e-09
MIR1268A	1.2667	2.69156	4.13509e-10	1.087e-08
OR2AT1P	1.29485	2.7086	4.52381e-10	1.18225e-08
IGFL2-AS1	-1.9378	3.04011	5.94e-10	1.52062e-08
SLC13A2	-1.56339	3.01048	6.20821e-10	1.58325e-08
MAB21L3	-1.16287	3.02605	6.35078e-10	1.61655e-08
AC009961.2	1.2526	2.72029	6.49768e-10	1.64849e-08
AC108159.1	-1.36712	2.6661	6.63818e-10	1.68017e-08
TRAV32	-1.43119	2.68329	7.02531e-10	1.77316e-08
LINC02255	1.30594	2.67031	7.17643e-10	1.80791e-08
KRT20	2.21317	3.03713	7.67098e-10	1.92081e-08
RNU4-58P	1.32438	2.64632	8.04468e-10	2.00972e-08
RNA5SP371	1.36439	2.65402	8.27922e-10	2.05875e-08
TM4SF4	-1.55535	3.31374	8.53508e-10	2.11846e-08
RNA5-8SN2	-1.65875	2.67485	8.61922e-10	2.13639e-08
RNA5SP477	1.23339	2.74486	8.70749e-10	2.15628e-08
NDUFA3P6	1.26725	2.65281	8.82983e-10	2.18558e-08
AL136529.1	1.2718	2.60839	9.40679e-10	2.31879e-08
AC092757.1	1.2326	2.65931	1.04034e-09	2.54696e-08
CFHR1	-1.62333	2.77083	1.06426e-09	2.59845e-08
LCN1	-1.53216	2.8033	1.08892e-09	2.65023e-08
RNU4-86P	1.24872	2.63599	1.09415e-09	2.66055e-08
RN7SL442P	1.27682	2.66338	1.10852e-09	2.69307e-08
FDCSP	2.41195	5.02501	1.16958e-09	2.82865e-08
MT-TV	-1.59186	3.52969	1.20886e-09	2.91317e-08
RF00599	1.15665	2.66527	1.27608e-09	3.05192e-08
RNU6ATAC30P	1.3178	2.64702	1.28338e-09	3.06579e-08
RNA5SP425	1.04143	2.74846	1.3374e-09	3.18163e-08
RNA5-8SP2	1.9975	2.7254	1.39506e-09	3.30565e-08
HMGCS2	-1.24166	5.84231	1.41543e-09	3.3495e-08
RNU1-108P	1.23025	2.66064	1.42577e-09	3.37248e-08
APOF	-1.40152	2.61873	1.71684e-09	3.99773e-08
AC027288.2	1.08977	2.74298	1.81159e-09	4.2002e-08
ADAM33	1.24178	2.74481	1.91058e-09	4.4164e-08
RNU6-1114P	1.31218	2.63426	1.98744e-09	4.58226e-08
TNNT3	1.47557	3.21961	2.00745e-09	4.62245e-08
AL358214.1	1.21885	2.62557	2.01703e-09	4.64204e-08
IGLV4-60	1.51359	4.68892	2.03041e-09	4.6681e-08
RN7SL364P	1.00684	2.84785	2.1094e-09	4.8324e-08
AC009094.1	1.24174	2.62849	2.13518e-09	4.88316e-08
AL669983.1	1.18783	2.74394	2.14013e-09	4.8922e-08
ERVV-2	-1.58353	2.73429	2.20146e-09	5.02195e-08
AC005262.1	1.21462	2.69399	2.20722e-09	5.03296e-08
ST8SIA6	-1.13461	3.5978	2.26662e-09	5.15965e-08
MIR8071-2	1.09655	3.23007	2.30628e-09	5.23887e-08
AL845552.1	1.20515	2.67155	2.69636e-09	6.04334e-08
LAIR2	1.10234	3.01452	2.85068e-09	6.37861e-08
RNU6-1247P	1.35736	2.72184	2.95836e-09	6.60307e-08
RNU6-218P	1.23483	2.70782	3.30295e-09	7.31759e-08
RPS10P21	1.14956	2.616	3.33968e-09	7.39288e-08
RNU6-86P	1.3608	2.66969	3.41658e-09	7.5538e-08
IGHV1-24	1.50161	6.68491	3.60207e-09	7.92486e-08
MYMX	-1.3606	2.83147	3.63625e-09	7.99352e-08
AC092423.1	1.18677	2.61382	4.14645e-09	9.01933e-08
SPOCK3	1.40585	2.63782	4.26901e-09	9.26719e-08
CHL1	-1.05742	2.92856	4.3998e-09	9.51918e-08
GRP	1.30522	2.73246	4.45805e-09	9.62325e-08
MIR6165	1.27209	2.69322	4.58669e-09	9.85744e-08
RNU6-1069P	1.20642	2.69548	4.8519e-09	1.03653e-07
LINC01251	1.18493	2.64477	4.87358e-09	1.04075e-07
RF00002	1.72301	2.70573	5.08318e-09	1.07952e-07
RNA5SP206	1.17095	2.62035	5.11526e-09	1.0859e-07
AC008115.1	1.14563	2.64374	5.13767e-09	1.09023e-07
AC007422.2	1.24328	2.66388	5.15132e-09	1.0927e-07
RNU6-993P	1.15034	2.61235	5.20024e-09	1.10264e-07
MTND6P22	1.3354	2.86806	5.52614e-09	1.16669e-07
SNORA7B	-1.50929	3.706	6.02335e-09	1.2598e-07
SPDEF	1.16749	2.8046	6.28538e-09	1.31053e-07
PPIAP27	1.1389	2.61193	6.43855e-09	1.33678e-07
SAA1	1.8087	8.26101	6.88402e-09	1.42159e-07
CD79A	1.01991	4.23137	7.00249e-09	1.44439e-07
AC021739.1	1.20186	2.7355	7.15336e-09	1.47269e-07
AC034234.1	-1.32643	2.62269	7.24612e-09	1.49008e-07
AC116614.1	1.42884	3.27515	7.39067e-09	1.51922e-07
RNU6-549P	1.07092	2.77065	7.87314e-09	1.60796e-07
F13B	-1.36746	2.60799	9.25574e-09	1.87117e-07
RNU6-450P	1.14484	2.66456	9.32234e-09	1.88322e-07
RNU6-899P	1.20663	2.63037	9.37422e-09	1.89228e-07
TFCP2L1	-1.32472	4.18814	9.43933e-09	1.90328e-07
IGFL1P1	-1.73099	2.97834	9.60215e-09	1.93394e-07
FAM83B	-1.22119	2.71488	9.63237e-09	1.93857e-07
RN7SKP109	1.13934	2.62073	1.01392e-08	2.03147e-07
AP005203.1	1.17697	2.63657	1.04598e-08	2.08948e-07
SEZ6L	-1.23702	2.66139	1.08342e-08	2.15707e-07
TFF1	1.35305	2.94314	1.09002e-08	2.16859e-07
HS6ST3	-1.45689	2.92053	1.10573e-08	2.19905e-07
IFNE	1.11309	2.67767	1.13388e-08	2.24838e-07
AC084819.1	1.14268	2.63585	1.15341e-08	2.28542e-07
KRT5	1.13987	2.7783	1.16396e-08	2.30548e-07
AC018761.1	1.14445	2.67734	1.1873e-08	2.34826e-07
MMP1	1.15836	4.59984	1.19801e-08	2.36769e-07
IL1R2	1.18458	4.97456	1.20345e-08	2.37758e-07
AADAC	-1.44963	2.67164	1.22927e-08	2.4206e-07
HBA1	1.01122	2.94631	1.25141e-08	2.46149e-07
AC025038.1	-1.32424	2.65796	1.25881e-08	2.47334e-07
IGHV3-30	1.34799	7.46427	1.28096e-08	2.51228e-07
PAX9	-1.28297	2.67424	1.29367e-08	2.53535e-07
REG1B	1.48392	3.13508	1.31542e-08	2.5733e-07
AP001775.1	1.1462	2.639	1.32242e-08	2.58416e-07
PCSK1N	1.03252	4.75869	1.43574e-08	2.78737e-07
HLA-N	1.19347	2.63159	1.48608e-08	2.87269e-07
AC008127.1	1.10993	2.61148	1.49463e-08	2.88715e-07
RNU6-783P	1.11468	2.60696	1.51396e-08	2.92044e-07
SLC13A1	-1.02225	4.95064	1.51403e-08	2.92044e-07
AC022878.1	1.13373	2.609	1.53186e-08	2.95059e-07
IGKV1D-43	1.35089	2.93659	1.55801e-08	2.99743e-07
IGHG2	1.08572	9.2823	1.5584e-08	2.99743e-07
TMPRSS2	-1.52143	3.41604	1.58116e-08	3.04013e-07
CST6	1.10514	2.96395	1.58242e-08	3.04107e-07
RNU6-918P	1.13677	2.62256	1.62857e-08	3.12346e-07
RNU6-1077P	1.16769	2.6497	1.63139e-08	3.12776e-07
LINC00973	1.41923	2.76606	1.64038e-08	3.14275e-07
SAA2-SAA4	1.84932	4.17667	1.64741e-08	3.15511e-07
AC011471.2	1.10461	2.64463	1.64953e-08	3.15804e-07
LINC01606	-1.46145	2.6836	1.67268e-08	3.20008e-07
AC090970.1	1.14071	2.7014	1.68062e-08	3.213e-07
DHRS2	-1.46282	2.90477	1.71245e-08	3.26572e-07
IGLV2-14	1.13272	8.19869	1.73526e-08	3.30806e-07
AC022662.1	1.08575	2.60452	1.77418e-08	3.37627e-07
PSMC1P5	1.16516	2.65783	1.80789e-08	3.43435e-07
PASD1	-1.45129	2.61592	1.84536e-08	3.4969e-07
RNU6-1183P	1.21231	2.6362	1.85029e-08	3.505e-07
KLK1	-2.55445	6.12081	1.86593e-08	3.52932e-07
RNU1-8P	1.14491	2.62915	1.88869e-08	3.56895e-07
AC234772.2	-1.2653	2.75773	1.89381e-08	3.57737e-07
AC108474.1	1.01439	2.72951	1.95397e-08	3.68198e-07
BOLA3P4	1.12806	2.62668	2.02571e-08	3.80517e-07
MIR3144	-1.40586	2.62944	2.08847e-08	3.91351e-07
RNU7-84P	-1.05056	3.11804	2.16612e-08	4.04492e-07
RNU6-662P	1.17393	2.62124	2.23732e-08	4.16345e-07
RNU7-174P	1.17923	2.6492	2.32602e-08	4.31508e-07
IGKV3-7	1.18065	3.41675	2.3611e-08	4.37563e-07
LINC02006	-1.19675	2.67516	2.39718e-08	4.43334e-07
HMGA1P5	1.12078	2.64694	2.44748e-08	4.52304e-07
SCARNA5	-2.01927	6.94399	2.56266e-08	4.72154e-07
BPIFA2	1.25603	2.65723	2.59933e-08	4.78583e-07
AKR1C4	-1.09839	2.77055	2.60196e-08	4.78903e-07
RNU6-222P	1.19442	2.64811	2.7067e-08	4.97331e-07
AC233724.6	1.07378	2.61093	2.86472e-08	5.24219e-07
AC044836.1	1.13199	2.63819	2.90463e-08	5.3044e-07
MIR4516	1.09891	2.64792	2.91124e-08	5.31286e-07
CRP	1.92804	4.1811	2.92752e-08	5.34077e-07
AL121974.1	1.29607	2.61791	2.95577e-08	5.39047e-07
RPS6P21	1.06961	2.61174	3.11485e-08	5.65951e-07
GRIK1	1.12239	2.697	3.76879e-08	6.75197e-07
AC093001.1	1.37191	3.07127	3.90256e-08	6.96151e-07
PRSS3	1.41034	2.88228	4.03925e-08	7.18154e-07
RNU6-1133P	1.13219	2.60581	4.09086e-08	7.25652e-07
AC105384.2	1.0544	2.64854	4.21226e-08	7.45467e-07
IGKV2-28	-1.71726	3.41392	4.29081e-08	7.5887e-07
AC009088.4	1.08384	2.63492	4.4677e-08	7.89117e-07
RNU6-23P	1.09586	2.62403	5.05126e-08	8.8292e-07
RN7SKP38	1.09435	2.64479	5.06984e-08	8.85881e-07
S100A7	1.0155	2.61074	5.08196e-08	8.87423e-07
AC009032.1	-1.12791	2.85163	5.08539e-08	8.87734e-07
AC011979.2	1.04072	2.60222	5.20158e-08	9.05668e-07
RNU6-497P	1.1183	2.62807	5.22572e-08	9.09282e-07
AP001362.1	1.1234	2.63963	5.3684e-08	9.32001e-07
AC078955.1	-1.19016	2.62485	5.38872e-08	9.35226e-07
IGKV3D-11	1.13861	3.5156	5.65091e-08	9.77579e-07
SAA2	1.70624	4.84237	5.78276e-08	9.98463e-07
RNA5SP427	1.09626	2.61462	5.7961e-08	1.00044e-06
RNU6-116P	1.25838	2.67093	6.22639e-08	1.06957e-06
RN7SL794P	1.18305	2.668	6.41485e-08	1.09914e-06
NMRK2	-2.39312	5.31576	6.92127e-08	1.1799e-06
RNU7-193P	1.06275	2.63003	6.99661e-08	1.19124e-06
RNU6-358P	1.3095	2.84255	7.07895e-08	1.20347e-06
AC126773.1	1.02634	2.68448	7.16157e-08	1.2151e-06
MIR618	-1.38908	2.64765	7.18003e-08	1.21785e-06
AC066616.1	1.0746	2.62431	7.33984e-08	1.24299e-06
AP000568.1	1.08335	2.63787	7.51537e-08	1.26992e-06
AC008751.1	1.0386	2.62463	7.72795e-08	1.30339e-06
RNU4-56P	-1.16262	2.609	8.24741e-08	1.38406e-06
SULT1C3	-1.13235	2.61667	8.29372e-08	1.3914e-06
RN7SL606P	-1.1389	2.62865	8.36331e-08	1.40002e-06
RNU1-136P	1.32535	2.74913	8.50338e-08	1.42126e-06
RPL10P2	1.09761	2.64901	8.52856e-08	1.42481e-06
OTC	-1.08431	2.61636	8.60923e-08	1.43717e-06
SYT10	-1.56046	2.78347	9.64314e-08	1.59689e-06
MTATP6P21	1.05671	2.6092	9.76475e-08	1.61603e-06
RNU6-1315P	1.05789	2.67368	9.9196e-08	1.63964e-06
GC	-1.65741	4.92406	1.03314e-07	1.70197e-06
HNRNPKP5	1.04447	2.62848	1.0406e-07	1.71268e-06
AL590095.2	1.08034	2.64953	1.04572e-07	1.72058e-06
RPS29P10	1.03722	2.61448	1.06852e-07	1.75595e-06
SLC9A2	-1.26615	2.84565	1.07456e-07	1.76479e-06
MAGEA10	1.11951	2.60237	1.10291e-07	1.8075e-06
MAGI1-AS1	-1.25092	2.65841	1.12094e-07	1.8337e-06
AC015983.1	1.04692	2.61855	1.12197e-07	1.83483e-06
AC127070.3	1.05341	2.63282	1.14574e-07	1.87029e-06
MTND4P24	-1.16504	4.00466	1.15452e-07	1.88348e-06
IGHV1OR15-9	1.16583	3.06533	1.17018e-07	1.90786e-06
SNORA28	-1.1233	3.16649	1.1958e-07	1.94611e-06
CALB1	-1.12219	2.73417	1.1968e-07	1.94656e-06
LPAR3	-1.29612	2.67547	1.27858e-07	2.06707e-06
AC106870.1	1.06912	2.61478	1.29226e-07	2.08794e-06
HIST1H4E	-1.16346	3.89454	1.29558e-07	2.09267e-06
IGKV1D-16	1.03881	3.46385	1.3208e-07	2.13021e-06
SNORD114-18	1.19621	2.6306	1.33853e-07	2.15688e-06
CLCNKB	-1.68065	5.15507	1.353e-07	2.17823e-06
LYPD6B	-1.32367	2.84879	1.39607e-07	2.23953e-06
AC021146.9	-1.38933	2.59364	1.51581e-07	2.41435e-06
PPM1E	-1.06697	2.75259	1.53651e-07	2.44515e-06
IGHM	1.06834	8.36278	1.64587e-07	2.59769e-06
CRTAC1	-1.18788	4.26518	1.70036e-07	2.67741e-06
AC114811.2	-1.10891	2.66311	1.79843e-07	2.82193e-06
RNU6ATAC11P	1.05505	2.63454	1.86142e-07	2.91143e-06
AC006380.1	1.01592	2.6018	1.914e-07	2.98672e-06
MTND1P23	1.45102	7.83148	1.92839e-07	3.00744e-06
RN7SL266P	-1.2763	2.61393	2.06729e-07	3.20365e-06
TNNI3	1.10977	2.64993	2.11199e-07	3.26634e-06
IGKC	1.07082	10.2965	2.16874e-07	3.34852e-06
NTSR2	1.40277	2.64475	2.16886e-07	3.34852e-06
AC018645.1	1.08118	2.64088	2.17701e-07	3.36014e-06
AC004801.1	1.01822	2.6539	2.1982e-07	3.39089e-06
RNA5SP367	1.04373	2.63158	2.21629e-07	3.41489e-06
SLC10A1	-1.09535	2.65833	2.23422e-07	3.43956e-06
AP002791.1	1.01134	2.60836	2.35111e-07	3.60303e-06
CYP7A1	-1.08702	2.60497	2.42693e-07	3.71182e-06
SBSN	1.44687	2.77248	2.4321e-07	3.71761e-06
RNU6-97P	1.00412	2.82569	2.45217e-07	3.7451e-06
MIR548AX	-1.32122	2.66657	2.60322e-07	3.95784e-06
AC097518.1	1.04436	2.6877	2.72956e-07	4.13009e-06
C4BPA	-1.55628	3.16224	2.77398e-07	4.19322e-06
RNU6-841P	1.03243	2.60308	2.99266e-07	4.49903e-06
AC024995.1	1.01369	2.71297	3.03795e-07	4.55955e-06
IGHV1-18	1.1083	7.39843	3.16174e-07	4.73346e-06
AC019129.1	1.03152	2.63138	3.21073e-07	4.80217e-06
MIR4422	1.14005	2.6152	3.37025e-07	5.01218e-06
VAT1L	-1.04074	3.18495	3.3931e-07	5.04197e-06
PROM2	-1.12257	3.70978	3.65845e-07	5.40792e-06
SMIM22	1.18446	3.12299	3.7889e-07	5.58389e-06
RNU7-14P	1.09795	2.6324	3.81202e-07	5.61489e-06
IGHV4-39	1.1186	7.47961	4.11867e-07	6.01677e-06
MSMB	1.05461	2.65642	4.46008e-07	6.46855e-06
RNA5SP87	1.06256	2.60078	4.48784e-07	6.50181e-06
IGKV2-29	1.48218	3.84624	4.7709e-07	6.87306e-06
PIK3C2G	-1.28781	2.67214	4.78986e-07	6.89115e-06
SNORD3G	-1.2568	2.62992	4.8989e-07	7.03486e-06
RNA5SP35	1.01999	2.62567	4.95307e-07	7.10129e-06
CFTR-AS1	-1.02016	2.59533	5.39752e-07	7.69344e-06
IGHV1-45	-1.12038	3.1945	5.5433e-07	7.88451e-06
AC025183.1	1.09035	2.61138	5.58445e-07	7.93885e-06
RN7SL79P	1.05129	2.62369	5.58787e-07	7.94163e-06
RF00100	-1.60345	9.06182	5.61123e-07	7.97062e-06
TRAV31	-1.17936	2.65682	5.77391e-07	8.17726e-06
PRR15L	-1.02272	4.35737	5.7816e-07	8.18239e-06
SNORA38B	-1.20933	3.17053	6.00083e-07	8.47261e-06
AKR1B10	1.63033	4.85748	6.03972e-07	8.52082e-06
CACNG4	1.04783	2.7271	6.40786e-07	8.97629e-06
SNORA22C	-1.1611	2.79473	6.4263e-07	8.99548e-06
AC103563.1	-1.39228	3.22226	6.8448e-07	9.52187e-06
SCARNA21	-1.2786	4.25864	7.0368e-07	9.77634e-06
SNORD17	-1.4229	7.42927	7.06083e-07	9.80466e-06
RNU4-40P	1.03836	2.73753	7.26283e-07	1.00463e-05
CLEC4GP1	1.03782	2.65443	7.63934e-07	1.0505e-05
AC011503.1	-1.27037	2.63402	8.37671e-07	1.14343e-05
FRMD7	-1.08896	2.61283	1.00362e-06	1.34875e-05
IGKV1D-17	1.0315	2.88566	1.04034e-06	1.39357e-05
SNORA71D	-1.68605	3.30334	1.11035e-06	1.47962e-05
RNA5-8SP4	1.3394	2.63519	1.11437e-06	1.48425e-05
NR0B2	-1.83711	3.40574	1.18667e-06	1.57044e-05
IGLVI-70	1.18505	2.90415	1.25885e-06	1.65862e-05
BMPR1B	-1.26531	3.34282	1.27816e-06	1.68201e-05
IGHV3-66	1.12955	4.73826	1.34916e-06	1.76508e-05
RNU6-251P	-1.18312	2.70236	1.35465e-06	1.77137e-05
SNORA22	-1.01762	3.34892	1.62183e-06	2.08583e-05
TTR	-1.83748	3.79077	1.68283e-06	2.15297e-05
VWA5B1	-1.14814	2.67278	1.68764e-06	2.15861e-05
SNORA63D	-1.46019	2.96666	1.78854e-06	2.27469e-05
RN7SL164P	-1.01045	2.59744	1.80297e-06	2.29196e-05
AC004467.1	-1.00442	2.61162	1.87208e-06	2.36974e-05
OLFM4	-1.36852	2.89166	1.91148e-06	2.41451e-05
NPHS2	-1.30435	2.88347	1.93871e-06	2.44489e-05
IGKV1OR2-3	1.07335	2.70233	1.98131e-06	2.49335e-05
C4BPB	-1.00084	2.682	2.03219e-06	2.55064e-05
CA10	-1.01505	2.62061	2.22089e-06	2.76129e-05
RNA5-8SP5	1.20954	2.61707	2.27076e-06	2.81679e-05
STAP1	-1.37381	4.60039	2.29022e-06	2.84028e-05
IGKV7-3	-1.09372	2.7508	2.46159e-06	3.03116e-05
HIST1H4D	-1.33271	3.4965	2.50288e-06	3.07286e-05
SNORA53	-1.44158	6.14753	2.59753e-06	3.17964e-05
SLC4A1	-1.6173	4.29055	2.63519e-06	3.22428e-05
SLC9A4	-1.06084	2.6505	2.64492e-06	3.23471e-05
CST5	-1.28118	2.84898	2.66448e-06	3.25641e-05
SERTM2	-1.82771	3.2532	2.67324e-06	3.26489e-05
IGHD	1.01877	4.88322	2.83469e-06	3.44644e-05
CTNNA2	-1.10188	2.62757	3.06737e-06	3.70424e-05
RN7SL220P	-1.07843	2.70767	3.29492e-06	3.95596e-05
IGLV3-7	-1.03594	2.61013	3.31835e-06	3.97966e-05
IGLV3-9	1.056	4.95448	3.4635e-06	4.13439e-05
IGHD3-9	-1.31845	3.15526	3.62857e-06	4.30471e-05
AC000061.1	-1.18604	2.6286	3.70637e-06	4.38926e-05
AC016831.4	-1.08941	2.7383	3.75946e-06	4.44237e-05
IGLV3-6	-1.02402	2.63888	4.01593e-06	4.72159e-05
LSAMP	-1.05069	2.69567	4.26876e-06	4.97862e-05
AC073651.1	-1.17685	2.76295	4.32509e-06	5.03667e-05
NDUFB4P2	-1.13468	2.70039	4.47705e-06	5.19874e-05
RNU6-681P	-1.17006	2.70153	4.60597e-06	5.32804e-05
IGLV3-1	-1.03948	6.94123	4.69258e-06	5.41775e-05
ADGRF1	-1.21964	2.91939	5.14285e-06	5.87212e-05
MMP12	1.25941	3.20661	5.34685e-06	6.09095e-05
RHCG	-1.93185	6.43497	5.4328e-06	6.1809e-05
DNTT	-1.12369	2.64788	6.61019e-06	7.38465e-05
NCOA7-AS1	-1.03086	2.66713	7.12116e-06	7.92424e-05
IGKV2D-40	-1.06047	3.75904	7.15348e-06	7.95856e-05
MTRNR2L1	1.47135	6.38252	7.28073e-06	8.09177e-05
HIST1H4C	-1.3223	3.80656	8.7925e-06	9.61904e-05
TDGF1	-1.22525	2.868	9.11336e-06	9.93172e-05
HIST1H4F	-1.427	2.85756	9.3954e-06	0.000102225
SNORA49	-1.70481	4.10887	1.14405e-05	0.000122253
INSYN1-AS1	-1.36312	2.73852	1.35882e-05	0.000142655
MIR606	1.07843	2.80454	1.66358e-05	0.000171934
NXPH2	-1.19871	2.68543	1.6832e-05	0.000173795
SNORA2C	-1.00571	3.51574	1.70011e-05	0.00017534
KRT13	-1.12188	2.88811	1.82754e-05	0.000187048
SNORD15B	-1.1266	4.39816	1.87787e-05	0.000191435
SNORA38	-1.20819	3.07625	1.8895e-05	0.000192402
SNORA37	-1.33224	3.21469	1.89254e-05	0.000192639
VTCN1	-1.08436	3.39702	1.93303e-05	0.000196352
HIST1H1E	-1.10779	3.61898	1.98368e-05	0.000201042
IGKV1OR2-108	1.02254	3.90436	2.09199e-05	0.000211144
IGHV3-19	1.1283	3.33169	2.32904e-05	0.000232171
RNU7-180P	1.14823	2.73184	2.35509e-05	0.000234404
RF00151	1.00119	2.68344	2.37351e-05	0.000236018
SFTPB	-1.57429	3.27491	2.45267e-05	0.000242635
RNU5E-1	-1.41786	3.8467	2.51629e-05	0.000248336
SNORA74B	-1.40801	4.89129	2.52903e-05	0.00024941
IGLJ3	-1.02953	2.68982	2.61019e-05	0.000256802
IGHE	-1.00508	2.77322	3.52232e-05	0.000337416
SAA4	1.09752	2.9607	3.6186e-05	0.00034541
AC007785.1	-1.0338	2.78896	3.92602e-05	0.000371657
SCEL	-1.11103	2.75018	4.35104e-05	0.000407378
ATP6V1B1	-1.14079	4.85001	4.68585e-05	0.000435319
SNORA54	-1.41121	5.13994	5.04274e-05	0.000463989
SNORA35B	-1.48275	2.81307	5.14635e-05	0.000472152
RN7SL3	-1.13699	4.55551	5.58081e-05	0.000508029
C10orf99	1.04069	6.15094	5.6996e-05	0.000517792
HHATL	-1.7272	4.15666	6.3517e-05	0.000569917
SCARNA3	-1.20488	2.76854	6.6199e-05	0.000592303
MIR3609	-1.15893	5.43998	6.64721e-05	0.000594352
RN7SKP71	-1.31085	2.79293	6.76206e-05	0.000603819
SCNN1G	1.21535	3.62709	6.78706e-05	0.00060585
SCARNA10	-1.39605	5.73052	7.98256e-05	0.000700488
SNORA23	-1.31161	4.7006	8.28608e-05	0.000724053
SNCB	1.21991	2.80595	9.17865e-05	0.000792783
ACTBP12	1.10909	2.83213	0.00010096	0.00086233
CLNK	-1.13774	3.44359	0.000104042	0.00088515
IGKV1OR2-11	1.05583	2.77368	0.000107444	0.000909058
CGA	1.44015	2.80435	0.00011001	0.000928292
CFTR	-1.13462	3.68855	0.000121863	0.001017
PVALB	-1.53545	6.29682	0.000137824	0.00113437
SNORA73B	-1.1495	7.78424	0.000139154	0.00114392
RMRP	-1.47436	3.20201	0.000179529	0.00143848
HIST1H4B	-1.04967	3.06746	0.00019143	0.00152183
HEPACAM2	-1.64128	4.48355	0.000198048	0.00156819
RN7SL4P	-1.00632	4.41306	0.000237515	0.00184215
AC148477.4	-1.01018	3.04615	0.00023754	0.00184215
SNORA40B	-1.07076	2.7927	0.000249233	0.00192176
IGHD2-15	1.02464	2.7111	0.000250665	0.00193114
ATP6V1G3	-1.64411	4.7138	0.000261792	0.00200624
SNORA84	-1.12184	2.95612	0.000291371	0.0022022
KLK15	-1.4987	2.93646	0.000297932	0.00224768
LINC01612	-1.03398	2.7771	0.000338207	0.00251314
RNY1	-1.36249	5.89575	0.000357078	0.00263337
SNORA74A	-1.42898	4.11906	0.000386428	0.00281604
WFDC5	-1.12321	3.15767	0.000417742	0.0030163
RNU1-88P	-1.17	3.00827	0.000459023	0.00328093
THRSP	1.01688	3.45847	0.000466137	0.00332604
SPANXB1	1.08717	2.77528	0.000482084	0.00342575
RNY4	-1.32183	3.50843	0.000532947	0.00374273
ATP6V0D2	-1.21403	5.76933	0.000570862	0.00396964
REG3G	-1.03398	3.25814	0.000642623	0.00440716
FGF9	-1.13363	3.17733	0.000712325	0.00483408
AL035661.1	-1.02261	3.79134	0.000738366	0.00498629
LINC01896	-1.04553	2.72968	0.000855472	0.00569144
TRIM63	1.07919	3.75918	0.00128568	0.00813959
BSND	-1.31897	3.28817	0.00146697	0.00913756
SCARNA1	-1.06361	3.11743	0.00163085	0.0100272
AC010776.3	-1.37374	3.19296	0.00165189	0.0101358
LINC01802	-1.42872	3.79946	0.00186952	0.0112607
RN7SKP9	-1.05553	3.09446	0.00242977	0.014143
NKX6-1	1.13918	2.92825	0.00343456	0.0189936
AC010776.2	-1.16587	3.18198	0.00383451	0.020871
RN7SKP255	-1.21811	3.1851	0.00384008	0.0208907
HP	1.06222	6.44645	0.00507355	0.0264619
Z82185.1	-1.05238	2.83154	0.00600581	0.0305575
TMEM213	-1.09434	4.9954	0.00629172	0.0317899
RNU5A-1	-1.12295	5.73582	0.00882119	0.0422334
RN7SKP203	-1.0284	2.93864	0.00950571	0.0450563

## Sheet: Appendix T5
Differential analysis between high and low immune score groups
gene	logFC	logCPM	PValue	FDR
SASH3	1.35233	5.12712	1.10735e-144	5.96155e-140
IL10RA	1.38483	4.92462	7.35135e-131	1.97884e-126
CD2	1.83664	5.61958	9.00905e-129	1.6167e-124
EVI2B	1.34009	5.45247	4.69426e-128	6.318e-124
CD53	1.28789	6.6735	9.23975e-127	9.94862e-123
CD3D	1.90907	5.35296	1.22092e-119	1.09549e-115
CD48	1.40717	4.80058	3.06231e-118	2.35518e-114
CCR5	1.83227	4.52039	4.57688e-118	3.08001e-114
FYB1	1.56972	4.94124	8.04733e-118	4.81373e-114
LCP1	1.39334	6.7027	5.51364e-116	2.96832e-112
CORO1A	1.34627	5.60208	1.02411e-114	5.01219e-111
IL2RG	1.6556	5.52918	3.44445e-114	1.5453e-110
PTPRC	1.45282	5.22287	1.99319e-112	8.25427e-109
TRAC	1.87371	6.03971	2.92215e-112	1.12369e-108
LAPTM5	1.28288	8.26043	1.09088e-110	3.91524e-107
CD3E	1.76904	5.25892	2.12623e-109	7.15422e-106
GBP5	2.25571	4.27766	1.61703e-107	5.12084e-104
ARHGAP30	1.20987	4.8474	6.61715e-107	1.97912e-103
CD27	2.29067	4.75807	5.69448e-106	1.61351e-102
AIF1	1.19141	6.58623	3.43876e-104	9.25645e-101
CD8A	2.22409	5.25697	8.87051e-104	2.27406e-100
GZMK	2.28319	5.30311	3.0446e-103	7.45042e-100
WAS	1.23961	4.87126	9.51081e-103	2.22619e-99
FERMT3	1.17847	5.19612	1.72719e-102	3.87438e-99
SLAMF7	2.03959	4.27704	2.61094e-102	5.6225e-99
CD37	1.1813	4.75312	2.71516e-100	5.62205e-97
ITGAL	1.40219	4.72519	2.30947e-99	4.60491e-96
NCKAP1L	1.36923	4.41364	4.46951e-99	8.59359e-96
MS4A6A	1.2226	5.61975	1.11951e-98	2.07827e-95
LCK	1.53795	4.32878	2.21286e-98	3.97105e-95
HLA-DMB	1.14779	5.93041	3.39744e-97	5.90014e-94
GZMA	1.74875	6.10864	2.22763e-96	3.74771e-93
FCER1G	1.30541	7.34477	1.8851e-95	3.07535e-92
SELPLG	1.07874	5.47024	1.12598e-94	1.78289e-91
C1orf162	1.13486	5.34072	1.27854e-94	1.96662e-91
CALHM6	1.72542	5.3601	4.50614e-94	6.73868e-91
AOAH	1.2815	4.6723	1.71289e-93	2.4923e-90
TRBV28	1.80582	4.94721	1.83465e-93	2.59921e-90
CD86	1.31064	4.44212	2.01167e-93	2.77692e-90
FCGR3A	1.53881	7.37604	5.51458e-93	7.42208e-90
SIT1	1.86842	4.00776	1.67749e-92	2.20267e-89
CST7	1.79725	5.91232	1.89907e-92	2.43425e-89
RAC2	1.37069	5.81377	6.34023e-92	7.93797e-89
TRBC2	1.82486	5.86911	1.09266e-91	1.33691e-88
PLEK	1.39871	5.36245	3.17709e-91	3.7183e-88
ITGB2	1.23563	6.26368	3.88908e-91	4.45473e-88
SLAMF6	1.67551	4.04142	9.87474e-91	1.08493e-87
CTSS	1.33585	7.00416	1.16814e-90	1.25776e-87
SLAMF8	1.71024	4.7296	6.29185e-89	6.64172e-86
LCP2	1.02396	4.801	6.66421e-89	6.89951e-86
SPI1	1.16042	5.76962	1.32307e-86	1.34394e-83
C1QB	1.52624	9.06233	4.80239e-86	4.7878e-83
HLA-DQA1	1.46982	7.00531	5.87565e-86	5.7513e-83
TNFSF13B	1.55039	4.48946	1.32517e-85	1.27397e-82
CCL5	1.7749	7.28388	1.41799e-85	1.33928e-82
DEF6	1.21191	4.48885	3.45784e-85	3.20959e-82
CD4	1.08919	6.20647	1.59584e-84	1.45616e-81
HLA-DPB1	1.24916	9.11248	7.71575e-84	6.92308e-81
CD8B	2.1635	4.17041	1.85938e-83	1.64101e-80
HLA-DRA	1.24345	11.7257	2.93327e-82	2.54702e-79
C1QA	1.44849	9.1399	5.82579e-82	4.97837e-79
TNFAIP8L2	1.15233	4.61162	1.06206e-81	8.93395e-79
EVI2A	1.15734	4.77952	2.65978e-79	2.16957e-76
CXCR3	1.85217	3.96199	7.74595e-79	6.22405e-76
C1QC	1.43355	9.02272	1.32579e-78	1.04963e-75
VAV1	1.27124	4.01584	2.20935e-78	1.7238e-75
SIRPG	2.02678	3.59503	3.53991e-78	2.72249e-75
IGSF6	1.18007	4.59234	4.24382e-77	3.21789e-74
LAIR1	1.19763	4.47551	6.12155e-77	4.57722e-74
HCK	1.06742	4.95018	6.81593e-77	5.02661e-74
PCED1B-AS1	1.35393	3.88996	1.10259e-76	8.02149e-74
CD52	1.3026	6.3764	8.76104e-76	6.28879e-73
LST1	1.10082	4.94794	1.24495e-75	8.81884e-73
HLA-DPA1	1.27728	8.49697	1.32502e-75	9.26416e-73
LAG3	2.29417	4.05651	2.62213e-75	1.7869e-72
MNDA	1.15276	4.94529	3.34048e-75	2.24798e-72
LY86	1.13842	5.22124	7.23041e-75	4.80563e-72
TYROBP	1.19668	8.18677	7.17851e-74	4.71296e-71
BATF	1.63734	4.0839	1.28212e-73	8.31618e-71
SH2D1A	1.72202	3.58557	4.58767e-73	2.94026e-70
MYO1F	1.08376	4.27185	1.54231e-72	9.76842e-70
PTPN7	1.59397	3.63334	4.98958e-72	3.12348e-69
CD3G	1.6677	3.5828	5.65371e-72	3.45878e-69
RASSF5	1.09188	4.31188	5.94393e-72	3.59547e-69
LILRB4	1.48474	4.12262	6.94781e-72	4.15602e-69
TLR2	1.10133	4.76335	8.28891e-72	4.90375e-69
CYTH4	1.09335	4.22012	1.86382e-71	1.09066e-68
FCGR1A	1.53004	3.88028	3.21457e-71	1.86085e-68
SLA	1.20072	4.42323	6.52024e-71	3.73429e-68
EOMES	1.96143	3.57145	1.42585e-70	8.08021e-68
IGLV3-19	4.04046	8.47828	4.98841e-70	2.78703e-67
IGLV7-46	4.38012	6.52682	5.02159e-70	2.78703e-67
HLA-DOB	1.86993	3.83115	5.31651e-70	2.92061e-67
P2RY10	1.83433	3.3951	5.47086e-70	2.97504e-67
EMB	1.16716	4.30915	7.76105e-70	4.17824e-67
CD96	1.49844	3.61516	1.1306e-69	6.02643e-67
PDCD1	2.22901	3.74494	2.16773e-69	1.14413e-66
IKZF1	1.32956	3.81047	2.34037e-69	1.22327e-66
CXCR6	1.60436	3.55535	2.45227e-69	1.26943e-66
DOCK2	1.32254	3.89231	3.12321e-68	1.58623e-65
CXCL9	2.00253	6.64364	4.11749e-68	2.07168e-65
CD84	1.41985	4.07715	5.14352e-68	2.56395e-65
NKG7	1.65336	6.69879	7.10759e-68	3.5105e-65
ARHGAP9	1.30473	3.84457	9.15235e-68	4.47933e-65
RNASE6	1.0588	6.03014	9.81421e-68	4.75998e-65
DOK2	1.05516	4.32944	5.35617e-67	2.5746e-64
IGHV4-31	3.90871	5.765	1.3061e-66	6.22261e-64
CD5	1.36765	3.77726	2.23067e-66	1.05342e-63
CTSW	1.49924	5.00513	2.63089e-66	1.23162e-63
SLA2	1.53717	3.58041	4.33769e-66	2.01313e-63
HCST	1.3357	5.12283	4.74721e-66	2.18436e-63
IGLV3-10	3.95834	6.76288	1.82398e-65	8.32168e-63
FMNL1	1.03012	4.32882	2.16701e-65	9.80361e-63
IL2RB	1.21063	4.58377	2.63888e-65	1.18389e-62
TMC8	1.21499	4.06186	1.15843e-64	5.1119e-62
SAMSN1	1.2916	4.07475	1.41866e-64	6.20934e-62
IGHV3-30	3.84668	7.45548	1.73115e-64	7.51599e-62
TNFRSF9	2.14106	3.38682	3.05742e-64	1.3168e-61
CCR2	1.42518	3.76896	4.557e-64	1.94707e-61
SIGLEC10	1.33061	4.28976	1.28293e-63	5.43842e-61
CD74	1.11475	12.0272	2.1846e-63	9.18831e-61
IKZF3	1.65265	3.53367	8.27243e-63	3.45236e-60
IGHG3	3.45582	8.46854	1.59961e-62	6.57381e-60
BIN2	1.02574	4.23429	1.87054e-62	7.62897e-60
CXCR2P1	2.4507	3.53505	2.21842e-62	8.97975e-60
IGLV4-69	3.75201	6.63625	3.06752e-62	1.23241e-59
SELL	1.19409	4.33291	3.35541e-62	1.33809e-59
SNX20	1.52004	3.49952	3.59473e-62	1.42298e-59
CYBB	1.42017	6.08579	5.18448e-62	2.03731e-59
IGHV3-23	3.14129	7.83583	6.9783e-62	2.72235e-59
STAT1	1.13294	7.24643	7.67291e-62	2.97179e-59
SPN	1.28675	3.87638	8.50408e-62	3.27018e-59
CLEC7A	1.12044	4.086	1.10673e-61	4.22565e-59
TRBV7-9	1.96082	3.80453	3.18282e-61	1.20669e-58
ALB	-5.60222	6.67067	4.34727e-61	1.63664e-58
IGLV1-40	4.00031	9.15442	6.86844e-61	2.56784e-58
NCF4	1.00869	4.71622	1.10716e-60	4.11068e-58
HLA-DRB1	1.07437	10.8814	2.09769e-60	7.73501e-58
CD69	1.20141	3.93384	3.08301e-60	1.12909e-57
GPR65	1.33769	3.66321	3.42439e-60	1.24564e-57
CD247	1.20119	3.87396	3.54753e-60	1.28178e-57
GPR174	1.91454	3.26892	7.65791e-60	2.74848e-57
IGHV5-51	3.21381	7.42036	1.01182e-59	3.60743e-57
CXCL13	2.60883	4.33239	1.18319e-59	4.19068e-57
IGHV4-39	3.41129	7.47362	1.56556e-59	5.50872e-57
MAP4K1	1.32925	3.77348	1.6572e-59	5.7933e-57
FTH1P22	1.8859	3.31872	1.73724e-59	6.03394e-57
MS4A7	1.05581	5.65819	3.27543e-59	1.13036e-56
IGHV4-34	3.07291	6.34448	4.54769e-59	1.54955e-56
IGLV3-25	3.2314	7.19805	4.99602e-59	1.69161e-56
FASLG	1.76922	3.38996	9.1235e-59	3.06983e-56
TIGIT	1.82979	3.22212	1.03647e-58	3.4658e-56
IGKC	3.15151	10.2926	4.03355e-58	1.34043e-55
NCF2	1.03202	4.71712	7.33689e-58	2.40847e-55
NAPSB	1.4714	5.02014	1.00041e-57	3.26414e-55
HLA-DOA	1.33246	6.18022	1.21032e-57	3.92521e-55
IGHV4-28	3.39066	4.36374	1.5885e-57	5.12088e-55
IGLV9-49	4.64762	6.04784	2.2762e-57	7.29413e-55
CD72	1.4462	3.67022	2.42859e-57	7.73644e-55
IGHV1-2	3.31513	6.3907	2.51051e-57	7.95033e-55
MSR1	1.23384	4.93466	2.58259e-57	8.13079e-55
ADA2	1.10152	5.87746	1.31311e-56	4.08627e-54
DUSP2	1.47621	4.35535	1.80091e-56	5.57205e-54
IGLV1-44	3.10058	7.1657	2.0848e-56	6.41355e-54
CSF1R	1.07218	6.20267	3.17617e-56	9.71547e-54
IGHV4-59	3.07148	6.55747	3.55117e-56	1.08012e-53
IGKV3-20	3.06461	8.86823	4.0525e-56	1.22568e-53
TRBV20-1	1.63003	3.89643	7.79603e-56	2.33171e-53
LTB	1.47782	4.59118	1.37967e-55	4.0811e-53
IGLL5	3.19275	5.93304	1.91453e-55	5.60166e-53
IGHV1-18	3.23307	7.39112	3.02507e-55	8.80313e-53
CXCL10	1.74642	6.74769	4.4482e-55	1.28749e-52
IGHG1	3.33471	10.0687	4.69443e-55	1.35149e-52
CD300LF	1.1912	3.75243	4.9858e-55	1.42774e-52
IGHV3-53	3.36375	5.18329	6.01747e-55	1.71406e-52
CCL4	1.3259	4.9553	1.65245e-54	4.68217e-52
IGHV1-46	3.02115	5.67313	2.66989e-54	7.52545e-52
IGKV1-16	3.11799	6.01497	2.75394e-54	7.72194e-52
MILR1	1.12067	3.84758	4.81101e-54	1.32823e-51
IGHV3-73	3.86106	5.98067	1.11171e-53	3.05356e-51
IGKV1-9	3.35539	6.77213	1.2033e-53	3.28838e-51
IGKV3-11	2.91332	7.8502	1.42614e-53	3.87765e-51
IGHV1-24	3.80206	6.68242	1.79777e-53	4.86357e-51
CRTAM	1.75051	3.21036	2.5296e-53	6.80351e-51
CIITA	1.14177	3.97063	2.54013e-53	6.80351e-51
PSTPIP1	1.43921	3.47925	3.06149e-53	8.15932e-51
C3AR1	1.05434	5.41816	3.37412e-53	8.94822e-51
IGLV7-43	3.05745	4.96723	3.64356e-53	9.61543e-51
IGLC2	2.88829	9.36886	4.8806e-53	1.28172e-50
TRBV9	2.04884	3.39406	6.0893e-53	1.59138e-50
IGHV3-43	3.2818	4.2834	1.59464e-52	4.10761e-50
PLCB2	1.04488	4.00811	1.6854e-52	4.32072e-50
CXCL11	1.81695	4.3592	3.20604e-52	8.18011e-50
IGLV2-11	2.73476	6.89647	3.80306e-52	9.65762e-50
LILRB2	1.0072	4.0006	4.61111e-52	1.16546e-49
TBC1D10C	1.28143	3.65142	4.87473e-52	1.22634e-49
IGKV1-6	2.84699	5.46529	5.29253e-52	1.32525e-49
IGLV3-16	4.58776	4.03992	6.84068e-52	1.70498e-49
TREM2	1.24696	6.24333	8.01077e-52	1.98167e-49
CSF2RA	1.03424	4.03331	8.02443e-52	1.98167e-49
RUNX3	1.05045	4.52202	1.01455e-51	2.4827e-49
LSP1	1.05372	5.15547	1.5219e-51	3.70738e-49
IGHV3-15	2.88521	6.83674	2.22863e-51	5.38029e-49
IGKV1-5	2.82391	7.80933	3.1584e-51	7.59088e-49
IGLV1-51	2.82224	7.40542	6.90736e-51	1.65273e-48
TLR7	1.33267	3.81931	8.76954e-51	2.08901e-48
IGKV2-24	3.13803	5.73473	8.81853e-51	2.09143e-48
FPR3	1.13549	5.56922	1.54459e-50	3.64714e-48
CD200R1	1.74553	3.18129	1.76488e-50	4.14909e-48
SIGLEC8	1.4367	3.82084	2.08645e-50	4.88374e-48
LPAR5	1.1751	3.70346	6.75468e-50	1.56744e-47
TRBV19	1.86288	3.5848	6.81071e-50	1.57365e-47
RGS1	1.24817	6.62489	7.27994e-50	1.66989e-47
TRBV6-5	2.11725	3.40449	7.28924e-50	1.66989e-47
CD79A	2.45528	4.22942	7.63916e-50	1.74263e-47
IGLV3-1	3.21988	6.93507	7.88483e-50	1.79109e-47
TRBV29-1	1.74514	3.59447	1.01424e-49	2.29422e-47
CYP17A1	-3.9847	4.0927	1.13389e-49	2.55415e-47
C16orf54	1.27445	3.55387	1.765e-49	3.94276e-47
IGHV1-69	3.27229	5.00331	2.47074e-49	5.49649e-47
CD38	1.73353	3.28863	3.41733e-49	7.53997e-47
IGKV4-1	2.72431	8.15183	4.49435e-49	9.87583e-47
TRAV13-1	1.79314	3.34077	4.69703e-49	1.02792e-46
IGKV5-2	4.17047	4.4662	4.77146e-49	1.03999e-46
IGHV3-66	3.29638	4.73143	6.1429e-49	1.3335e-46
TRAT1	1.69054	3.18262	6.69709e-49	1.44797e-46
THEMIS	1.67765	3.19421	8.78517e-49	1.89183e-46
PARVG	1.1467	3.71014	1.08152e-48	2.3197e-46
TMIGD3	1.0747	4.09925	1.51589e-48	3.23846e-46
PTAFR	1.08417	4.42676	2.6475e-48	5.61146e-46
MS4A4A	1.07758	5.14701	2.86541e-48	6.04949e-46
CD6	1.28423	3.52606	3.15404e-48	6.63284e-46
TLR8	1.44352	3.46044	4.22824e-48	8.85726e-46
IGKV3D-20	3.08642	4.57966	4.25449e-48	8.87771e-46
IGLV3-21	3.09932	7.4485	6.17066e-48	1.28264e-45
MZB1	2.69601	4.33448	1.25922e-47	2.60736e-45
IGHV3-11	2.93978	6.1409	1.75484e-47	3.61967e-45
PYHIN1	1.50713	3.29445	2.63881e-47	5.42226e-45
IGHJ2	3.21901	4.39927	4.22188e-47	8.62413e-45
IGHV3-33	2.87181	5.97335	6.39396e-47	1.29896e-44
LIMD2	1.04698	4.35183	1.83387e-46	3.68389e-44
IGKV2D-29	3.06312	4.7033	1.87682e-46	3.75616e-44
SECTM1	1.11623	4.72624	2.13546e-46	4.25794e-44
IGHV3-74	2.49116	5.81779	4.11827e-46	8.15114e-44
TOX	1.56138	3.52866	4.93885e-46	9.73949e-44
BCL2A1	1.48461	4.1971	6.47268e-46	1.27176e-43
JCHAIN	2.27081	7.93908	7.04706e-46	1.37958e-43
IGHGP	2.77954	6.16564	7.80017e-46	1.52149e-43
CCR1	1.17855	4.65292	7.84142e-46	1.52401e-43
BTK	1.10871	3.71388	7.93838e-46	1.5373e-43
TRBV5-1	1.78061	3.25761	8.05195e-46	1.55371e-43
GAL3ST4	1.05311	4.46071	8.13813e-46	1.56473e-43
USP30-AS1	1.3399	3.56545	9.26178e-46	1.76815e-43
IGKV1-27	2.65271	5.44573	1.28529e-45	2.44505e-43
SLC1A3	1.17209	4.10588	2.87625e-45	5.41419e-43
TRPM2	1.13465	3.67536	3.34805e-45	6.28034e-43
TRAV4	1.80904	3.12572	6.09518e-45	1.13938e-42
PLXNC1	1.01416	3.99884	6.76621e-45	1.26043e-42
IGLV5-45	2.81109	4.46813	7.1723e-45	1.33148e-42
IFNG	2.17271	3.00007	7.33375e-45	1.35677e-42
TRAV12-2	1.86734	3.2815	7.4129e-45	1.36671e-42
P2RY13	1.00712	3.98916	7.91576e-45	1.45445e-42
IGLV6-57	2.82909	6.07019	1.04302e-44	1.90994e-42
SH2D2A	1.35455	3.73302	1.10903e-44	2.02392e-42
IL12RB1	1.30378	3.4358	1.34805e-44	2.45181e-42
PIM2	1.23046	5.26879	1.69093e-44	3.06507e-42
TRAV19	1.93073	3.31255	1.70222e-44	3.07519e-42
IGHV2-70	3.57496	5.47491	1.72809e-44	3.11148e-42
RGS18	1.17	3.59626	2.71676e-44	4.87531e-42
SIGLEC1	1.17166	3.94099	4.70708e-44	8.41895e-42
EBI3	1.0828	4.32604	4.79318e-44	8.54456e-42
IGHG4	2.94588	7.43234	5.2825e-44	9.38576e-42
IGKV3-15	2.83197	6.90581	1.29333e-43	2.28288e-41
IGLV1-47	2.69318	6.81006	1.33321e-43	2.34558e-41
AMBP	-3.40082	4.51947	1.42749e-43	2.50327e-41
IGHG2	2.53802	9.27621	1.61767e-43	2.8184e-41
GBP1	1.11706	6.10462	1.65093e-43	2.86707e-41
IGHJ3	2.81375	5.20079	1.1488e-42	1.97594e-40
IGKV2-30	2.32967	3.5293	1.45139e-42	2.48054e-40
VSIG4	1.29514	5.8941	2.78095e-42	4.72287e-40
TRBV4-2	2.11005	3.30703	6.03293e-42	1.02135e-39
UBASH3A	1.55746	3.16658	6.96215e-42	1.17497e-39
SCIMP	1.19124	3.51456	7.40279e-42	1.24543e-39
LYZ	1.41308	8.41823	1.17181e-41	1.96528e-39
SLC37A2	1.03002	3.9449	2.16266e-41	3.61581e-39
IGHV3-72	2.33244	4.43973	2.20427e-41	3.67396e-39
GNA15	1.01472	3.83825	2.38119e-41	3.94443e-39
IGKV1-12	2.68206	3.44901	4.13008e-41	6.82047e-39
HLA-DRB6	1.17206	6.8835	5.56285e-41	9.15845e-39
CEBPA	1.12785	4.19827	6.79555e-41	1.11538e-38
MYO1G	1.18177	3.60336	8.81114e-41	1.44181e-38
IGHV3-7	2.59569	3.69132	1.00294e-40	1.63161e-38
PLA2G2D	2.36286	3.20765	1.00316e-40	1.63161e-38
TRBV2	1.9649	3.2407	1.1076e-40	1.79605e-38
AC004585.1	1.66415	3.07698	1.2782e-40	2.06647e-38
IGHV3-21	2.75386	6.57284	1.86526e-40	2.99755e-38
IGKV3OR2-268	3.16656	3.35938	5.05766e-40	8.1037e-38
IGLV2-8	2.36181	5.80438	8.38018e-40	1.33084e-37
GBP1P1	1.17005	3.63643	8.66426e-40	1.37191e-37
IGHV6-1	2.92794	3.69959	8.84959e-40	1.39714e-37
IGHV3-13	2.63915	4.3425	1.09695e-39	1.72676e-37
HRG	-5.48826	3.87153	1.81811e-39	2.8371e-37
IGLV3-27	2.60897	4.16221	4.00572e-39	6.23271e-37
IL7R	1.18558	4.3845	4.70119e-39	7.29375e-37
IGKV2-28	3.86755	3.41122	5.69404e-39	8.7835e-37
TRAV12-1	1.82893	3.25898	8.82224e-39	1.35701e-36
TRAV8-3	1.58673	3.10652	9.25962e-39	1.42023e-36
GZMH	1.10844	4.84436	1.01432e-38	1.55134e-36
TRBJ2-7	1.46488	3.6489	1.69755e-38	2.58162e-36
ORM2	-4.61712	4.03021	3.6352e-38	5.43624e-36
PTPN22	1.3216	3.29717	4.17722e-38	6.2295e-36
IGKV6-21	2.93265	3.99954	5.27652e-38	7.84715e-36
IGHA1	2.15647	10.134	6.597e-38	9.73031e-36
TRBV12-4	1.92276	3.0434	7.29049e-38	1.07238e-35
IGLV2-14	2.49594	8.19216	7.54865e-38	1.10432e-35
CSF3R	1.1258	3.69773	7.75447e-38	1.13135e-35
NMRK2	-5.77656	5.30721	9.0252e-38	1.31319e-35
CLEC12A	1.3155	3.30829	9.21489e-38	1.33718e-35
ZBED2	1.96895	2.9399	1.50189e-37	2.16191e-35
XCL2	1.30636	3.52711	1.72135e-37	2.46465e-35
GAPT	1.13564	3.55664	2.04527e-37	2.92067e-35
CD163	1.32232	5.86106	2.10507e-37	2.99812e-35
AC015911.7	1.30821	3.34934	2.38313e-37	3.38518e-35
RNASE2	1.38762	3.5533	2.59726e-37	3.67963e-35
IGKV3D-11	2.57919	3.51182	2.65487e-37	3.75137e-35
ADAMDEC1	1.86914	3.76682	3.24541e-37	4.56188e-35
NCF1C	1.16518	3.44468	3.47357e-37	4.86987e-35
FCGR2B	1.23823	3.38267	4.106e-37	5.74158e-35
IGHV4-55	2.27758	3.47761	4.19951e-37	5.85712e-35
CTLA4	1.58171	3.06774	9.94834e-37	1.38392e-34
IGHV2-5	2.37336	3.99121	1.58563e-36	2.2001e-34
TRAF3IP3	1.32517	3.27276	1.66616e-36	2.29998e-34
IGKV3D-15	2.74097	3.59036	2.28603e-36	3.14759e-34
TRAV17	1.79105	3.09277	3.58072e-36	4.91764e-34
VTN	-3.55273	4.18713	3.81564e-36	5.21367e-34
IGHV3-49	2.58908	5.84378	4.15059e-36	5.65699e-34
TAGAP	1.00136	3.91046	4.57254e-36	6.21634e-34
RHOH	1.42347	3.17169	5.08473e-36	6.89525e-34
TRGV10	1.40921	3.20168	6.67891e-36	9.03431e-34
IRF4	1.81259	3.004	7.22537e-36	9.749e-34
IGHV3-19	3.22097	3.32883	1.0605e-35	1.42376e-33
CXorf21	1.03945	3.58983	1.10761e-35	1.48332e-33
IGHV1-69D	2.53366	5.80057	1.14661e-35	1.53174e-33
ICOS	1.69772	2.97861	2.01887e-35	2.6903e-33
HLA-DQB1	1.03094	7.75627	2.39915e-35	3.1813e-33
FPR1	1.19559	4.46094	2.44492e-35	3.23403e-33
IGLV4-60	3.05248	4.68681	3.81047e-35	5.02795e-33
IGHV3-48	2.6498	5.05397	4.80881e-35	6.31432e-33
IGHD	2.59849	4.87653	4.8597e-35	6.36562e-33
TRAV21	1.72067	3.23674	6.21853e-35	8.12574e-33
IGHV1OR15-9	2.65387	3.06328	6.36044e-35	8.29106e-33
IGHJ3P	2.57934	3.76982	8.07905e-35	1.04806e-32
CSTA	1.03501	3.81869	9.14788e-35	1.18386e-32
TRBJ2-1	1.36843	3.38664	1.04315e-34	1.34352e-32
CYP2A6	-3.9532	3.12511	1.08971e-34	1.40013e-32
SIGLEC14	1.08497	3.60841	1.48421e-34	1.89345e-32
APOC3	-5.20721	5.56248	1.73338e-34	2.2061e-32
IGHV1-3	2.77634	3.45772	1.98561e-34	2.52117e-32
IGHV3OR16-13	2.66714	3.01359	2.12165e-34	2.68755e-32
SNORA73B	3.78006	7.77533	2.5106e-34	3.17279e-32
IGHV3-20	2.53233	3.47982	3.14663e-34	3.94876e-32
SIGLEC9	1.0051	3.59402	3.52385e-34	4.41186e-32
AC103563.1	3.26068	3.21897	4.14955e-34	5.17118e-32
IGKV2OR22-4	2.68396	3.07475	4.59824e-34	5.71711e-32
AIM2	1.57141	3.2633	7.88726e-34	9.69448e-32
PPIAP45	1.96857	2.83462	1.06214e-33	1.30254e-31
LINC01857	1.46543	3.20901	1.12312e-33	1.37419e-31
TRAV12-3	1.70125	3.12045	1.40983e-33	1.72108e-31
FOXP3	1.34202	3.20072	1.53912e-33	1.87466e-31
IGKJ5	2.51905	4.09429	3.05468e-33	3.69555e-31
TRBV10-3	1.65499	3.01636	3.23813e-33	3.9087e-31
TRBV7-6	1.9273	3.00818	3.42952e-33	4.13046e-31
TRBV3-1	1.61882	3.14249	3.95931e-33	4.75789e-31
SP140	1.51322	3.05113	4.06373e-33	4.8725e-31
IGKV6D-21	2.97593	3.43485	4.42191e-33	5.29018e-31
IGKV1-8	2.44651	3.63748	4.53218e-33	5.41008e-31
TRAV16	1.6851	2.94665	5.92415e-33	7.05603e-31
MIR155HG	1.29659	3.74467	6.00971e-33	7.14213e-31
TNFSF8	1.09615	3.44179	6.39304e-33	7.5643e-31
ITK	1.3206	3.19204	8.32471e-33	9.76404e-31
TRAV14DV4	1.65994	2.96886	9.03993e-33	1.05341e-30
HHATL	-4.98203	4.14884	9.15481e-33	1.06449e-30
IGLV10-54	2.48202	4.76395	1.34741e-32	1.56334e-30
IGHV1-67	2.41201	3.00839	1.4398e-32	1.66337e-30
GPR171	1.22559	3.27552	2.68195e-32	3.07285e-30
APOH	-3.84658	5.37121	2.68267e-32	3.07285e-30
ZAP70	1.08341	3.46668	3.3521e-32	3.82338e-30
IGHV1-45	2.55837	3.19311	3.58891e-32	4.08483e-30
LAX1	1.51597	3.08558	5.65586e-32	6.41029e-30
PMEL	-2.2893	3.65965	5.70491e-32	6.45231e-30
IGKV1-39	2.85164	3.2173	5.88681e-32	6.64408e-30
TRIM63	-3.78959	3.75429	7.30729e-32	8.23003e-30
WDFY4	1.22893	3.26313	9.23533e-32	1.03798e-29
HSD11B2	-1.71799	6.50885	1.45389e-31	1.63066e-29
IGKV1D-16	2.21911	3.46053	1.46246e-31	1.63686e-29
GAS7	1.0297	3.50249	1.48039e-31	1.65349e-29
TRAV1-2	1.74381	3.00508	1.80072e-31	2.00711e-29
CD180	1.16398	3.3205	1.87135e-31	2.08153e-29
TRBV27	1.79866	2.94599	2.19019e-31	2.43115e-29
SERPINC1	-4.04953	3.97674	2.19828e-31	2.43511e-29
LINC01871	1.02834	3.68212	2.48307e-31	2.74494e-29
DERL3	1.46572	3.84458	2.51371e-31	2.77311e-29
IGLV1-36	2.49345	4.19191	2.60781e-31	2.87105e-29
KRT17	-2.89814	4.88813	3.05211e-31	3.35333e-29
IGKV1OR2-6	2.60296	3.03755	4.82607e-31	5.28082e-29
POU2AF1	2.05276	2.99367	5.08201e-31	5.54959e-29
IGHV4-61	2.29077	3.8528	5.82537e-31	6.34847e-29
OR2I1P	1.61554	6.78747	7.90889e-31	8.58434e-29
IGKV1D-39	2.84443	2.93255	8.54314e-31	9.2541e-29
IGHV1-12	2.43856	3.13696	1.54485e-30	1.65017e-28
CCR4	1.32184	3.14141	1.95835e-30	2.08772e-28
CCR7	1.19646	3.3927	2.63489e-30	2.79236e-28
CNMD	-3.90308	3.25812	2.71347e-30	2.86999e-28
IGLV3-9	2.53357	4.94786	2.79481e-30	2.95022e-28
PRKCB	1.14774	3.3153	2.91773e-30	3.07395e-28
SERPIND1	-3.56001	3.30002	4.46046e-30	4.68096e-28
PIK3CG	1.02146	3.47706	4.67929e-30	4.89154e-28
HLA-DQB2	1.23774	5.81271	4.8541e-30	5.06445e-28
TRBV4-1	1.8395	3.28762	6.29174e-30	6.53904e-28
GFI1	1.38026	3.08774	6.74037e-30	6.97835e-28
HLA-DRB5	1.01332	9.29946	7.0797e-30	7.3156e-28
SCARNA6	3.41498	5.63228	7.68956e-30	7.93056e-28
TRAV5	1.64675	2.91662	9.13392e-30	9.36636e-28
MUC20	-1.89656	5.19709	1.22296e-29	1.2517e-27
TRAV3	1.7793	2.99189	1.91889e-29	1.95654e-27
UBD	1.36533	6.36557	1.99066e-29	2.02588e-27
IGKV3-7	2.30851	3.41433	2.08265e-29	2.1155e-27
TRBJ2-3	1.23342	3.47476	2.405e-29	2.43834e-27
TRAV24	1.89115	2.95484	2.62138e-29	2.65272e-27
TRBV5-6	1.65585	2.98654	2.67738e-29	2.70431e-27
SLC12A3	-3.591	3.8741	2.88618e-29	2.90975e-27
IGKV1D-13	2.38935	3.33907	3.19879e-29	3.21888e-27
TRAV8-6	1.61914	3.03605	3.91725e-29	3.93449e-27
HLA-DPB2	1.31537	3.52704	5.65062e-29	5.6544e-27
TRBV18	1.58526	3.0287	6.75986e-29	6.72687e-27
TRBV6-1	1.4603	3.04628	8.07729e-29	7.99354e-27
MIR8071-2	1.97416	3.23028	8.55965e-29	8.45536e-27
IGHV2-26	2.48668	4.82374	8.75647e-29	8.63395e-27
IGHV2-70D	2.55585	3.91125	1.13821e-28	1.11615e-26
VTCN1	-2.71839	3.39788	1.29463e-28	1.26493e-26
BAAT	-3.31578	4.25107	1.46633e-28	1.42751e-26
APOBEC3H	1.058	3.3795	1.53085e-28	1.48764e-26
MTATP8P2	-2.72338	5.16453	2.56451e-28	2.48762e-26
NCF1	1.16645	3.23964	3.08045e-28	2.97202e-26
TRBV13	1.98262	2.93588	3.8047e-28	3.66422e-26
IGHV3OR15-7	2.4693	2.94905	4.02718e-28	3.87156e-26
ITIH2	-2.88247	3.21304	4.24912e-28	4.07765e-26
TRAV29DV5	1.60201	3.10935	4.35249e-28	4.16941e-26
XCL1	1.29051	3.12303	4.43317e-28	4.23915e-26
CASP14	-5.69374	4.68303	4.83949e-28	4.61948e-26
TRBC1	1.42589	3.01469	5.82581e-28	5.55112e-26
IGKV2D-28	3.16019	2.93314	6.40498e-28	6.0922e-26
PLD4	1.02923	3.49401	6.45286e-28	6.12692e-26
HLA-G	1.47092	6.28406	7.93656e-28	7.5224e-26
TRBV11-2	1.61147	3.05269	8.59061e-28	8.12802e-26
TNFRSF17	1.87004	2.95501	8.83956e-28	8.33427e-26
TRAV9-2	1.49583	2.97956	9.00936e-28	8.4795e-26
IGKV1D-43	2.54793	2.93596	9.57594e-28	8.99704e-26
IGKV1-33	2.61278	2.88512	1.06716e-27	1.0009e-25
CALCA	-4.24104	3.31172	1.26508e-27	1.18447e-25
FXYD3	-2.64893	3.9269	1.2985e-27	1.21365e-25
IGLC6	2.16548	2.91646	1.67709e-27	1.56207e-25
PLCG2	-1.5167	4.52541	2.36422e-27	2.19449e-25
TRAV8-2	1.48978	2.95628	2.54742e-27	2.36046e-25
GPR143	-2.16479	4.44217	7.16138e-27	6.59043e-25
IGLV5-37	2.2526	3.04222	7.49961e-27	6.88992e-25
NELL2	1.45154	2.96277	7.74975e-27	7.10759e-25
IGKV1-17	2.25124	6.15233	7.79627e-27	7.1381e-25
OMG	-2.68866	3.18192	8.89575e-27	8.13092e-25
IGLV1-50	2.21195	2.95532	1.31543e-26	1.19826e-24
APOA1	-3.37306	3.57992	1.37549e-26	1.25086e-24
ZNF350-AS1	-2.05956	3.27537	1.50514e-26	1.36416e-24
TRGC2	1.21558	3.15086	2.04116e-26	1.84067e-24
IL21R	1.19296	3.18298	2.27723e-26	2.0467e-24
MCCD1	-2.69066	3.15265	2.43322e-26	2.18325e-24
NOD2	1.28137	3.0817	4.29426e-26	3.82758e-24
IGLV2-28	2.41505	3.04444	4.79615e-26	4.26786e-24
IGKV1D-12	2.34041	2.89685	5.18975e-26	4.61049e-24
LDHD	-1.25361	4.51635	5.99561e-26	5.30888e-24
ORM1	-4.14133	4.40211	6.18601e-26	5.45951e-24
FAM24B	-1.73233	3.65339	6.70776e-26	5.91029e-24
FGD2	1.01047	3.37106	6.75334e-26	5.94073e-24
TRBV7-3	1.48894	3.09446	6.93135e-26	6.08738e-24
IGF2	-2.75141	7.10148	8.55029e-26	7.47262e-24
FCGR2C	1.07946	3.46744	9.60466e-26	8.36693e-24
IGKV2D-40	2.40109	3.75455	9.95766e-26	8.66043e-24
FCRL3	1.55246	2.88632	1.1925e-25	1.03381e-23
IGHV3-52	2.10772	2.8633	1.3225e-25	1.14466e-23
BCL11B	1.19159	3.13595	1.48355e-25	1.27994e-23
XCR1	1.53997	2.88377	1.51531e-25	1.30525e-23
CD28	1.1612	3.16574	3.42099e-25	2.92337e-23
TRAV8-4	1.46382	2.94672	4.34078e-25	3.70349e-23
IGKV1OR2-108	2.42436	3.90048	4.53917e-25	3.86663e-23
HLA-DQB1-AS1	1.00596	4.30621	5.18729e-25	4.40478e-23
FDCSP	4.17413	5.01661	5.21803e-25	4.4239e-23
AGXT	-2.24455	3.08984	8.15492e-25	6.89212e-23
AC015911.8	1.24811	3.07702	1.16103e-24	9.78365e-23
ERP27	-2.33323	5.13341	1.3675e-24	1.14853e-22
IGHD3-3	2.46729	3.07307	1.37313e-24	1.15146e-22
STAP1	-2.9358	4.59306	1.38258e-24	1.15758e-22
SLC26A7	-3.22485	4.09105	1.44601e-24	1.20881e-22
TMEM101	-1.14612	5.89993	1.80279e-24	1.50473e-22
SNORD17	2.95101	7.42055	1.90942e-24	1.59126e-22
IGKV1D-8	2.16362	3.48533	1.99545e-24	1.66039e-22
IL2RA	1.3492	3.39212	2.0276e-24	1.68453e-22
DAPP1	1.13497	3.17048	2.17578e-24	1.80485e-22
TRBJ2-2	1.28761	3.04136	2.25718e-24	1.8695e-22
RAP1GAP	-1.15348	4.99286	3.41006e-24	2.8157e-22
LINC02446	1.59126	2.9433	3.46743e-24	2.85869e-22
HTRA4	1.37776	3.00406	3.96291e-24	3.26219e-22
UGT2B10	-3.37887	2.90303	4.12498e-24	3.39042e-22
AQP6	-4.62331	5.00394	4.36447e-24	3.58179e-22
P2RY12	1.03762	3.39751	4.51021e-24	3.69576e-22
PCP4	-2.89597	3.90038	6.44351e-24	5.26393e-22
ICAM3	1.16033	3.12819	6.708e-24	5.46342e-22
ATP6V1B1	-2.79091	4.84469	7.17786e-24	5.83727e-22
TMEM61	-2.58848	3.12055	7.20239e-24	5.84839e-22
IGKV2-29	2.91603	3.84287	7.83054e-24	6.33932e-22
CLDN8	-4.41165	4.64327	7.90436e-24	6.38948e-22
IGHD3-9	2.71864	3.15316	9.48857e-24	7.6471e-22
JAKMIP1	1.4412	2.89648	1.10163e-23	8.86511e-22
NR0B2	-3.59908	3.40168	1.12617e-23	9.04899e-22
KLHL6	1.01176	3.29251	1.20893e-23	9.68514e-22
LINC02084	1.24882	3.03088	1.53092e-23	1.22283e-21
CKB	-1.20666	7.11843	1.58094e-23	1.26091e-21
AC015911.3	1.28977	3.01671	1.71488e-23	1.36571e-21
TMEM155	1.3912	2.94011	2.05812e-23	1.63423e-21
TAT	-3.03988	2.89032	2.09814e-23	1.66356e-21
IGLC7	2.27928	4.53433	2.35276e-23	1.8627e-21
TRBV6-6	1.44743	2.95422	2.38921e-23	1.88877e-21
OXCT1	-1.37129	5.4525	2.60386e-23	2.05244e-21
CD244	1.12239	3.157	2.7174e-23	2.13568e-21
AC015845.2	-1.89299	3.04212	4.38247e-23	3.42431e-21
SCARNA5	3.66291	6.93573	5.0297e-23	3.91299e-21
IGHJ1	2.11848	3.18776	6.64805e-23	5.1497e-21
AC015910.1	-3.95873	4.59313	7.20333e-23	5.57182e-21
ADH1A	-3.01344	2.81477	7.36526e-23	5.6889e-21
TRAV2	1.42607	2.97199	7.77841e-23	5.99941e-21
AC134879.2	2.10202	2.81583	1.01647e-22	7.82868e-21
STAC2	-2.96308	5.0816	1.02601e-22	7.89087e-21
IGHV1-58	2.16278	3.85956	1.04352e-22	8.00266e-21
TRDV1	1.47161	2.98711	1.08336e-22	8.29644e-21
FGF9	-3.05047	3.17601	1.10498e-22	8.44993e-21
RNA5-8SP6	3.39431	3.2173	1.12885e-22	8.62022e-21
SLC13A2	-2.38863	3.00998	1.72212e-22	1.30949e-20
SLC38A3	-2.4654	2.85193	1.77185e-22	1.34541e-20
ITGB2-AS1	1.0827	3.39234	1.8002e-22	1.365e-20
HLA-DQA2	1.38845	6.9287	2.0961e-22	1.58491e-20
USP2	-1.11821	4.54459	2.21561e-22	1.67059e-20
PAGE2B	-2.71728	2.90573	3.20405e-22	2.40913e-20
PPARGC1A	-1.15966	4.21862	3.30139e-22	2.47885e-20
STUM	-1.44295	3.35954	3.42371e-22	2.56711e-20
NUPR2	-3.21583	3.35076	3.78369e-22	2.82523e-20
IGHV3OR16-8	1.95161	2.85803	3.92078e-22	2.92354e-20
IGHM	1.93944	8.36874	4.08793e-22	3.03555e-20
AL591468.1	1.69663	2.72566	4.46217e-22	3.30434e-20
BMPR1B	-2.42465	3.34026	4.55195e-22	3.36619e-20
TPSP2	-2.80733	2.94391	5.2421e-22	3.8654e-20
IGLV2-34	1.91204	2.84575	5.2546e-22	3.8654e-20
BASP1	1.03493	5.12844	5.25573e-22	3.8654e-20
PSG4	-2.6922	2.81941	5.97648e-22	4.37851e-20
MIR7848	1.46734	2.95331	5.98231e-22	4.37851e-20
MMP12	2.58108	3.20385	5.98592e-22	4.37851e-20
LTA	1.38629	2.9009	6.22723e-22	4.54884e-20
IGLV5-48	2.11432	2.85454	6.34721e-22	4.63019e-20
ADAM8	1.02866	3.72734	7.06007e-22	5.1363e-20
GPR84	1.31704	2.93476	7.29654e-22	5.30117e-20
TRBJ2-2P	1.102	3.34979	7.70591e-22	5.59104e-20
CLNK	-2.69999	3.43982	8.54155e-22	6.17238e-20
SLAMF1	1.26176	2.9791	9.03274e-22	6.51859e-20
OGDHL	-1.35124	5.8033	9.14747e-22	6.59254e-20
CCL19	1.87053	4.75321	9.26525e-22	6.6685e-20
MIR4538	1.80551	2.83365	9.56396e-22	6.87431e-20
SLC16A7	-1.52338	3.69485	1.18854e-21	8.49754e-20
TRAV26-1	1.52104	2.83418	1.27438e-21	9.08708e-20
HSH2D	1.15255	3.16943	1.40647e-21	1.00157e-19
IGHA2	1.69494	7.46627	1.74027e-21	1.23438e-19
AC243960.1	1.1553	3.06543	1.75481e-21	1.24305e-19
HNRNPA1P21	1.29788	2.94881	1.95731e-21	1.38468e-19
TRAV13-2	1.36683	2.9403	1.96734e-21	1.38995e-19
TRBV5-4	1.40458	2.95003	2.52019e-21	1.77124e-19
IGHV3-38	2.04076	2.86316	3.18426e-21	2.22923e-19
IGKV1D-33	2.58318	2.80866	3.81032e-21	2.66406e-19
KIT	-1.53623	4.65294	4.29403e-21	2.9906e-19
TOMM20P2	1.30867	2.94526	4.90014e-21	3.40832e-19
AL031710.1	-1.89118	3.47135	4.9988e-21	3.47246e-19
IGKV2D-24	1.76167	2.89257	5.09455e-21	3.53441e-19
AC113410.2	-3.21994	2.88086	5.62062e-21	3.89436e-19
ADGRE1	1.10769	3.18827	5.97367e-21	4.12835e-19
TRAJ1	1.54591	2.81025	6.59552e-21	4.54643e-19
AL365361.1	1.0715	3.12882	7.93388e-21	5.44807e-19
AC034105.1	2.01832	2.79675	1.05612e-20	7.21542e-19
TFCP2L1	-2.09938	4.18518	1.1134e-20	7.57785e-19
KLK4	-3.82544	3.91757	1.15621e-20	7.85933e-19
MLANA	-1.97135	2.94451	1.30914e-20	8.88759e-19
DUSP15	-1.81285	3.56376	1.31527e-20	8.91799e-19
HIST1H4C	2.73178	3.80345	1.51077e-20	1.0205e-18
IGHV3-63	1.67282	2.79585	1.76363e-20	1.18683e-18
TRAV25	1.52674	2.84253	1.7805e-20	1.19669e-18
CTSE	1.78738	3.38464	1.80747e-20	1.2133e-18
SERPINA7	-2.28139	2.82327	1.82939e-20	1.22649e-18
MIR8071-1	1.92841	2.9091	2.39545e-20	1.604e-18
IGHV3-71	1.8414	2.86505	2.53249e-20	1.69365e-18
IGLV2-18	1.9972	4.40768	2.55715e-20	1.70802e-18
IGKV1OR2-11	2.30887	2.77263	3.77522e-20	2.50608e-18
TMEM38A	-1.47898	4.07344	4.2895e-20	2.84046e-18
SLC51B	-1.06531	3.83359	4.36542e-20	2.88719e-18
IGLV1-41	2.1685	3.25436	4.76063e-20	3.14085e-18
IGHV1-14	1.83957	2.77562	5.00115e-20	3.2955e-18
AP000757.1	-1.49887	3.22436	6.02936e-20	3.96333e-18
IGKV6D-41	2.67066	2.77714	6.2539e-20	4.10592e-18
CLECL1	1.30564	2.90114	6.78484e-20	4.44907e-18
TRBV15	1.56468	2.86689	6.97505e-20	4.56824e-18
HPX	-1.99507	3.05445	6.98992e-20	4.57241e-18
CD33	1.00296	3.1738	7.14441e-20	4.6678e-18
IGHV3OR16-9	1.88742	2.9161	7.39591e-20	4.82625e-18
TUBB4A	-1.52791	3.96118	8.03768e-20	5.2387e-18
FOXI2	-2.64773	3.36817	8.3674e-20	5.447e-18
GPR141	1.23836	2.94304	9.28806e-20	6.03903e-18
ARL4D	-1.18794	4.33797	1.25236e-19	8.1036e-18
ASB2	1.1247	3.04027	1.29484e-19	8.36842e-18
AC148477.4	-2.35913	3.04437	1.81001e-19	1.1656e-17
IGLJ2	1.83217	2.7975	1.93909e-19	1.24723e-17
CYSLTR2	1.76974	4.45185	2.4296e-19	1.55715e-17
GRB14	-1.15762	4.18727	2.67235e-19	1.70865e-17
IGKV7-3	2.03023	2.75035	2.97643e-19	1.90082e-17
FCGR1CP	1.13938	3.01064	3.19322e-19	2.03685e-17
CXCL8	1.48985	4.40915	3.35617e-19	2.13826e-17
TRBV30	1.37429	2.92702	3.48555e-19	2.21806e-17
AC120498.4	-2.11488	2.99474	3.54686e-19	2.25441e-17
IGHV1OR15-2	1.73382	3.07463	3.64806e-19	2.31259e-17
AL590764.1	1.15409	2.99553	3.65127e-19	2.31259e-17
TTR	-3.37911	3.78144	4.53576e-19	2.86269e-17
IGKV1D-17	1.85718	2.88932	4.71663e-19	2.97335e-17
TACSTD2	-1.59659	5.69251	4.79386e-19	3.01498e-17
PACRG	-1.82101	3.43018	4.83521e-19	3.03744e-17
GGT6	-2.12144	3.12758	4.95859e-19	3.11131e-17
SCG3	-2.83206	3.31229	5.73114e-19	3.58769e-17
TRAJ3	1.43771	2.86835	5.77706e-19	3.60805e-17
TRIM50	-2.67457	3.31178	6.40801e-19	3.99284e-17
TMEM52B	-1.74962	3.54878	6.75854e-19	4.20154e-17
AC103563.3	1.84836	2.75776	7.29416e-19	4.52406e-17
ZBP1	1.31225	2.86701	7.71859e-19	4.7818e-17
APOA5	-3.11997	2.81761	7.86208e-19	4.85951e-17
SLFN12L	1.29027	2.8962	7.94556e-19	4.90547e-17
APOL1	1.06096	8.34283	9.02678e-19	5.56661e-17
IGHV3OR16-6	1.80259	2.71365	1.10153e-18	6.75419e-17
TRAV41	1.26604	2.89393	1.19302e-18	7.29026e-17
PIP	-3.33538	3.93588	1.24675e-18	7.60996e-17
ZNF683	1.02205	3.21662	1.33132e-18	8.1078e-17
FREM1	-1.46377	2.84205	1.65867e-18	1.00786e-16
MIR4539	1.60112	2.75753	1.90237e-18	1.15074e-16
CKMT2	-1.78791	4.18656	1.93291e-18	1.1679e-16
IGKV1-13	1.83819	2.72466	2.45995e-18	1.48136e-16
MS4A1	1.39854	2.85715	2.52694e-18	1.52001e-16
SERTM2	-3.24487	3.24871	2.58113e-18	1.55087e-16
UGT2B15	-2.58619	2.76389	2.64042e-18	1.58473e-16
IGKV1OR2-3	1.89181	2.7021	2.79998e-18	1.67862e-16
AC136428.1	1.79407	2.81238	2.87851e-18	1.72186e-16
AL031123.1	-1.79942	3.10103	2.97163e-18	1.77559e-16
HAMP	1.33988	2.89791	3.376e-18	2.01274e-16
UBE2QL1	-1.28745	3.47313	3.4095e-18	2.03046e-16
HS6ST3	-2.1315	2.9197	3.52293e-18	2.0957e-16
TMPRSS11E	-3.36471	3.15662	4.28685e-18	2.5417e-16
TRAV6	1.50888	2.78349	4.30477e-18	2.54952e-16
HOXB8	-1.10644	4.05631	4.40297e-18	2.60482e-16
GPR18	1.18777	2.95092	5.14544e-18	3.04073e-16
LINC02365	-2.08733	2.93819	5.31609e-18	3.13812e-16
TLR10	1.26187	2.86977	5.73342e-18	3.38077e-16
HLA-DRB9	1.02765	3.07429	6.31938e-18	3.71408e-16
KCNE5	-2.0706	2.81904	6.48605e-18	3.80374e-16
TRAJ10	1.66434	2.71439	6.96051e-18	4.06868e-16
RPS20P15	2.23972	2.93224	7.43385e-18	4.33937e-16
AC135068.2	1.62299	2.74389	7.4397e-18	4.33937e-16
IGKV2OR22-3	1.88116	2.72201	8.29591e-18	4.81789e-16
TRBV24-1	1.35223	2.8749	1.01839e-17	5.88265e-16
LINC01896	-2.29883	2.72906	1.07952e-17	6.22237e-16
SLC4A9	-2.29199	2.89522	1.22423e-17	7.04144e-16
FAM180A	-1.88234	3.13492	1.22798e-17	7.05542e-16
NTN1	-1.62945	3.20278	1.28113e-17	7.35296e-16
CD177	-2.3858	3.39194	1.31e-17	7.51069e-16
IGKV1OR22-1	1.77594	2.7335	1.31269e-17	7.51811e-16
AF127936.1	1.20402	2.91296	1.435e-17	8.20111e-16
DNAJC5B	1.24892	2.87163	1.5801e-17	9.02079e-16
SNORD15B	2.22586	4.39495	1.62113e-17	9.23546e-16
SNCB	-2.40884	2.80461	1.65567e-17	9.4223e-16
C16orf89	-1.68095	3.58532	1.89006e-17	1.07335e-15
AL928921.1	-1.90684	2.69424	2.11972e-17	1.2025e-15
FCRL5	1.59833	2.70668	2.22556e-17	1.25988e-15
UGT2B4	-2.77541	2.85662	2.31347e-17	1.30828e-15
TRAV10	1.47784	2.76067	2.33778e-17	1.31925e-15
SFTA2	-1.86641	2.873	2.48201e-17	1.39771e-15
SLC18A2	-1.58495	2.93553	2.90072e-17	1.6267e-15
TRBV12-3	1.31463	2.84348	2.90727e-17	1.62867e-15
TOX3	-1.26173	3.32645	3.28753e-17	1.83788e-15
OACYLP	-2.12816	3.68859	3.43653e-17	1.91719e-15
AC142381.1	1.65255	2.84756	3.49085e-17	1.94548e-15
IGLVI-70	2.00554	2.90365	3.63475e-17	2.02358e-15
SNORD89	1.12393	4.09912	3.65619e-17	2.03341e-15
TMEM213	-3.42739	4.98826	3.69234e-17	2.0514e-15
PAH	-1.83328	4.43656	3.85438e-17	2.13702e-15
LINC00706	-2.29758	2.85213	3.96456e-17	2.19584e-15
NCF1B	1.03787	3.03209	4.0673e-17	2.24812e-15
AC009041.2	-1.44838	2.93966	4.1081e-17	2.26834e-15
RF00271	1.5811	3.11808	4.35113e-17	2.40008e-15
KRT20	-2.87378	3.03465	4.5137e-17	2.4872e-15
LYPD6B	-2.04727	2.84803	4.66902e-17	2.56753e-15
CLEC9A	1.12392	2.95817	5.08201e-17	2.7861e-15
INSYN1	-1.73815	3.06275	5.86977e-17	3.20817e-15
IGLJ3	1.90578	2.6891	5.97395e-17	3.2618e-15
TRAV8-1	1.38962	2.78987	6.41801e-17	3.49717e-15
DGKI	-1.47958	3.1982	6.53576e-17	3.55413e-15
MIR4537	1.58129	2.76323	6.62935e-17	3.60139e-15
KNG1	-2.94337	4.00973	7.44759e-17	4.02963e-15
ADGRF1	-2.10992	2.91911	7.90961e-17	4.27532e-15
TRBV7-4	1.52602	2.7262	9.38669e-17	5.05847e-15
PRSS38	-2.40204	2.7458	9.5272e-17	5.12907e-15
CNTN3	-1.77603	2.89564	9.84147e-17	5.29296e-15
TRBV21-1	1.56624	2.70774	9.88391e-17	5.31048e-15
ATP6V0D2	-2.92694	5.76069	1.0721e-16	5.73735e-15
IGHV3-47	1.57105	2.82783	1.22218e-16	6.53398e-15
MYMX	-1.88095	2.83069	1.30237e-16	6.94891e-15
SDCBP2	-1.25977	3.94532	1.46997e-16	7.82762e-15
PON1	-2.15833	2.72397	1.63992e-16	8.72396e-15
HSD17B6	-1.72183	3.13023	1.70312e-16	9.04233e-15
NTSR1	-1.71007	2.86173	1.74905e-16	9.26789e-15
PAGE2	-2.61467	2.84192	1.80943e-16	9.57842e-15
MTATP8P1	-1.59265	4.51578	2.17218e-16	1.14761e-14
VAT1L	-1.63248	3.18223	2.48031e-16	1.30912e-14
LINC00626	1.79417	3.57339	2.53297e-16	1.3356e-14
CTSK	-1.38412	6.35526	2.87974e-16	1.51252e-14
PSCA	-2.38905	3.13529	3.10453e-16	1.629e-14
ANKRD22	1.16512	3.88765	3.16234e-16	1.65772e-14
PRLR	-1.25416	3.34301	3.57011e-16	1.86602e-14
LGALS17A	1.35587	2.85834	3.8121e-16	1.99057e-14
TSPAN5	-1.07796	3.97738	3.8965e-16	2.03267e-14
IGFL2-AS1	-2.46822	3.03775	4.02774e-16	2.0991e-14
TRAV22	1.31721	2.7744	4.38778e-16	2.28012e-14
ATP6V1C2	-1.50184	3.4867	4.53347e-16	2.35356e-14
GADD45G	-1.13542	4.58498	5.37789e-16	2.78121e-14
THRSP	-2.25972	3.45578	5.55064e-16	2.8678e-14
PPM1E	-1.61581	2.75209	5.76825e-16	2.97452e-14
ATP6V0A4	-3.22608	5.39868	6.0594e-16	3.12166e-14
SLC2A4	-1.0437	3.31162	6.12776e-16	3.15386e-14
TRG-AS1	1.06399	2.97085	6.22163e-16	3.19912e-14
MAL	-1.44916	6.64773	6.51917e-16	3.34891e-14
IGLC3	1.71406	9.02923	7.26477e-16	3.72837e-14
C9orf24	-1.39358	3.02034	7.57755e-16	3.88519e-14
GNMT	-1.4842	2.957	7.78982e-16	3.99023e-14
IGHD3-10	2.19018	2.78999	8.72977e-16	4.46745e-14
TRAV23DV6	1.25899	2.81519	8.94513e-16	4.57331e-14
STMN2	1.92242	2.94082	9.30072e-16	4.74768e-14
HOXB-AS3	-1.29177	3.10565	1.07347e-15	5.46232e-14
TRAV26-2	1.31281	2.79192	1.12425e-15	5.70452e-14
TRAJ6	1.48334	2.7647	1.14042e-15	5.78112e-14
RUBCNL	1.02772	2.98996	1.2028e-15	6.08017e-14
TRAV27	1.38826	3.02717	1.22797e-15	6.20162e-14
INPP5J	-2.03075	3.94698	1.27718e-15	6.44408e-14
LINC01532	-1.5245	3.08906	1.35286e-15	6.81952e-14
CFTR	-2.31352	3.68327	1.35569e-15	6.82742e-14
BAALC	-1.33876	3.44454	1.47685e-15	7.41676e-14
GPR87	-2.02677	2.76843	1.53319e-15	7.68536e-14
C8B	-2.70072	2.74514	1.81286e-15	9.06194e-14
AC021087.3	-1.69847	3.51132	2.02216e-15	1.00615e-13
AGR2	-2.30959	3.10405	2.08078e-15	1.03436e-13
IGKV1D-42	1.54368	2.76515	2.12341e-15	1.05458e-13
AC004847.1	1.0041	3.07978	2.19643e-15	1.08983e-13
GRHL2	-1.73221	2.75875	2.3864e-15	1.17975e-13
TRAJ18	1.36682	2.76388	2.4e-15	1.18538e-13
CCL18	1.50363	5.42095	2.82153e-15	1.38848e-13
RNU5E-1	2.64926	3.84432	2.9088e-15	1.42882e-13
TSPAN10	-1.39813	2.97906	3.00466e-15	1.47455e-13
DIO1	-1.60508	3.13266	3.28828e-15	1.60934e-13
STXBP6	-1.35306	3.38123	3.49012e-15	1.70348e-13
LINC00861	1.0389	2.97216	3.59887e-15	1.75497e-13
PAPPA2	-1.69726	2.95882	4.10806e-15	1.99604e-13
SNORA38B	1.88476	3.16908	4.31193e-15	2.09132e-13
TMPRSS2	-2.07205	3.41358	4.32596e-15	2.09624e-13
ATP6V1G3	-3.64496	4.70332	4.45265e-15	2.15569e-13
DEFB1	-1.42518	9.52016	4.60213e-15	2.22458e-13
SNORA63C	1.70002	3.21859	4.60321e-15	2.22458e-13
CRISP3	-2.15658	2.71747	4.6468e-15	2.24363e-13
CDH17	-1.84319	2.96852	5.06366e-15	2.44272e-13
GPAT3	-1.0494	4.51447	5.21775e-15	2.5148e-13
IGHV3-41	1.47797	2.78133	5.39428e-15	2.59755e-13
ADH1C	-2.1107	3.3879	5.46588e-15	2.62968e-13
CCL22	1.01756	2.95759	5.82046e-15	2.79528e-13
IGLV2-23	1.65794	7.84771	5.89419e-15	2.82816e-13
IGHD3-16	1.82374	2.71774	6.69211e-15	3.19962e-13
IGHV1OR21-1	1.66537	2.79543	6.97874e-15	3.3337e-13
MEI1	1.13468	2.87915	7.5572e-15	3.60682e-13
AC116312.1	-1.73311	2.75214	7.7634e-15	3.70195e-13
PLPPR1	-1.76168	2.81232	7.94767e-15	3.78312e-13
LINC01606	-1.86887	2.68409	8.87711e-15	4.21808e-13
RPL32P1	1.05294	2.965	9.1796e-15	4.35029e-13
FP671120.3	2.16273	2.78556	9.87821e-15	4.66904e-13
PI3	1.94804	4.13018	1.0396e-14	4.90947e-13
CNTNAP5	-1.73184	2.92119	1.16726e-14	5.50268e-13
IGLV4-3	1.66004	2.73326	1.2455e-14	5.8664e-13
TRAJ5	1.34692	2.75219	1.2949e-14	6.07778e-13
KLK1	-3.50867	6.10987	1.31867e-14	6.18397e-13
RDH12	-1.27991	3.13038	1.37794e-14	6.45068e-13
DMRT2	-3.08625	3.96022	1.49167e-14	6.96493e-13
ASCL2	1.06444	2.91035	1.55688e-14	7.25053e-13
SMOC1	-2.05314	3.74748	1.56119e-14	7.26432e-13
LINC00426	1.22536	2.79815	1.64135e-14	7.63073e-13
IGHV3-22	1.4788	2.65971	1.64862e-14	7.65789e-13
MARCO	1.2602	3.75223	1.79756e-14	8.32818e-13
LGI3	-1.74128	2.68456	1.80788e-14	8.36569e-13
AC011899.2	1.05551	2.92917	1.90816e-14	8.81027e-13
C8A	-2.58444	2.74747	2.04368e-14	9.40374e-13
TRAV38-1	1.34871	2.72915	2.06623e-14	9.49937e-13
TRAV20	1.18648	2.84429	2.17338e-14	9.98343e-13
IGLV8-61	1.67768	6.01829	2.24242e-14	1.02918e-12
IGHD2-15	1.9364	2.71174	2.30847e-14	1.05769e-12
IGHV3-62	1.49688	2.71887	2.34802e-14	1.07307e-12
AC026369.3	1.18945	2.80866	2.48641e-14	1.13343e-12
LINC00686	-2.13382	2.6929	2.6678e-14	1.20997e-12
RAB25	-1.92718	3.55077	2.75474e-14	1.24835e-12
AC243829.4	1.31607	2.7075	3.91465e-14	1.75478e-12
SMIM5	-1.39103	3.0179	3.95563e-14	1.77167e-12
SOSTDC1	-1.55746	3.61494	4.0275e-14	1.80237e-12
VWA5B1	-1.67773	2.67232	4.33179e-14	1.93211e-12
FGL1	-2.37241	2.8223	4.59961e-14	2.04818e-12
LRRC14B	-1.55968	3.04993	4.87233e-14	2.16425e-12
AC104958.2	-1.04787	3.50155	5.12056e-14	2.27263e-12
PARP15	1.0436	2.92524	5.19953e-14	2.30388e-12
RANBP3L	-1.35957	2.85281	5.75947e-14	2.54153e-12
SLC38A8	-2.02228	2.70543	6.1376e-14	2.69734e-12
SLC22A8	-1.63574	2.89544	6.72068e-14	2.95118e-12
IGHV3-76	1.47948	2.67775	6.90995e-14	3.03182e-12
ADH4	-2.77704	3.07531	7.0529e-14	3.09202e-12
KCNJ1	-1.75019	3.28628	7.5468e-14	3.30317e-12
TRBV14	1.18112	2.83711	7.78308e-14	3.39554e-12
IGHD2-8	2.33978	2.7527	7.81506e-14	3.40673e-12
FCGR3B	1.10999	3.11214	7.90804e-14	3.44169e-12
SERPINA5	-1.5071	3.88357	8.02379e-14	3.48643e-12
RNVU1-7	1.88326	3.01361	8.56897e-14	3.71432e-12
GCGR	-2.53643	3.05468	8.60408e-14	3.72654e-12
KRTAP5-8	-2.1597	2.94201	9.43502e-14	4.07987e-12
ZNF831	1.2132	2.77339	1.02814e-13	4.43163e-12
IGKV1OR22-5	1.47355	2.66877	1.07235e-13	4.61848e-12
AC011503.1	-1.74976	2.63339	1.07851e-13	4.64128e-12
ST6GALNAC2	-1.012	3.07633	1.15024e-13	4.94603e-12
IGFL1P1	-2.17735	2.9764	1.23522e-13	5.30298e-12
ARL14EPL	2.28736	2.74497	1.24799e-13	5.35352e-12
IGLV2-33	1.45999	2.6787	1.29431e-13	5.54339e-12
BTLA	1.24011	2.76202	1.32974e-13	5.68608e-12
SNORD94	1.42253	4.85271	1.3842e-13	5.91427e-12
ERBB4	-1.46623	2.76385	1.41639e-13	6.04221e-12
LINC02362	1.33168	2.70277	1.45751e-13	6.21272e-12
SLC16A11	-1.2543	3.1763	1.47151e-13	6.26743e-12
TRAV36DV7	1.24739	2.73186	1.50637e-13	6.41082e-12
MMP2-AS1	1.13377	2.91435	1.529e-13	6.49685e-12
AHSG	-2.78599	3.04597	1.5646e-13	6.63764e-12
MTND4P24	-1.59483	4.00403	1.57737e-13	6.68658e-12
AC010099.2	-2.27012	2.70788	1.62595e-13	6.88705e-12
KCNJ11	-1.16514	3.02522	1.76075e-13	7.44635e-12
FAM189A2	-1.04918	3.28878	1.79277e-13	7.56983e-12
LCN2	-2.05801	3.94333	1.81041e-13	7.63238e-12
INHA	-1.85907	4.14621	1.86439e-13	7.84765e-12
TMEM30B	-1.26846	3.61418	1.95519e-13	8.22341e-12
IGHV1-17	1.38601	2.65151	1.99755e-13	8.38847e-12
AL683807.1	1.04185	2.89805	2.06039e-13	8.64562e-12
CXCL1	1.29763	4.96171	2.08881e-13	8.75803e-12
NDRG4	-1.25818	3.00122	2.09216e-13	8.76528e-12
CST5	-1.91398	2.84768	2.12579e-13	8.8854e-12
PRR15L	-1.47805	4.35292	2.1978e-13	9.17216e-12
AC104699.1	1.31937	2.72993	2.28458e-13	9.51958e-12
IGHD6-25	1.85522	2.74888	2.37036e-13	9.86933e-12
CRABP2	-1.38444	4.58642	2.47077e-13	1.02636e-11
TRAJ9	1.41521	2.70325	2.47458e-13	1.02715e-11
LINC01187	-3.35811	4.61029	2.58997e-13	1.07339e-11
TRAJ4	1.34325	2.72862	2.62722e-13	1.08799e-11
IGLV5-52	1.4488	2.74882	2.65405e-13	1.09826e-11
PLK5	-1.66665	2.65693	2.6855e-13	1.11042e-11
HIST1H1B	2.08062	2.8253	2.96921e-13	1.22679e-11
OXGR1	-1.75815	2.78876	3.4213e-13	1.41141e-11
IGHV3OR16-10	1.4766	2.68523	3.80963e-13	1.56801e-11
MYZAP	-1.51466	3.01649	3.95873e-13	1.62813e-11
HGF	1.04373	3.95466	4.33738e-13	1.77842e-11
IGKV3D-7	1.58595	2.69211	4.44595e-13	1.82017e-11
PRG4	-1.59335	2.8046	4.47046e-13	1.82881e-11
PSG5	-1.92444	2.68204	4.66986e-13	1.90749e-11
TMED6	-1.0334	3.99899	4.74798e-13	1.93793e-11
IGHD3-22	1.80047	2.79211	4.98077e-13	2.02986e-11
SLIT2	-1.12294	3.50825	4.98541e-13	2.03022e-11
FCGR1B	1.05333	2.86125	5.20375e-13	2.11753e-11
KISS1	-1.42616	2.93542	5.56699e-13	2.26021e-11
AC007785.1	-1.75483	2.78809	6.17345e-13	2.49703e-11
RNU7-197P	-1.89311	2.83649	6.76177e-13	2.72271e-11
WNT11	-1.32385	2.84299	7.3313e-13	2.93885e-11
AP004608.1	-1.25476	2.99692	7.76079e-13	3.10409e-11
PMCH	1.21668	2.75219	8.13519e-13	3.25142e-11
TRAJ11	1.40836	2.66717	8.84723e-13	3.52293e-11
SSX1	-2.5385	2.8812	9.07955e-13	3.60743e-11
MIR200CHG	-2.10718	2.87053	9.28296e-13	3.68553e-11
CATSPERG	-1.22187	2.8731	9.90424e-13	3.92062e-11
IGKV2D-30	1.38032	2.71897	1.03226e-12	4.08024e-11
TRBV5-5	1.2284	2.74443	1.03467e-12	4.08676e-11
RNU6-1046P	-1.59586	2.71096	1.07078e-12	4.22321e-11
TRAJ17	1.35363	2.73333	1.09703e-12	4.31721e-11
SNORA12	1.85069	4.11122	1.15184e-12	4.52299e-11
TRAJ7	1.33855	2.68771	1.18805e-12	4.66179e-11
PKIA	-1.22306	3.78104	1.19631e-12	4.68396e-11
PIK3C2G	-1.67505	2.67241	1.21955e-12	4.76801e-11
IGHV3-60	1.29497	2.71453	1.22806e-12	4.79782e-11
DNTT	-1.59791	2.64752	1.23456e-12	4.81972e-11
IGHV3-64	1.54056	3.59009	1.32385e-12	5.15708e-11
NTSR2	-1.72654	2.64446	1.48539e-12	5.75307e-11
CLCNKA	-1.78872	3.50684	1.57446e-12	6.08929e-11
MYRIP	-1.08198	3.34456	1.57564e-12	6.08947e-11
TRAJ16	1.34657	2.72992	1.59309e-12	6.14367e-11
DAPL1	-2.24772	3.37194	1.59587e-12	6.14999e-11
AC007991.2	1.05898	3.23745	1.5984e-12	6.15531e-11
RHBG	-2.58459	3.433	1.75061e-12	6.70312e-11
KCNA3	1.02218	2.87385	1.80355e-12	6.89602e-11
IGHV3-35	1.31716	2.89474	1.8641e-12	7.12248e-11
AL831784.1	-2.14683	2.73605	1.91849e-12	7.32511e-11
PLPP4	-1.304	2.94357	1.93099e-12	7.36759e-11
ITIH1	-2.21702	3.10668	1.95921e-12	7.46997e-11
TRAJ8	1.37581	2.68943	1.98136e-12	7.54908e-11
KBTBD12	-1.71081	2.68536	2.13417e-12	8.1026e-11
RNA5-8SP2	2.14449	2.7252	2.44785e-12	9.2414e-11
MCF2L-AS1	-1.21165	2.86366	2.4644e-12	9.29735e-11
FST	-1.35406	3.38445	2.61658e-12	9.85079e-11
SCUBE1	-1.31292	2.90605	2.65973e-12	9.99227e-11
CPS1	-1.42551	3.14801	2.7006e-12	1.01387e-10
IGLV3-12	1.19553	2.86492	2.71345e-12	1.01799e-10
TRAJ13	1.37266	2.69975	2.71984e-12	1.01968e-10
KCNK15	-1.35509	2.90176	2.78241e-12	1.04241e-10
DTHD1	1.22533	2.70449	2.99056e-12	1.11883e-10
AC013472.2	-1.82338	2.68755	3.03951e-12	1.13635e-10
ELOCP21	-1.55694	2.72168	3.25143e-12	1.2097e-10
CARMIL2	1.0201	2.86155	3.32179e-12	1.23417e-10
BSND	-2.80889	3.2849	3.38445e-12	1.25572e-10
TRBV23-1	1.26526	2.73919	3.39158e-12	1.25726e-10
CD19	1.2239	2.73333	3.39325e-12	1.25726e-10
AL157935.1	-1.29259	2.78561	3.56357e-12	1.31493e-10
RF00002	1.95693	2.70545	3.70427e-12	1.36404e-10
MIAT	1.06979	2.97941	4.01258e-12	1.47455e-10
LINC02195	1.16686	2.73619	4.17661e-12	1.53065e-10
AL031846.1	1.08046	2.81243	4.40177e-12	1.60878e-10
EPN3	-1.4192	2.76313	4.50443e-12	1.64519e-10
LHX1	-1.51047	2.73514	4.53298e-12	1.65449e-10
IGHV3-42	1.39429	2.65277	5.12396e-12	1.8576e-10
AC026369.1	-1.30094	2.79559	5.40097e-12	1.95671e-10
SERPINA4	-1.57963	2.98692	5.58761e-12	2.0216e-10
LY9	1.08708	2.78636	5.86088e-12	2.11479e-10
TRAJ38	1.33408	2.70883	5.99103e-12	2.1603e-10
ABCB5	-1.73689	2.69969	6.13503e-12	2.20927e-10
AC023421.2	-1.47573	2.74	6.32871e-12	2.27445e-10
IGHD1-1	1.68037	2.68978	6.33924e-12	2.27671e-10
SALL3	-1.54634	2.63359	6.39919e-12	2.29671e-10
SYT8	-1.61592	2.78908	6.51716e-12	2.33438e-10
LINC02167	-1.94795	2.78827	6.82291e-12	2.44065e-10
IGLJ1	1.32522	2.65231	7.14263e-12	2.55163e-10
THBS4	-1.27628	3.79691	7.53739e-12	2.68908e-10
AC104984.4	-1.42359	2.83725	7.92983e-12	2.82348e-10
RHCG	-2.91897	6.42391	8.22625e-12	2.92516e-10
OR7E156P	1.82339	2.65282	8.27206e-12	2.9395e-10
TCEAL2	-1.47723	3.0223	8.65191e-12	3.07246e-10
BMP7	-1.64734	2.79079	8.73615e-12	3.10033e-10
FCRLA	1.18706	2.69648	9.10191e-12	3.22588e-10
IGLL3P	1.41251	2.7628	9.21178e-12	3.26052e-10
CCKAR	-1.71244	2.66065	9.62492e-12	3.40005e-10
AC008991.2	-1.31713	2.8021	9.64214e-12	3.4039e-10
MDFIC2	-1.74626	2.64476	1.12551e-11	3.9423e-10
SPINK1	-1.54157	4.63861	1.13707e-11	3.9802e-10
AQP9	1.20905	4.20234	1.15656e-11	4.04579e-10
HIST2H2AC	1.30265	3.45008	1.16802e-11	4.08322e-10
HEPACAM2	-3.02775	4.47562	1.19065e-11	4.15694e-10
AC010307.4	-1.50735	2.63919	1.21314e-11	4.23271e-10
HIST1H3B	1.70154	2.85095	1.25715e-11	4.38058e-10
HPGD	-1.02607	3.76548	1.28406e-11	4.46857e-10
CCDC151	-1.01158	3.08174	1.32806e-11	4.61871e-10
SPOCK3	-1.5473	2.63759	1.33268e-11	4.6258e-10
MAPK4	-1.34898	2.6495	1.37093e-11	4.75549e-10
IGHD2-2	1.70286	2.81233	1.52915e-11	5.2941e-10
SCNN1A	-1.2618	5.02353	1.53114e-11	5.2976e-10
RNU4-18P	1.76781	2.79804	1.55147e-11	5.36103e-10
IGLV2-5	1.30205	2.72973	1.5576e-11	5.37878e-10
TMEM255A	-1.36365	4.27525	1.60299e-11	5.53195e-10
LCN1	1.69577	2.80235	1.63308e-11	5.63218e-10
IGLL1	1.36387	2.67377	1.71068e-11	5.89226e-10
SLC9A2	-1.56024	2.84505	1.75956e-11	6.04903e-10
FABP4	-1.17985	4.98966	1.78666e-11	6.13436e-10
LINC00323	-1.28098	2.82497	2.03638e-11	6.97396e-10
AC091729.2	-1.263	2.85624	2.06109e-11	7.05408e-10
AC087318.1	1.26255	2.61939	2.19827e-11	7.49974e-10
AL136320.1	1.60142	2.73535	2.24704e-11	7.66129e-10
LHX1-DT	-1.48395	2.76688	2.30109e-11	7.84062e-10
AC114811.2	-1.37935	2.66291	2.32158e-11	7.90041e-10
TRGV2	1.08307	2.76958	2.41533e-11	8.20907e-10
LINC01230	-2.55805	3.0248	2.46199e-11	8.35709e-10
FAM3B	-1.34256	2.82064	2.60338e-11	8.80929e-10
RNU4-1	2.31268	6.15231	2.61665e-11	8.84305e-10
RNU6-358P	-1.58385	2.84217	2.77664e-11	9.34854e-10
ESRP1	-1.53492	3.0443	2.86754e-11	9.64855e-10
HIST1H1E	1.71081	3.61623	3.26435e-11	1.09291e-09
AL021920.2	-1.28082	2.67344	3.2947e-11	1.10238e-09
POU3F4	-1.65913	2.64104	3.62807e-11	1.20942e-09
IGHV4-4	1.56759	3.80645	3.80293e-11	1.26379e-09
LINC00582	1.24207	2.66162	3.81336e-11	1.2657e-09
IGKV1OR1-1	1.42718	2.62194	3.8601e-11	1.28042e-09
TRAV32	1.54293	2.68346	3.92666e-11	1.3017e-09
CHIT1	1.41326	3.71625	4.35047e-11	1.43424e-09
KRT7	-1.36409	5.26831	4.39423e-11	1.44778e-09
LINC00973	1.62565	2.76539	4.46511e-11	1.46934e-09
CD80	1.08457	2.75971	4.59915e-11	1.5116e-09
SYT10	-1.85556	2.78264	4.77454e-11	1.56829e-09
CLCNKB	-2.07413	5.1495	5.11056e-11	1.67764e-09
IGHV1OR16-3	1.2334	2.61656	5.52851e-11	1.80932e-09
IGKV1D-27	1.32917	2.81617	5.57651e-11	1.82392e-09
SCARNA21	1.67636	4.25613	5.64271e-11	1.84221e-09
AL035661.1	-1.94691	3.78673	5.93485e-11	1.9329e-09
NLGN1-AS1	1.43978	2.70179	5.96754e-11	1.94237e-09
DPEP1	-1.17728	4.21248	6.39368e-11	2.07606e-09
PART1	-1.86531	2.71743	6.40491e-11	2.07845e-09
HIST1H3F	1.57998	2.73263	6.4505e-11	2.09108e-09
CPB2	-1.74142	2.74735	6.50994e-11	2.10619e-09
AC012236.1	1.13453	2.8134	6.65518e-11	2.15188e-09
BX293995.1	1.38683	2.69493	6.66074e-11	2.15239e-09
FAM30A	1.23661	2.64488	6.92365e-11	2.23466e-09
ADCYAP1	-1.32418	2.96573	7.25945e-11	2.33325e-09
PROZ	-1.24407	2.70267	8.00127e-11	2.56403e-09
TRAV1-1	1.12837	2.69153	8.02913e-11	2.57142e-09
AGR3	-1.40871	2.7494	8.21198e-11	2.6253e-09
AL356157.1	-1.49344	2.64588	8.52175e-11	2.71626e-09
TNNT3	-1.57637	3.21656	1.00333e-10	3.17924e-09
MIR3609	1.87234	5.4351	1.02403e-10	3.23911e-09
AC025580.1	-1.01138	2.98029	1.06394e-10	3.35746e-09
INSYN1-AS1	-1.90169	2.73736	1.19887e-10	3.75682e-09
TRBV7-7	1.15933	2.66221	1.22894e-10	3.84433e-09
ALDH1A2	-1.15501	3.51735	1.26344e-10	3.94996e-09
MUC20P1	-1.01789	4.07501	1.27641e-10	3.98822e-09
AC110296.1	1.43803	2.6767	1.30629e-10	4.07211e-09
AC011247.2	1.06139	2.77193	1.39195e-10	4.33162e-09
SULT2A1	-2.32601	2.81086	1.42128e-10	4.4178e-09
TRAJ37	1.26366	2.67521	1.46703e-10	4.55473e-09
ADAM7	-1.79627	2.75148	1.51842e-10	4.70886e-09
WFDC5	2.01265	3.15578	1.52122e-10	4.71481e-09
UNC5D	-1.27427	2.90073	1.56785e-10	4.85097e-09
DHRS2	-1.65646	2.90274	1.61079e-10	4.97524e-09
MCOLN3	-1.12401	2.82796	1.65904e-10	5.11255e-09
GPR15	1.16401	2.79382	1.70161e-10	5.23774e-09
TRAJ40	1.28853	2.6457	1.70559e-10	5.24697e-09
B4GALNT1	-1.27357	3.82494	1.70675e-10	5.24756e-09
ADRB1	-1.32722	2.7415	1.70856e-10	5.25011e-09
IGKV2-26	1.2	2.65029	1.73793e-10	5.33732e-09
SHISA2	-1.09783	3.00378	1.8584e-10	5.68784e-09
CCR8	1.10469	2.7103	2.04607e-10	6.22328e-09
PRSS22	-1.31878	2.70321	2.07365e-10	6.30361e-09
IGLV3-29	1.19636	2.66859	2.08789e-10	6.33973e-09
AC084048.1	-1.4887	2.68896	2.14221e-10	6.49368e-09
GRIK5	-1.19488	2.84662	2.18446e-10	6.60689e-09
KLRK1	1.06611	2.74789	2.20386e-10	6.66183e-09
VTRNA2-2P	-1.51919	2.75488	2.21312e-10	6.68604e-09
AC243585.1	-1.33923	2.64657	2.24063e-10	6.7578e-09
TRAJ35	1.22176	2.65551	2.67961e-10	8.05518e-09
LRRC38	1.58523	2.65109	2.68761e-10	8.07424e-09
FER1L6	-1.34209	2.65334	2.77431e-10	8.32541e-09
RNU6-1064P	-1.49251	2.7171	2.80478e-10	8.41215e-09
AC135584.1	-1.0369	2.976	2.94313e-10	8.81237e-09
LINC00284	-1.4237	2.75987	3.03041e-10	9.05858e-09
ELAVL2	-1.15886	2.76669	3.0348e-10	9.06667e-09
NRG2	-1.02084	2.87207	3.18455e-10	9.5035e-09
MIR5690	1.29085	3.36286	3.3755e-10	1.004e-08
RNU6-200P	-1.42037	2.65853	3.39873e-10	1.01035e-08
MOG	-1.74864	2.6861	3.57084e-10	1.06034e-08
FYB2	-1.17065	2.87585	3.59075e-10	1.06567e-08
APOA2	-2.29858	3.57807	4.02865e-10	1.19038e-08
RNA5-8SP4	1.55469	2.6352	4.30702e-10	1.26845e-08
ARG1	-1.2482	2.74057	4.65374e-10	1.36757e-08
HCN2	-1.45213	2.98284	4.92634e-10	1.44295e-08
HOXB9	-1.0449	3.68291	5.50685e-10	1.60774e-08
TYRP1	-1.25889	2.63466	5.72044e-10	1.6653e-08
F13B	-1.44346	2.60764	5.743e-10	1.67034e-08
TNFAIP8L3	-1.03329	3.69296	5.8329e-10	1.69249e-08
AC011523.1	-1.86198	2.73936	5.838e-10	1.69249e-08
IGHV7-81	1.13319	2.82197	6.12435e-10	1.77073e-08
IGHV7-56	1.1667	2.6514	6.16866e-10	1.78259e-08
AC104072.1	-1.24725	2.61343	6.27333e-10	1.80895e-08
TJP3	-1.04219	2.9464	7.45154e-10	2.13157e-08
VSIG2	-1.00595	3.73578	7.48584e-10	2.13797e-08
RDH8	-1.25156	2.6123	8.04933e-10	2.28798e-08
CFHR5	-2.31776	2.71774	8.0783e-10	2.295e-08
PVALB	-2.47292	6.28654	8.31626e-10	2.35887e-08
MUCL1	-1.91914	2.82304	8.8482e-10	2.50316e-08
IGHV3-75	1.14785	2.62597	9.02881e-10	2.55157e-08
APOF	-1.41582	2.61826	9.14545e-10	2.58183e-08
HRK	-1.27275	2.6555	9.23954e-10	2.60702e-08
FAM83B	-1.30847	2.71451	9.53526e-10	2.67923e-08
SYNGR3	-1.32097	2.95253	9.64694e-10	2.70637e-08
RNU6-176P	-1.37274	2.76636	1.00075e-09	2.79731e-08
RNA5SP207	-1.44832	2.74479	1.00664e-09	2.81233e-08
ESPNP	-1.12746	2.6721	1.02252e-09	2.85372e-08
PASD1	-1.48214	2.61579	1.03345e-09	2.87974e-08
TRAJ14	1.27212	2.71195	1.04619e-09	2.91225e-08
BCHE	-1.20238	3.09088	1.06982e-09	2.97495e-08
AC135068.8	1.15575	2.59765	1.07639e-09	2.99167e-08
KLKP1	-1.24427	2.61295	1.098e-09	3.05014e-08
MIR7152	-1.04449	2.96527	1.11341e-09	3.09138e-08
AC013264.1	1.00263	2.76514	1.12676e-09	3.1249e-08
AC103563.7	-1.0114	2.9202	1.18088e-09	3.26522e-08
PLA2G4F	-2.15671	3.18001	1.29393e-09	3.56681e-08
RN7SL220P	1.38804	2.70756	1.30592e-09	3.59619e-08
TRAJ33	1.19611	2.65352	1.32988e-09	3.65471e-08
ATP11AUN	-1.24434	2.63141	1.37796e-09	3.78295e-08
LSAMP	-1.32241	2.69541	1.4239e-09	3.90112e-08
RN7SL2	1.53675	11.753	1.42843e-09	3.91153e-08
CXCL6	1.41302	4.29259	1.45161e-09	3.97098e-08
HMGCS2	-1.23217	5.85646	1.47577e-09	4.03092e-08
AL353699.1	-1.57612	2.73785	1.5463e-09	4.21502e-08
AL049555.1	-1.27756	2.78228	1.54899e-09	4.22022e-08
BAALC-AS2	-1.20867	2.77634	1.57456e-09	4.28555e-08
SLC6A15	-1.48073	2.66254	1.62525e-09	4.41459e-08
MUC15	-1.27646	2.66572	1.77303e-09	4.80387e-08
TRAJ12	1.18042	2.72561	1.79584e-09	4.86079e-08
FOXI1	-2.7211	4.93269	1.79714e-09	4.86186e-08
JSRP1	1.0133	2.99506	1.88029e-09	5.06898e-08
NRK	-1.19269	2.66986	1.9126e-09	5.15092e-08
EPB41L4B	-1.22207	2.75227	2.07284e-09	5.56021e-08
LINC01612	-1.65819	2.77662	2.08478e-09	5.58667e-08
RNU4ATAC	1.36419	3.16329	2.0962e-09	5.61448e-08
HIST1H2BH	1.01988	3.0173	2.11205e-09	5.65411e-08
AC008991.1	-1.11434	2.87203	2.21427e-09	5.91013e-08
LINC02006	-1.29758	2.67543	2.23038e-09	5.95018e-08
SCARNA12	1.35606	3.7329	2.28319e-09	6.08505e-08
TRAJ23	1.16391	2.62988	2.43409e-09	6.46449e-08
AC118345.1	-2.13089	2.77733	2.44219e-09	6.47992e-08
EHF	-1.1977	2.87439	2.55605e-09	6.76537e-08
IGHD2-21	1.43328	2.65551	2.63836e-09	6.97295e-08
SLC2A12	-1.08706	2.76432	2.84447e-09	7.49191e-08
CD5L	1.1458	3.21956	2.89931e-09	7.63264e-08
ATP5F1AP2	-1.22293	2.69256	3.0912e-09	8.11003e-08
AC023158.1	-1.36513	2.64984	3.17548e-09	8.31897e-08
ABCA4	-1.15669	2.68966	3.23738e-09	8.4729e-08
RPL12P10	-1.12596	2.79193	3.26122e-09	8.53116e-08
IGKV1OR2-9	1.06581	2.59821	3.47754e-09	9.07498e-08
CHD5	-1.16909	2.62268	3.51674e-09	9.15509e-08
AFM	-1.05271	2.8944	3.55782e-09	9.25308e-08
AC106774.3	-1.36011	2.68154	3.70591e-09	9.62893e-08
RHOXF1P1	-1.27483	2.79804	3.85278e-09	9.99605e-08
TRAV31	1.36307	2.65694	3.95816e-09	1.02596e-07
SNORA20	1.81753	3.75532	3.97964e-09	1.03103e-07
ERVV-2	-1.57544	2.73444	3.98989e-09	1.03269e-07
MUC17	-1.55008	2.66459	4.04489e-09	1.04492e-07
SLC22A12	-1.16055	5.71575	4.17755e-09	1.07792e-07
ECEL1	-1.2764	2.90974	4.17867e-09	1.07792e-07
ATP5MFP5	-1.20656	2.71199	4.18719e-09	1.07961e-07
TRBV12-5	1.07384	2.6622	4.2599e-09	1.09678e-07
TTC24	1.08738	2.64527	4.34258e-09	1.11646e-07
PGC	1.42148	2.67089	4.40974e-09	1.13265e-07
TMPRSS4	-1.23415	2.70182	4.48612e-09	1.15062e-07
CDH7	-1.16304	2.60338	4.49609e-09	1.15263e-07
RF00572	-1.41976	2.72513	4.66727e-09	1.19367e-07
CCL21	1.29043	5.48314	4.94583e-09	1.26012e-07
AC103563.2	-1.08571	2.72981	4.96529e-09	1.26388e-07
RNU4-2	1.91449	8.87036	4.97742e-09	1.26637e-07
AC129507.4	-1.37513	2.90085	5.18055e-09	1.31557e-07
AC010890.1	-1.11965	2.79112	5.2494e-09	1.33117e-07
AC108159.1	-1.2629	2.66625	5.63191e-09	1.42214e-07
AC012499.1	-1.64218	2.76203	5.69026e-09	1.43552e-07
AL121821.1	-1.1497	2.70997	6.3088e-09	1.58488e-07
AC025423.5	1.27294	2.72913	6.7107e-09	1.68036e-07
XPNPEP2	-1.14479	3.35102	6.73473e-09	1.68481e-07
TRAJ26	1.13691	2.65332	6.78762e-09	1.69725e-07
ANO5	-1.04465	2.97094	6.83001e-09	1.70627e-07
IGKV2OR2-1	1.05145	2.61577	7.2038e-09	1.79631e-07
IGHV1OR16-1	1.06604	2.607	7.23701e-09	1.80376e-07
SLC4A1	-1.96906	4.28662	7.38725e-09	1.84035e-07
AL136529.1	-1.21766	2.6086	7.57296e-09	1.87879e-07
Z82185.1	-2.06378	2.82999	7.61241e-09	1.88771e-07
AC021739.1	-1.18295	2.73542	7.64424e-09	1.89386e-07
SOX8	-1.00919	2.72694	7.71582e-09	1.90896e-07
AP000763.2	1.30068	5.66283	7.78053e-09	1.92408e-07
CRABP1	-2.34232	4.08084	7.85818e-09	1.94239e-07
ME2P1	1.17919	2.63596	7.89735e-09	1.95118e-07
TRAJ20	1.16539	2.64248	8.13475e-09	2.00615e-07
SV2B	-1.22805	2.79091	8.50268e-09	2.09401e-07
RNU7-128P	-1.45143	2.78654	8.71077e-09	2.14329e-07
BNIP3P22	1.10254	2.83763	8.83701e-09	2.17138e-07
PTGDS	-1.12303	5.72599	9.13766e-09	2.24014e-07
IGHV3OR16-12	1.02017	2.61559	9.5387e-09	2.33315e-07
LINC02416	1.01618	2.66639	9.58265e-09	2.34283e-07
RNA5SP432	-1.30906	2.67617	1.00602e-08	2.45487e-07
LINC00645	-1.31118	2.80837	1.02287e-08	2.49059e-07
SNORA14B	1.12599	3.10496	1.05809e-08	2.56824e-07
LAMB4	-1.07753	2.68654	1.09014e-08	2.6407e-07
RN7SL606P	1.2308	2.62864	1.0904e-08	2.6407e-07
PAGE1	1.69637	2.6922	1.09092e-08	2.64078e-07
TMC5	-1.1993	2.73073	1.13905e-08	2.75233e-07
ANKRD36BP2	1.06187	2.71285	1.1706e-08	2.82476e-07
SNORA74A	2.31314	4.11562	1.17632e-08	2.83603e-07
LINC01934	1.02189	2.67419	1.20902e-08	2.91096e-07
HIST1H3C	1.39153	2.79063	1.22054e-08	2.93738e-07
CLSTN2	-1.00703	3.08486	1.23925e-08	2.97708e-07
SCGB2A1	-1.05967	2.87125	1.27536e-08	3.0611e-07
MIR3144	-1.40634	2.62957	1.35609e-08	3.24638e-07
PAX9	-1.27354	2.67375	1.3602e-08	3.25456e-07
MIR519A1	-1.42693	2.66425	1.36668e-08	3.26861e-07
AC069234.1	-1.23234	2.6652	1.43447e-08	3.42164e-07
AL360157.1	-1.37437	2.66969	1.43935e-08	3.43155e-07
LINC00982	-1.18228	2.756	1.45413e-08	3.4624e-07
PAGE5	-2.0634	3.12502	1.47848e-08	3.51726e-07
RPL35P9	-1.17967	2.67005	1.49454e-08	3.5539e-07
GTSF1L	1.06041	2.62153	1.52262e-08	3.61586e-07
SNORA22	1.2	3.34742	1.52745e-08	3.62574e-07
AC093001.1	-1.39953	3.06921	1.54247e-08	3.65656e-07
FRMD7	-1.21173	2.61307	1.55201e-08	3.67594e-07
CA10	-1.17383	2.6216	1.56648e-08	3.70693e-07
TRAJ39	1.06288	2.73057	1.59845e-08	3.78093e-07
IGHV3-25	1.03721	2.631	1.61333e-08	3.81279e-07
SPSB4	-1.11172	2.66467	1.69202e-08	3.98651e-07
RNA5SP371	-1.26038	2.65432	1.69315e-08	3.98741e-07
AL121820.2	-1.17291	2.75715	1.77739e-08	4.17121e-07
SNORA74B	1.88417	4.88632	1.8068e-08	4.2347e-07
IGHV3-50	1.06139	2.59882	1.83364e-08	4.29386e-07
KRT7-AS	-1.01147	2.79414	1.83557e-08	4.29464e-07
RN7SKP247	-1.23831	2.64589	1.93209e-08	4.50871e-07
CEND1	-1.07408	2.85274	1.93572e-08	4.51524e-07
BEX1	-1.25461	4.13015	2.05979e-08	4.77773e-07
AC234772.2	-1.22281	2.75764	2.09162e-08	4.84529e-07
AC099799.1	-1.26606	2.66893	2.1513e-08	4.97711e-07
SNORA80B	1.20065	2.82936	2.26263e-08	5.22346e-07
IGHJ2P	1.07738	2.63396	2.32702e-08	5.35832e-07
KLK3	-1.37101	2.66365	2.39237e-08	5.4947e-07
PTPRN	1.11084	3.218	2.44823e-08	5.61341e-07
NEURL1	-1.02242	2.74995	2.49137e-08	5.70505e-07
DIRAS1	-1.18828	2.88074	2.52278e-08	5.77204e-07
AC092851.1	-1.17905	2.61977	2.53484e-08	5.79553e-07
AK5	-1.11022	2.72968	2.60229e-08	5.94638e-07
IGHD4-23	1.12781	2.60804	2.63056e-08	6.0008e-07
AC000061.1	-1.35116	2.62859	2.71073e-08	6.1654e-07
AL121974.1	-1.27759	2.61768	2.89227e-08	6.56166e-07
AL135999.3	-1.81784	2.85034	2.97643e-08	6.74407e-07
SPDEF	-1.08746	2.804	3.09598e-08	7.00317e-07
FA2H	-1.02344	3.07215	3.11523e-08	7.04375e-07
LRRN1	-1.11243	2.70279	3.12363e-08	7.05978e-07
CARD17	1.00125	2.6689	3.15982e-08	7.13856e-07
IGHV7-27	1.02921	2.62973	3.17125e-08	7.16139e-07
RNU6-419P	-1.1606	2.80038	3.30551e-08	7.43962e-07
SCARNA10	1.96287	5.72385	3.40296e-08	7.64296e-07
IGKV2-18	1.00317	2.60128	3.49131e-08	7.82155e-07
TRAJ24	1.10905	2.66048	3.50711e-08	7.85067e-07
SYTL5	-1.00351	2.73221	3.53885e-08	7.91843e-07
RNA5SP477	-1.10134	2.74491	3.75221e-08	8.38007e-07
AC026888.1	-1.67765	2.67328	3.75294e-08	8.38007e-07
RNU6ATAC30P	-1.17413	2.64715	3.78977e-08	8.45528e-07
AL355075.4	2.12055	3.86719	3.8872e-08	8.66189e-07
AC009997.1	-1.13627	2.71771	3.9769e-08	8.84712e-07
LRFN5	-1.1947	2.73025	4.01891e-08	8.93689e-07
NFE4	-1.35909	2.84108	4.23748e-08	9.40349e-07
SLC36A2	-1.41386	2.98196	4.27064e-08	9.46149e-07
C4BPB	-1.17233	2.68143	4.43814e-08	9.80434e-07
AC009094.1	-1.14574	2.62882	4.47317e-08	9.86553e-07
DPP6	-1.08057	2.62744	4.52332e-08	9.96797e-07
TFAP2B	-1.07348	2.62367	4.83147e-08	1.06166e-06
AL591419.1	-1.16945	2.65755	4.84788e-08	1.06483e-06
AQP5	-1.20078	2.66045	4.97431e-08	1.09082e-06
UNC13C	-1.1418	2.62852	5.10633e-08	1.11841e-06
RPS29P24	-1.14984	2.65598	5.34425e-08	1.16625e-06
LPAR3	1.31146	2.67501	5.36395e-08	1.1696e-06
GABRA2	-1.02823	2.59538	5.42078e-08	1.18005e-06
RNU6-86P	-1.24798	2.66995	5.4665e-08	1.18907e-06
RN7SL5P	1.45986	3.41243	5.6605e-08	1.2273e-06
FBN3	-1.58516	2.75888	5.67877e-08	1.23077e-06
TRAJ28	1.07801	2.63644	5.68796e-08	1.23226e-06
AC008147.3	-1.04357	2.79073	5.78047e-08	1.2518e-06
RNU6-1114P	-1.15487	2.63463	5.89233e-08	1.27551e-06
G6PC	-1.02998	3.81976	6.06298e-08	1.31034e-06
KLK15	-2.16928	2.93386	6.11274e-08	1.32004e-06
AC034234.1	-1.24931	2.62285	6.14631e-08	1.32675e-06
PYY	-1.02056	2.697	6.89488e-08	1.48122e-06
MYO3B	-1.04128	2.78191	6.91871e-08	1.48574e-06
TRAJ42	1.0645	2.64264	7.57582e-08	1.61718e-06
AC007953.2	1.09977	2.67015	7.80338e-08	1.66246e-06
AP003327.1	-1.22253	2.66801	7.81676e-08	1.66465e-06
TRAJ27	1.16419	2.69066	7.87885e-08	1.67522e-06
RNY1P10	-1.27128	2.89635	8.00061e-08	1.6991e-06
AL359764.1	-1.31381	2.65229	8.31246e-08	1.76314e-06
AL391005.1	-1.05093	2.62446	8.46413e-08	1.79188e-06
ASB5	-1.34969	2.68773	8.63927e-08	1.82537e-06
AC023158.2	-1.1907	2.63095	8.70291e-08	1.83737e-06
FGF14-AS1	1.09955	2.64226	8.95019e-08	1.88305e-06
AC021146.9	-1.36152	2.59341	9.33971e-08	1.96105e-06
AC008127.1	-1.04668	2.61188	9.49953e-08	1.99227e-06
HAO1	-1.20837	2.6154	9.55295e-08	2.0027e-06
FOXA3	-1.0273	2.69413	9.61787e-08	2.01471e-06
RNA5-8SP5	1.28	2.61716	9.62147e-08	2.01471e-06
AC008691.1	-1.02331	2.62011	1.00951e-07	2.1057e-06
FAM169A	-1.02162	2.72958	1.02056e-07	2.12627e-06
TRMT112P4	-1.11902	2.6143	1.14602e-07	2.36607e-06
AADAC	-1.35277	2.67082	1.15138e-07	2.37583e-06
IGHD4-17	1.29758	2.65679	1.15859e-07	2.38954e-06
MIR6165	-1.151	2.69353	1.15891e-07	2.38954e-06
AC022878.1	-1.07772	2.60941	1.1773e-07	2.42561e-06
TRAJ36	1.05143	2.66488	1.25411e-07	2.57794e-06
AL451069.1	-1.04793	2.75434	1.25649e-07	2.58141e-06
AC011462.3	-1.07759	2.68132	1.2875e-07	2.64355e-06
CALY	1.0995	2.6316	1.3195e-07	2.70409e-06
PSG9	-1.22273	2.61606	1.36427e-07	2.7916e-06
AC113398.2	1.0456	2.6075	1.41427e-07	2.89062e-06
SLC24A2	-1.18703	2.61672	1.41755e-07	2.89621e-06
RN7SKP261	-1.12478	2.68125	1.44209e-07	2.94189e-06
RNU7-4P	1.26145	2.71267	1.44437e-07	2.94543e-06
CSTP1	-1.07427	2.62154	1.44804e-07	2.95179e-06
CTNNA2	-1.19799	2.62734	1.48026e-07	3.01404e-06
LHX9	-1.33355	2.64293	1.49215e-07	3.0348e-06
SLC22A6	-1.1179	5.44954	1.51447e-07	3.07556e-06
RNU6-899P	-1.08714	2.63072	1.58623e-07	3.20797e-06
ADAM2	-1.07357	2.60538	1.62071e-07	3.27157e-06
PLAC4	-1.2952	2.73239	1.65937e-07	3.34458e-06
AKR1C4	-1.01722	2.76914	1.67353e-07	3.36934e-06
MIR101-2	-1.18598	2.81614	1.77176e-07	3.5578e-06
CKMT1A	-1.09197	2.70216	1.84422e-07	3.69366e-06
AC087636.1	1.0288	2.89184	1.86013e-07	3.72275e-06
AP000915.2	-1.09185	2.61677	1.90327e-07	3.80203e-06
RNU1-2	1.25716	2.65846	1.95442e-07	3.89769e-06
GSTA3	-1.02474	2.59713	1.98625e-07	3.95749e-06
HIST1H2AB	1.17427	2.66023	1.99565e-07	3.97212e-06
LEFTY1	-1.25682	3.34171	1.9958e-07	3.97212e-06
SCEL	-1.3752	2.74942	2.113e-07	4.19452e-06
KCNIP1	-1.06762	2.83389	2.12984e-07	4.22328e-06
NXPH2	-1.40754	2.68519	2.15321e-07	4.26648e-06
LIX1	-1.07894	3.39027	2.16927e-07	4.29514e-06
FOLR3	-1.06707	2.78763	2.21806e-07	4.38369e-06
SAA2	1.62189	4.83554	2.32525e-07	4.5737e-06
CRH	-1.11015	2.60071	2.50888e-07	4.90805e-06
LRRC52	-1.13135	2.60612	2.52021e-07	4.92658e-06
HHIP	-1.08538	2.81343	2.54434e-07	4.96654e-06
SLC9A4	-1.14389	2.65248	2.56819e-07	5.00583e-06
GPRC6A	-1.75536	2.72518	2.60438e-07	5.06719e-06
CYP2B6	-1.05522	2.66951	2.61876e-07	5.09333e-06
NELL1	-1.04194	2.6435	2.62659e-07	5.10672e-06
LRRTM1	-1.67971	2.72635	2.63924e-07	5.12946e-06
AL135790.1	-1.08294	2.69068	2.75631e-07	5.33965e-06
RN7SL266P	1.26258	2.614	2.80498e-07	5.42417e-06
RNU4-58P	-1.09443	2.64647	2.92024e-07	5.62684e-06
HLA-N	-1.06978	2.6319	3.0368e-07	5.8389e-06
RNU7-97P	-1.08372	2.78463	3.06954e-07	5.89553e-06
CKMT1B	-1.09666	2.70811	3.30409e-07	6.31897e-06
TRAV28	1.18897	2.69674	3.35418e-07	6.41021e-06
CFTR-AS1	-1.03445	2.59557	3.57334e-07	6.79288e-06
LY6K	-1.03001	2.67854	3.6616e-07	6.94839e-06
AL133370.1	-1.29399	2.75935	3.77508e-07	7.14359e-06
RN7SKP234	1.02402	2.62335	3.78394e-07	7.15692e-06
AC097535.2	-1.15618	2.67083	3.85259e-07	7.28002e-06
RNU6-222P	-1.07792	2.64823	3.90707e-07	7.37521e-06
RNU6-662P	-1.06315	2.62163	4.0437e-07	7.61443e-06
RNU4-86P	-1.04542	2.63624	4.4745e-07	8.37583e-06
LINC01768	-1.04073	2.61144	4.48926e-07	8.39749e-06
SLC10A1	-1.04167	2.65796	4.49075e-07	8.39749e-06
NR0B1	-1.28781	2.67036	4.59416e-07	8.57301e-06
VSTM2L	-1.21464	3.23241	4.88299e-07	9.0711e-06
LINC00588	-1.31866	2.6301	5.17551e-07	9.56392e-06
IRX6	-1.00398	3.35702	5.35159e-07	9.86334e-06
RNU6-1077P	-1.03149	2.65006	5.44141e-07	1.00186e-05
AL078596.1	-1.10664	2.65399	5.44601e-07	1.00233e-05
TFF1	-1.18044	2.94162	5.4937e-07	1.0101e-05
RN7SL79P	-1.01079	2.62401	5.64625e-07	1.03603e-05
LINC01213	-1.04602	2.68173	5.71262e-07	1.04571e-05
EREG	1.04615	2.67844	5.89537e-07	1.07515e-05
RN7SL794P	-1.08224	2.66811	5.90587e-07	1.0767e-05
AC010501.1	-1.26076	2.66893	5.99751e-07	1.09155e-05
SNORD114-18	-1.11438	2.6308	6.13792e-07	1.11485e-05
CYP11A1	-1.09353	2.81726	6.14006e-07	1.11486e-05
ALDOB	-1.11549	7.64418	6.18795e-07	1.12166e-05
AC007422.2	-1.02871	2.66429	6.35434e-07	1.14912e-05
MMP1	1.01212	4.59717	6.48138e-07	1.16922e-05
APCDD1L	1.07787	3.30188	6.66817e-07	1.20023e-05
NDUFA3P6	-1.03006	2.65335	6.83e-07	1.22771e-05
AP005203.1	-1.02662	2.63689	6.95014e-07	1.24764e-05
CYP7A1	-1.01351	2.60476	7.22211e-07	1.29258e-05
RNU6-116P	-1.16512	2.67104	7.25694e-07	1.29753e-05
RNU6ATAC11P	-1.01837	2.63492	7.30304e-07	1.3049e-05
MT-TV	-1.2785	3.52632	7.40911e-07	1.3221e-05
FABP1	-1.09307	3.21728	7.46348e-07	1.33136e-05
AP000812.3	1.10093	2.62195	8.21025e-07	1.45589e-05
FOXA1	-1.00638	2.7154	8.62952e-07	1.52321e-05
SLC34A2	1.06027	5.68766	8.97345e-07	1.57771e-05
SLC34A1	-1.11304	3.52146	9.92603e-07	1.73331e-05
NAT8L	-1.03361	2.80538	1.03325e-06	1.79728e-05
KRT23	-1.06626	2.72156	1.0353e-06	1.80027e-05
RNU6ATAC	1.26557	3.32021	1.04079e-06	1.80865e-05
MTRNR2L6	1.02728	2.71057	1.05461e-06	1.83207e-05
GALNT17	-1.43207	3.45739	1.07011e-06	1.85541e-05
MIR4699	-1.02015	2.60112	1.11817e-06	1.93127e-05
CPA4	1.16128	3.33264	1.12096e-06	1.93547e-05
HIST1H4L	1.14253	2.62166	1.13605e-06	1.95901e-05
AC022079.1	1.00006	2.90763	1.14868e-06	1.97825e-05
RNA5SP378	-1.01398	2.66214	1.20851e-06	2.074e-05
AC073283.2	-1.24877	2.67403	1.23439e-06	2.11399e-05
DPP10-AS1	-1.00276	2.60951	1.33498e-06	2.27654e-05
CRTAC1	-1.0863	4.2592	1.40324e-06	2.38387e-05
HIST1H4E	1.06405	3.89136	1.40415e-06	2.38466e-05
HIST1H4B	1.35141	3.0659	1.40485e-06	2.38509e-05
MIR5688	-1.10908	2.67166	1.48109e-06	2.50113e-05
SNORA7B	1.24889	3.7036	1.52757e-06	2.57477e-05
SAA1	1.49104	8.25259	1.55988e-06	2.62349e-05
CILP2	-1.04546	2.79605	1.59539e-06	2.67568e-05
RNU6-1247P	-1.09534	2.72205	1.60106e-06	2.68435e-05
SPINK7	-1.10026	2.74956	1.62465e-06	2.7222e-05
RNU6-1093P	-1.13318	2.68536	1.77394e-06	2.95396e-05
IGLV3-7	-1.07456	2.61035	1.83077e-06	3.03732e-05
LINC01802	-2.17945	3.79294	1.88391e-06	3.11494e-05
SNORD67	1.02803	2.82155	1.93521e-06	3.19093e-05
TPSG1	1.00969	3.89646	1.98016e-06	3.25707e-05
LINC00460	1.01314	3.12125	2.18421e-06	3.56547e-05
HIST1H1D	1.17291	3.07025	2.48496e-06	3.99942e-05
ELSPBP1	-1.30267	2.74146	2.56459e-06	4.11649e-05
SLAMF6P1	-1.22345	2.63811	2.63243e-06	4.21533e-05
OLFM4	-1.34687	2.8899	2.65568e-06	4.24877e-05
HIST1H2BB	1.08997	2.64505	2.65907e-06	4.25293e-05
SNORA37	1.45533	3.21338	2.93621e-06	4.65607e-05
SLC12A1	-1.12224	3.04537	3.00235e-06	4.75256e-05
SAA2-SAA4	1.52837	4.16948	3.08219e-06	4.8675e-05
AC113346.1	1.01769	2.82472	3.29654e-06	5.1711e-05
IGHD6-19	1.12	2.63311	3.29954e-06	5.17287e-05
RNU4-56P	-1.05549	2.60922	3.34351e-06	5.23716e-05
SNORA14A	1.1365	2.78647	3.36695e-06	5.26927e-05
LRRC15	-1.10988	2.99683	3.5643e-06	5.5523e-05
LINC00942	1.14654	2.893	3.59079e-06	5.58711e-05
SNORA38	1.30072	3.07539	3.7395e-06	5.80005e-05
RNU6-1183P	-1.01719	2.6366	3.81787e-06	5.90799e-05
AC010970.1	1.31472	3.24413	5.10115e-06	7.66254e-05
SNORD8	1.19513	2.94314	5.26874e-06	7.89446e-05
SNORA74D	1.33158	2.87708	5.51007e-06	8.21263e-05
RN7SL752P	1.19199	3.27782	6.40452e-06	9.42059e-05
RNU1-11P	1.25168	2.96938	8.27431e-06	0.000118883
AC025038.1	-1.06203	2.65802	8.5188e-06	0.000122103
AC010776.3	-1.92021	3.18933	8.78914e-06	0.000125677
SCARNA3	1.31887	2.76816	9.32076e-06	0.000132504
HIST1H4D	1.24533	3.49385	1.11954e-05	0.000155942
RNU1-136P	-1.08427	2.74911	1.129e-05	0.000157178
SLC1A6	-1.11868	2.65602	1.5831e-05	0.000213604
SCARNA1	1.43596	3.11663	1.67088e-05	0.000223988
KRT13	1.12679	2.88645	1.96513e-05	0.000259428
SNORA23	1.40841	4.6962	2.17009e-05	0.000283084
CXCL5	1.01494	4.41183	2.23294e-05	0.000290298
SLN	1.11422	3.49874	2.52771e-05	0.000324777
CFHR1	-1.1268	2.76937	2.72357e-05	0.000348023
PLG	-1.08646	3.97677	3.00348e-05	0.000380281
FP236383.3	1.02744	2.63459	3.21966e-05	0.000404418
SCARNA13	1.02692	4.99585	3.47679e-05	0.000434184
SNORA46	1.06013	2.98904	3.4867e-05	0.000435234
REG3G	-1.23333	3.2542	4.12373e-05	0.000506398
IGHVIII-22-2	-1.23035	2.67959	4.91949e-05	0.000592343
SFTPB	-1.50156	3.26948	5.50306e-05	0.000656029
RN7SL396P	1.17848	3.14066	5.65522e-05	0.000671789
AL606517.2	1.00668	2.68297	6.36871e-05	0.000746749
C10orf99	1.03244	6.14153	6.38102e-05	0.000747826
LINC02303	-1.36513	2.94311	7.34864e-05	0.000846249
RNA5-8SN2	-1.21178	2.67494	7.46696e-05	0.000857856
AL713998.1	-1.02528	2.72232	8.96316e-05	0.00100872
RNA5SP202	1.04378	2.7261	9.083e-05	0.00101873
AC108752.1	1.16441	3.11476	0.000100891	0.00111922
RNU5A-1	1.67583	5.7298	0.000100985	0.0011198
RNY4	1.47146	3.50598	0.000117435	0.00127748
SNORA49	1.48235	4.10551	0.000132465	0.0014206
IGFN1	-1.15316	3.07837	0.000140558	0.00149607
RNU1-13P	1.29363	3.06568	0.000151906	0.00160384
SNORA40B	1.09387	2.7923	0.000152087	0.00160545
RNY3	1.85769	4.18941	0.00016139	0.00169071
CPN2	-1.13533	3.83017	0.000184185	0.00189812
RN7SL4P	1.00354	4.40909	0.000231117	0.00231487
C11orf53	-1.02659	2.66234	0.000249625	0.00247629
IGFBP1	1.04077	6.12573	0.000273035	0.00267841
S100G	-1.35324	3.37364	0.0002963	0.00287313
SNORA53	1.10032	6.14034	0.000304851	0.00294597
AC010776.2	-1.42271	3.17809	0.000359516	0.00340256
NKX6-1	-1.32036	2.92629	0.000630261	0.00555877
C4BPA	-1.03906	3.15831	0.000689832	0.00601422
AQP2	-1.11397	3.38508	0.00138792	0.0109915
AL138900.2	-1.18923	2.99469	0.00227911	0.0168103
RNU5B-1	1.38318	5.84356	0.00341514	0.0237083
PAEP	1.09715	4.73749	0.00374327	0.0255967
RNY1	1.06913	5.8893	0.00477831	0.0313871

## Sheet: Appendix T6
GO, KEGG and DO enrichment analysis
GO
ONTOLOGY	ID	Description	GeneRatio	BgRatio	pvalue	p.adjust	qvalue	geneID	Count
BP	GO:0006956	complement activation	26/202	178/18862	3.34434e-22	6.84586e-19	5.98813e-19	28439/28394/3514/28468/28409/28467/28809/28412/28874/28913/3501/28921/28815/28876/7448/3495/28466/28920/3507/732/731/1361/81494/725/3078/722	26
BP	GO:0002455	humoral immune response mediated by circulating immunoglobulin	23/202	156/18862	7.6555e-20	7.8354e-17	6.85369e-17	28439/28394/3514/28468/28409/28467/28809/28412/28874/28913/3501/28921/28815/28876/3495/28466/28920/3507/3263/732/731/725/722	23
BP	GO:0006958	complement activation, classical pathway	22/202	141/18862	1.41517e-19	9.65619e-17	8.44634e-17	28439/28394/3514/28468/28409/28467/28809/28412/28874/28913/3501/28921/28815/28876/3495/28466/28920/3507/732/731/725/722	22
BP	GO:0006959	humoral immune response	31/202	380/18862	1.10142e-18	5.63653e-16	4.93031e-16	28439/28394/3514/28468/28409/28467/28809/28412/28874/28913/3501/3273/28921/28815/28876/7448/3495/28466/28920/3507/3263/732/731/1361/149708/81494/5225/725/3078/130120/722	31
BP	GO:0002920	regulation of humoral immune response	21/202	138/18862	1.68334e-18	6.89161e-16	6.02814e-16	28439/28394/3514/28809/28874/28913/3501/28921/28815/28876/7448/28920/3263/732/731/1361/81494/5225/725/3078/722	21
BP	GO:0002440	production of molecular mediator of immune response	27/202	286/18862	5.48133e-18	1.87005e-15	1.63574e-15	28775/28784/3514/28773/28941/28799/28923/28809/28874/28913/28921/28815/28876/28785/28870/28804/28915/28891/335/28920/116449/28869/3263/28900/336/383/5225	27
BP	GO:0030449	regulation of complement activation	19/202	115/18862	1.54089e-17	4.50601e-15	3.94144e-15	28439/28394/3514/28809/28874/28913/3501/28921/28815/28876/7448/28920/732/731/1361/81494/725/3078/722	19
BP	GO:0002377	immunoglobulin production	22/202	198/18862	2.45975e-16	5.92939e-14	5.18648e-14	28775/28784/3514/28773/28941/28799/28923/28809/28874/28913/28921/28815/28876/28785/28870/28804/28915/28891/28920/28869/3263/28900	22
BP	GO:0016064	immunoglobulin mediated immune response	23/202	223/18862	2.60696e-16	5.92939e-14	5.18648e-14	28439/28394/3514/28468/28409/28467/28809/28412/28874/28913/3501/28921/28815/28876/3495/28466/28920/3507/3263/732/731/725/722	23
BP	GO:0019724	B cell mediated immunity	23/202	226/18862	3.50454e-16	7.17379e-14	6.27497e-14	28439/28394/3514/28468/28409/28467/28809/28412/28874/28913/3501/28921/28815/28876/3495/28466/28920/3507/3263/732/731/725/722	23
BP	GO:0002449	lymphocyte mediated immunity	25/202	360/18862	1.2478e-13	2.24233e-11	1.96139e-11	28439/28394/3514/28468/28409/28467/28809/28412/28874/28913/3501/28921/28815/28876/3495/28466/28920/3507/116449/3263/732/731/383/725/722	25
BP	GO:0002697	regulation of immune effector process	28/202	465/18862	1.31451e-13	2.24233e-11	1.96139e-11	28439/28394/3514/28809/28874/28913/3501/28921/28815/28876/7448/335/26228/28920/4321/116449/3263/57126/732/731/1361/336/383/81494/5225/725/3078/722	28
BP	GO:0002460	adaptive immune response based on somatic recombination of immune receptors built from immunoglobulin superfamily domains	24/202	367/18862	1.4544e-12	2.29013e-10	2.00319e-10	28439/28394/3514/28468/28409/28467/28809/28412/28874/28913/3501/28921/28815/28876/3495/28466/28920/3507/3263/732/731/383/725/722	24
BP	GO:0006909	phagocytosis	24/202	381/18862	3.23111e-12	4.72435e-10	4.13242e-10	28439/28394/3514/28468/28409/28467/28809/28412/28874/28913/3501/28921/28815/28876/3495/28466/335/26228/28920/3507/197/336/725/722	24
BP	GO:0006910	phagocytosis, recognition	13/202	98/18862	4.00339e-11	5.46329e-09	4.77878e-09	28439/28394/3514/28468/28409/28467/28412/3501/3495/28466/3507/725/722	13
BP	GO:0050853	B cell receptor signaling pathway	13/202	134/18862	2.10356e-09	2.69124e-07	2.35405e-07	28439/28394/3514/28468/28409/28467/973/28412/3501/3495/28466/26228/3507	13
BP	GO:0006911	phagocytosis, engulfment	12/202	126/18862	1.09857e-08	1.32281e-06	1.15707e-06	28439/28394/3514/28468/28409/28467/28412/3501/3495/28466/26228/3507	12
BP	GO:0006898	receptor-mediated endocytosis	18/202	328/18862	1.65231e-08	1.86565e-06	1.6319e-06	28439/213/28394/3514/28809/28874/28913/259/28921/28815/28876/7448/345/335/28920/3263/116519/6288	18
BP	GO:0008202	steroid metabolic process	18/202	329/18862	1.73168e-08	1.86565e-06	1.6319e-06	1548/570/335/8431/10891/116519/7366/7363/5444/8630/1080/6822/10202/336/319/3158/1109/1581	18
BP	GO:0099024	plasma membrane invagination	12/202	135/18862	2.39895e-08	2.45532e-06	2.14769e-06	28439/28394/3514/28468/28409/28467/28412/3501/3495/28466/26228/3507	12
BP	GO:0010324	membrane invagination	12/202	143/18862	4.57295e-08	4.45753e-06	3.89904e-06	28439/28394/3514/28468/28409/28467/28412/3501/3495/28466/26228/3507	12
BP	GO:0002429	immune response-activating cell surface receptor signaling pathway	21/202	481/18862	5.41944e-08	4.8233e-06	4.21898e-06	28439/28394/3514/28468/28409/28467/973/28809/28412/28874/28913/3501/28921/28815/28876/3495/28466/79679/26228/28920/3507	21
BP	GO:0002757	immune response-activating signal transduction	21/202	481/18862	5.41944e-08	4.8233e-06	4.21898e-06	28439/28394/3514/28468/28409/28467/973/28809/28412/28874/28913/3501/28921/28815/28876/3495/28466/79679/26228/28920/3507	21
BP	GO:0008037	cell recognition	14/202	232/18862	2.16476e-07	1.84636e-05	1.61502e-05	28439/28394/3514/28468/28409/28467/28412/3501/3495/28466/3507/725/722/5047	14
BP	GO:0034754	cellular hormone metabolic process	11/202	136/18862	2.45383e-07	2.00919e-05	1.75746e-05	124/10891/7276/7366/7363/8630/126/127/10202/1381/1109	11
BP	GO:0002433	immune response-regulating cell surface receptor signaling pathway involved in phagocytosis	11/202	139/18862	3.06162e-07	2.32116e-05	2.03034e-05	28439/28394/3514/28809/28874/28913/3501/28921/28815/28876/28920	11
BP	GO:0038096	Fc-gamma receptor signaling pathway involved in phagocytosis	11/202	139/18862	3.06162e-07	2.32116e-05	2.03034e-05	28439/28394/3514/28809/28874/28913/3501/28921/28815/28876/28920	11
BP	GO:0038094	Fc-gamma receptor signaling pathway	11/202	140/18862	3.29192e-07	2.40663e-05	2.1051e-05	28439/28394/3514/28809/28874/28913/3501/28921/28815/28876/28920	11
BP	GO:0010951	negative regulation of endopeptidase activity	14/202	245/18862	4.20218e-07	2.96616e-05	2.59452e-05	259/3273/7448/462/3053/3698/6906/3827/197/1473/3697/50859/3933/149708	14
BP	GO:0002431	Fc receptor mediated stimulatory signaling pathway	11/202	145/18862	4.68898e-07	3.19944e-05	2.79858e-05	28439/28394/3514/28809/28874/28913/3501/28921/28815/28876/28920	11
BP	GO:0050871	positive regulation of B cell activation	11/202	150/18862	6.58571e-07	4.3487e-05	3.80384e-05	28439/28394/3514/28468/28409/28467/28412/3501/3495/28466/3507	11
BP	GO:0010466	negative regulation of peptidase activity	14/202	257/18862	7.46914e-07	4.77791e-05	4.17928e-05	259/3273/7448/462/3053/3698/6906/3827/197/1473/3697/50859/3933/149708	14
BP	GO:0019835	cytolysis	6/202	31/18862	8.24943e-07	5.11715e-05	4.47601e-05	3273/732/731/81494/3078/130120	6
BP	GO:0006721	terpenoid metabolic process	10/202	124/18862	8.98228e-07	5.40786e-05	4.7303e-05	345/335/124/7276/126/127/336/3158/1381/1109	10
BP	GO:0001523	retinoid metabolic process	9/202	108/18862	2.42971e-06	0.000142103	0.000124299	345/335/124/7276/126/127/336/1381/1109	9
BP	GO:0006720	isoprenoid metabolic process	10/202	143/18862	3.29702e-06	0.000187472	0.000163984	345/335/124/7276/126/127/336/3158/1381/1109	10
BP	GO:0016101	diterpenoid metabolic process	9/202	114/18862	3.81003e-06	0.000210788	0.000184377	345/335/124/7276/126/127/336/1381/1109	9
BP	GO:0042445	hormone metabolic process	12/202	218/18862	4.22721e-06	0.000227713	0.000199182	124/10891/7276/7366/7363/8630/126/127/6822/10202/1381/1109	12
BP	GO:0042742	defense response to bacterium	15/202	344/18862	4.76314e-06	0.000243962	0.000213396	28439/28394/3514/28468/28409/28467/28412/3501/3495/28466/3507/149708/5225/130120/387695	15
BP	GO:0008203	cholesterol metabolic process	10/202	149/18862	4.76722e-06	0.000243962	0.000213396	335/8431/116519/5444/1080/6822/336/319/3158/1581	10
BP	GO:0045861	negative regulation of proteolysis	15/202	346/18862	5.10877e-06	0.000255065	0.000223107	259/3273/7448/462/3053/3698/6906/3827/197/1473/3697/50859/3933/1361/149708	15
BP	GO:0034372	very-low-density lipoprotein particle remodeling	4/202	12/18862	5.90947e-06	0.000284825	0.000249139	345/335/116519/336	4
BP	GO:0051873	killing by host of symbiont cells	5/202	25/18862	5.98314e-06	0.000284825	0.000249139	3273/383/81494/3078/130120	5
BP	GO:0015850	organic hydroxy compound transport	13/202	271/18862	7.53827e-06	0.000350023	0.000306167	345/335/8431/9194/116519/6571/5444/1080/341359/336/1109/6554/1581	13
BP	GO:0050864	regulation of B cell activation	11/202	193/18862	7.69468e-06	0.000350023	0.000306167	28439/28394/3514/28468/28409/28467/28412/3501/3495/28466/3507	11
BP	GO:1902652	secondary alcohol metabolic process	10/202	158/18862	8.02807e-06	0.000357249	0.000312488	335/8431/116519/5444/1080/6822/336/319/3158/1581	10
BP	GO:0033700	phospholipid efflux	4/202	13/18862	8.46438e-06	0.000368651	0.000322462	345/335/116519/336	4
BP	GO:0051346	negative regulation of hydrolase activity	17/202	456/18862	8.83832e-06	0.000373236	0.000326472	259/3273/7448/345/462/3053/3698/335/6906/3827/197/1473/3697/50859/3933/149708/336	17
BP	GO:0051883	killing of cells in other organism involved in symbiotic interaction	5/202	27/18862	8.93433e-06	0.000373236	0.000326472	3273/383/81494/3078/130120	5
BP	GO:0006953	acute-phase response	6/202	46/18862	9.18219e-06	0.000375919	0.000328819	5005/5004/197/6289/6288/130120	6
BP	GO:0002576	platelet degranulation	9/202	128/18862	9.85112e-06	0.000395397	0.000345857	213/3273/5005/350/335/5004/29106/3827/197	9
BP	GO:0050851	antigen receptor-mediated signaling pathway	14/202	323/18862	1.06517e-05	0.000419307	0.000366771	28439/28394/3514/28468/28409/28467/973/28412/3501/3495/28466/79679/26228/3507	14
BP	GO:0010896	regulation of triglyceride catabolic process	4/202	14/18862	1.17509e-05	0.000424393	0.00037122	345/335/116519/13	4
BP	GO:0034370	triglyceride-rich lipoprotein particle remodeling	4/202	14/18862	1.17509e-05	0.000424393	0.00037122	345/335/116519/336	4
BP	GO:0016125	sterol metabolic process	10/202	165/18862	1.17552e-05	0.000424393	0.00037122	335/8431/116519/5444/1080/6822/336/319/3158/1581	10
BP	GO:0046461	neutral lipid catabolic process	6/202	48/18862	1.18175e-05	0.000424393	0.00037122	345/335/116519/1373/336/13	6
BP	GO:0046464	acylglycerol catabolic process	6/202	48/18862	1.18175e-05	0.000424393	0.00037122	345/335/116519/1373/336/13	6
BP	GO:0006066	alcohol metabolic process	15/202	373/18862	1.25273e-05	0.000442129	0.000386733	335/8431/124/7276/116519/5444/1080/126/127/6822/336/319/3158/1109/1581	15
BP	GO:0045940	positive regulation of steroid metabolic process	5/202	29/18862	1.29158e-05	0.000448111	0.000391966	335/10891/116519/336/1581	5
BP	GO:0038095	Fc-epsilon receptor signaling pathway	10/202	169/18862	1.44915e-05	0.000494403	0.000432458	28439/28394/3514/28809/28874/28913/28921/28815/28876/28920	10
BP	GO:0006885	regulation of pH	8/202	103/18862	1.50027e-05	0.00050345	0.000440371	525/245972/1080/127124/51458/6549/6521/389015	8
BP	GO:0006638	neutral lipid metabolic process	9/202	136/18862	1.607e-05	0.000522148	0.000456727	345/350/335/116519/9162/7069/1373/336/13	9
BP	GO:0006639	acylglycerol metabolic process	9/202	136/18862	1.607e-05	0.000522148	0.000456727	345/350/335/116519/9162/7069/1373/336/13	9
BP	GO:0006641	triglyceride metabolic process	8/202	108/18862	2.12226e-05	0.000678792	0.000593744	345/350/335/116519/7069/1373/336/13	8
BP	GO:0034368	protein-lipid complex remodeling	5/202	33/18862	2.49301e-05	0.000773211	0.000676334	213/345/335/116519/336	5
BP	GO:0034369	plasma lipoprotein particle remodeling	5/202	33/18862	2.49301e-05	0.000773211	0.000676334	213/345/335/116519/336	5
BP	GO:0034367	protein-containing complex remodeling	5/202	35/18862	3.35122e-05	0.00102387	0.00089559	213/345/335/116519/336	5
BP	GO:0034375	high-density lipoprotein particle remodeling	4/202	18/18862	3.47342e-05	0.0010456	0.000914595	213/345/335/336	4
BP	GO:0051453	regulation of intracellular pH	7/202	88/18862	4.44029e-05	0.00131729	0.00115224	525/245972/1080/127124/6549/6521/389015	7
BP	GO:0019433	triglyceride catabolic process	5/202	38/18862	5.04834e-05	0.00147628	0.00129131	345/335/116519/1373/13	5
BP	GO:0038093	Fc receptor signaling pathway	11/202	239/18862	5.58089e-05	0.00160903	0.00140743	28439/28394/3514/28809/28874/28913/3501/28921/28815/28876/28920	11
BP	GO:0090207	regulation of triglyceride metabolic process	5/202	39/18862	5.74069e-05	0.00163211	0.00142762	345/335/116519/7069/13	5
BP	GO:0055067	monovalent inorganic cation homeostasis	9/202	161/18862	6.08795e-05	0.00170713	0.00149324	6559/525/245972/1080/127124/51458/6549/6521/389015	9
BP	GO:0030641	regulation of cellular pH	7/202	95/18862	7.25664e-05	0.00200734	0.00175584	525/245972/1080/127124/6549/6521/389015	7
BP	GO:0030193	regulation of blood coagulation	6/202	66/18862	7.45702e-05	0.00203527	0.00178027	3273/7448/350/462/3827/1361	6
BP	GO:0006067	ethanol metabolic process	4/202	22/18862	8.02913e-05	0.00215817	0.00188777	124/126/127/6822	4
BP	GO:1900046	regulation of hemostasis	6/202	67/18862	8.11819e-05	0.00215817	0.00188777	3273/7448/350/462/3827/1361	6
BP	GO:0007596	blood coagulation	13/202	342/18862	8.51228e-05	0.00223393	0.00195403	3273/7448/350/462/3053/57126/9162/3827/1361/2165/6521/725/6288	13
BP	GO:0007599	hemostasis	13/202	346/18862	9.56484e-05	0.00247838	0.00216786	3273/7448/350/462/3053/57126/9162/3827/1361/2165/6521/725/6288	13
BP	GO:0050817	coagulation	13/202	347/18862	9.84494e-05	0.00251907	0.00220345	3273/7448/350/462/3053/57126/9162/3827/1361/2165/6521/725/6288	13
BP	GO:0050818	regulation of coagulation	6/202	71/18862	0.000112447	0.00284173	0.00248568	3273/7448/350/462/3827/1361	6
BP	GO:0051004	regulation of lipoprotein lipase activity	4/202	24/18862	0.000114694	0.00286315	0.00250442	345/350/335/116519	4
BP	GO:0035376	sterol import	3/202	10/18862	0.000137387	0.00327013	0.00286041	345/335/336	3
BP	GO:0051006	positive regulation of lipoprotein lipase activity	3/202	10/18862	0.000137387	0.00327013	0.00286041	350/335/116519	3
BP	GO:0051918	negative regulation of fibrinolysis	3/202	10/18862	0.000137387	0.00327013	0.00286041	3273/350/1361	3
BP	GO:0070508	cholesterol import	3/202	10/18862	0.000137387	0.00327013	0.00286041	345/335/336	3
BP	GO:0006869	lipid transport	15/202	461/18862	0.000139347	0.00327867	0.00286788	345/350/335/8431/116519/5444/7069/1080/3933/336/319/6521/1109/6554/1581	15
BP	GO:0046503	glycerolipid catabolic process	6/202	74/18862	0.000141634	0.0032946	0.00288181	345/335/116519/1373/336/13	6
BP	GO:0002526	acute inflammatory response	7/202	107/18862	0.000153719	0.00353553	0.00309256	5005/462/5004/197/6289/6288/130120	7
BP	GO:0030195	negative regulation of blood coagulation	5/202	48/18862	0.00015791	0.00359157	0.00314157	3273/7448/350/3827/1361	5
BP	GO:1900047	negative regulation of hemostasis	5/202	49/18862	0.000174337	0.00392163	0.00343028	3273/7448/350/3827/1361	5
BP	GO:0050996	positive regulation of lipid catabolic process	4/202	27/18862	0.000184727	0.00408131	0.00356995	335/116519/336/13	4
BP	GO:0034378	chylomicron assembly	3/202	11/18862	0.000187417	0.00408131	0.00356995	345/335/336	3
BP	GO:0061365	positive regulation of triglyceride lipase activity	3/202	11/18862	0.000187417	0.00408131	0.00356995	350/335/116519	3
BP	GO:0052548	regulation of endopeptidase activity	14/202	426/18862	0.000210266	0.00452969	0.00396216	259/3273/7448/462/3053/3698/6906/3827/197/1473/3697/50859/3933/149708	14
BP	GO:0042113	B cell activation	12/202	326/18862	0.000214634	0.00452969	0.00396216	28439/28394/3514/28468/28409/28467/973/28412/3501/3495/28466/3507	12
BP	GO:0006694	steroid biosynthetic process	9/202	190/18862	0.000214646	0.00452969	0.00396216	570/335/10891/116519/8630/1080/3158/1109/1581	9
BP	GO:0050819	negative regulation of coagulation	5/202	52/18862	0.000231518	0.00478704	0.00418726	3273/7448/350/3827/1361	5
BP	GO:0071827	plasma lipoprotein particle organization	5/202	52/18862	0.000231518	0.00478704	0.00418726	213/345/335/116519/336	5
BP	GO:0030004	cellular monovalent inorganic cation homeostasis	7/202	115/18862	0.000240371	0.00492039	0.0043039	525/245972/1080/127124/6549/6521/389015	7
BP	GO:0006069	ethanol oxidation	3/202	12/18862	0.00024792	0.00502467	0.00439512	124/126/127	3
BP	GO:0002923	regulation of humoral immune response mediated by circulating immunoglobulin	3/202	13/18862	0.000319756	0.00636536	0.00556783	3263/725/722	3
BP	GO:0034377	plasma lipoprotein particle assembly	4/202	31/18862	0.000320289	0.00636536	0.00556783	345/335/116519/336	4
BP	GO:0071825	protein-lipid complex subunit organization	5/202	56/18862	0.000328699	0.00646968	0.00565908	213/345/335/116519/336	5
BP	GO:0002696	positive regulation of leukocyte activation	13/202	401/18862	0.000402578	0.00769271	0.00672887	28439/28394/3514/28468/28409/28467/28412/3501/3495/28466/26228/3507/57126	13
BP	GO:0010872	regulation of cholesterol esterification	3/202	14/18862	0.000403758	0.00769271	0.00672887	335/116519/336	3
BP	GO:0051917	regulation of fibrinolysis	3/202	14/18862	0.000403758	0.00769271	0.00672887	3273/350/1361	3
BP	GO:0052547	regulation of peptidase activity	14/202	455/18862	0.000409003	0.00769271	0.00672887	259/3273/7448/462/3053/3698/6906/3827/197/1473/3697/50859/3933/149708	14
BP	GO:0015721	bile acid and bile salt transport	4/202	33/18862	0.000409627	0.00769271	0.00672887	8431/1109/6554/1581	4
BP	GO:0090303	positive regulation of wound healing	5/202	59/18862	0.000419776	0.00781166	0.00683292	3273/7448/350/1361/130120	5
BP	GO:0050994	regulation of lipid catabolic process	5/202	60/18862	0.000453998	0.00837238	0.00732339	345/335/116519/336/13	5
BP	GO:0065005	protein-lipid complex assembly	4/202	35/18862	0.00051546	0.00936622	0.0081927	345/335/116519/336	4
BP	GO:0050867	positive regulation of cell activation	13/202	412/18862	0.000519391	0.00936622	0.0081927	28439/28394/3514/28468/28409/28467/28412/3501/3495/28466/26228/3507/57126	13
BP	GO:0034308	primary alcohol metabolic process	6/202	94/18862	0.000521616	0.00936622	0.0081927	124/7276/126/127/6822/1109	6
BP	GO:0061041	regulation of wound healing	7/202	131/18862	0.000530402	0.00944116	0.00825826	3273/7448/350/462/3827/1361/130120	7
BP	GO:1902476	chloride transmembrane transport	6/202	96/18862	0.000583511	0.010297	0.00900682	6559/115111/1080/7809/1188/6521	6
BP	GO:0034380	high-density lipoprotein particle assembly	3/202	16/18862	0.000611429	0.0105323	0.0092127	335/116519/336	3
BP	GO:0034384	high-density lipoprotein particle clearance	3/202	16/18862	0.000611429	0.0105323	0.0092127	345/335/336	3
BP	GO:0033344	cholesterol efflux	5/202	64/18862	0.000612284	0.0105323	0.0092127	345/335/116519/5444/336	5
BP	GO:0007586	digestion	7/202	138/18862	0.000723238	0.0123372	0.0107915	335/115111/10891/116519/5225/389015/7031	7
BP	GO:0002888	positive regulation of myeloid leukocyte mediated immunity	3/202	17/18862	0.000736611	0.0123594	0.0108108	26228/57126/383	3
BP	GO:0060192	negative regulation of lipase activity	3/202	17/18862	0.000736611	0.0123594	0.0108108	345/335/336	3
BP	GO:0031640	killing of cells of other organism	5/202	67/18862	0.000755738	0.0125772	0.0110014	3273/383/81494/3078/130120	5
BP	GO:0015849	organic acid transport	11/202	324/18862	0.000768623	0.0126885	0.0110987	115111/8431/9058/10991/9194/7069/3933/383/1109/6554/1581	11
BP	GO:0006957	complement activation, alternative pathway	3/202	18/18862	0.000876987	0.0139162	0.0121726	732/731/81494	3
BP	GO:0007597	blood coagulation, intrinsic pathway	3/202	18/18862	0.000876987	0.0139162	0.0121726	350/462/3827	3
BP	GO:0034433	steroid esterification	3/202	18/18862	0.000876987	0.0139162	0.0121726	335/116519/336	3
BP	GO:0034434	sterol esterification	3/202	18/18862	0.000876987	0.0139162	0.0121726	335/116519/336	3
BP	GO:0034435	cholesterol esterification	3/202	18/18862	0.000876987	0.0139162	0.0121726	335/116519/336	3
BP	GO:0032371	regulation of sterol transport	5/202	70/18862	0.000922913	0.0144214	0.0126145	345/335/116519/5444/336	5
BP	GO:0032374	regulation of cholesterol transport	5/202	70/18862	0.000922913	0.0144214	0.0126145	345/335/116519/5444/336	5
BP	GO:0006695	cholesterol biosynthetic process	5/202	72/18862	0.00104869	0.01602	0.0140128	335/116519/1080/3158/1581	5
BP	GO:1902653	secondary alcohol biosynthetic process	5/202	72/18862	0.00104869	0.01602	0.0140128	335/116519/1080/3158/1581	5
BP	GO:1903036	positive regulation of response to wounding	5/202	72/18862	0.00104869	0.01602	0.0140128	3273/7448/350/1361/130120	5
BP	GO:0006821	chloride transport	6/202	109/18862	0.00113664	0.0171081	0.0149646	6559/115111/1080/7809/1188/6521	6
BP	GO:0030301	cholesterol transport	6/202	109/18862	0.00113664	0.0171081	0.0149646	345/335/116519/5444/1080/336	6
BP	GO:0061045	negative regulation of wound healing	5/202	74/18862	0.00118677	0.0177322	0.0155105	3273/7448/350/3827/1361	5
BP	GO:0043691	reverse cholesterol transport	3/202	20/18862	0.00120603	0.0178895	0.0156481	345/335/336	3
BP	GO:0016126	sterol biosynthetic process	5/202	78/18862	0.00150267	0.0221293	0.0193566	335/116519/1080/3158/1581	5
BP	GO:0042572	retinol metabolic process	4/202	47/18862	0.00158878	0.02309	0.020197	124/7276/126/127	4
BP	GO:0006826	iron ion transport	5/202	79/18862	0.00159047	0.02309	0.020197	3273/525/3263/245972/127124	5
BP	GO:0051251	positive regulation of lymphocyte activation	11/202	356/18862	0.00163781	0.0236099	0.0206518	28439/28394/3514/28468/28409/28467/28412/3501/3495/28466/3507	11
BP	GO:0030194	positive regulation of blood coagulation	3/202	23/18862	0.00182985	0.0258324	0.0225958	3273/350/1361	3
BP	GO:0090208	positive regulation of triglyceride metabolic process	3/202	23/18862	0.00182985	0.0258324	0.0225958	335/116519/13	3
BP	GO:1900048	positive regulation of hemostasis	3/202	23/18862	0.00182985	0.0258324	0.0225958	3273/350/1361	3
BP	GO:0098661	inorganic anion transmembrane transport	6/202	120/18862	0.00186125	0.0260957	0.0228261	6559/115111/1080/7809/1188/6521	6
BP	GO:1903034	regulation of response to wounding	7/202	164/18862	0.00196755	0.0273985	0.0239656	3273/7448/350/462/3827/1361/130120	7
BP	GO:0008206	bile acid metabolic process	4/202	50/18862	0.00200085	0.027674	0.0242066	570/6822/1109/1581	4
BP	GO:0015918	sterol transport	6/202	122/18862	0.00202379	0.0278034	0.0243198	345/335/116519/5444/1080/336	6
BP	GO:0050820	positive regulation of coagulation	3/202	24/18862	0.00207487	0.028315	0.0247674	3273/350/1361	3
BP	GO:0042730	fibrinolysis	3/202	25/18862	0.00233934	0.0317128	0.0277394	3273/350/1361	3
BP	GO:0015711	organic anion transport	11/202	376/18862	0.00250634	0.0337531	0.0295241	115111/8431/9058/10991/9194/1080/383/6521/1109/6554/1581	11
BP	GO:0002719	negative regulation of cytokine production involved in immune response	3/202	26/18862	0.00262377	0.0351037	0.0307055	335/336/383	3
BP	GO:0042304	regulation of fatty acid biosynthetic process	4/202	54/18862	0.00265783	0.0353285	0.0309021	345/335/116519/1581	4
BP	GO:1903035	negative regulation of response to wounding	5/202	90/18862	0.00282193	0.0372677	0.0325983	3273/7448/350/3827/1361	5
BP	GO:0051702	biological process involved in interaction with symbiont	5/202	92/18862	0.00310392	0.040729	0.035626	3273/383/81494/3078/130120	5
BP	GO:0072376	protein activation cascade	3/202	28/18862	0.00325445	0.0418985	0.0366489	350/462/3827	3
BP	GO:0072378	blood coagulation, fibrin clot formation	3/202	28/18862	0.00325445	0.0418985	0.0366489	350/462/3827	3
BP	GO:0090383	phagosome acidification	3/202	28/18862	0.00325445	0.0418985	0.0366489	525/245972/127124	3
BP	GO:0015837	amine transport	5/202	94/18862	0.0034057	0.0430337	0.0376419	10991/6571/51458/341359/383	5
BP	GO:0015914	phospholipid transport	5/202	94/18862	0.0034057	0.0430337	0.0376419	345/335/116519/336/6521	5
BP	GO:0042632	cholesterol homeostasis	5/202	94/18862	0.0034057	0.0430337	0.0376419	345/335/116519/336/1581	5
BP	GO:0006631	fatty acid metabolic process	11/202	392/18862	0.00344233	0.0432297	0.0378134	1548/345/570/335/525/10891/116519/5444/127/1109/1581	11
BP	GO:0055092	sterol homeostasis	5/202	95/18862	0.00356424	0.0440909	0.0385667	345/335/116519/336/1581	5
BP	GO:0032102	negative regulation of response to external stimulus	11/202	394/18862	0.0035768	0.0440909	0.0385667	3273/7448/350/335/26228/4321/3827/1361/383/1496/6288	11
BP	GO:0048240	sperm capacitation	3/202	29/18862	0.00360159	0.0440909	0.0385667	1080/64100/5047	3
BP	GO:0055075	potassium ion homeostasis	3/202	29/18862	0.00360159	0.0440909	0.0385667	6559/525/389015	3
BP	GO:0046942	carboxylic acid transport	9/202	284/18862	0.0036186	0.0440909	0.0385667	115111/8431/9058/10991/9194/383/1109/6554/1581	9
BP	GO:0016042	lipid catabolic process	10/202	340/18862	0.00374971	0.0454181	0.0397276	345/335/116519/8630/1373/6822/336/1381/13/1581	10
BP	GO:0009749	response to glucose	7/202	185/18862	0.00385018	0.0463607	0.0405521	8431/10891/1080/1361/336/1581/4825	7
BP	GO:0060191	regulation of lipase activity	5/202	97/18862	0.00389712	0.0466515	0.0408065	345/350/335/116519/336	5
BP	GO:0008209	androgen metabolic process	3/202	30/18862	0.00397052	0.0472538	0.0413332	10891/8630/1109	3
BP	GO:0019217	regulation of fatty acid metabolic process	5/202	98/18862	0.00407165	0.0481773	0.042141	345/335/10891/116519/1581	5
BP	GO:0070542	response to fatty acid	4/202	61/18862	0.00413857	0.0486877	0.0425875	10891/5444/1373/1109	4
BP	GO:0022600	digestive system process	5/202	99/18862	0.00425169	0.0497326	0.0435015	335/115111/116519/389015/7031	5
CC	GO:0019814	immunoglobulin complex	32/210	167/19520	5.617e-31	1.03353e-28	8.92807e-29	28775/28439/28784/28394/3514/28773/28468/28409/28941/28467/28799/28923/973/28809/28412/28874/28913/3501/28921/28815/28876/28785/3495/28870/28466/28804/28915/28891/28920/3507/28869/28900	32
CC	GO:0072562	blood microparticle	25/210	146/19520	4.39126e-23	4.03996e-21	3.4899e-21	213/3514/28913/259/3501/3273/5005/28876/7448/3495/462/3698/335/5004/3507/3263/3827/5444/731/197/3697/336/6521/3078/722	25
CC	GO:0034364	high-density lipoprotein particle	9/210	27/19520	6.44276e-12	3.95156e-10	3.41353e-10	345/350/335/116519/5444/336/319/6289/6288	9
CC	GO:0034358	plasma lipoprotein particle	9/210	36/19520	1.19018e-10	4.37987e-09	3.78353e-09	345/350/335/116519/5444/336/319/6289/6288	9
CC	GO:1990777	lipoprotein particle	9/210	36/19520	1.19018e-10	4.37987e-09	3.78353e-09	345/350/335/116519/5444/336/319/6289/6288	9
CC	GO:0032994	protein-lipid complex	9/210	39/19520	2.60536e-10	7.98976e-09	6.90191e-09	345/350/335/116519/5444/336/319/6289/6288	9
CC	GO:0042571	immunoglobulin complex, circulating	11/210	77/19520	6.17254e-10	1.6225e-08	1.40158e-08	28439/28394/3514/28468/28409/28467/28412/3501/3495/28466/3507	11
CC	GO:0042627	chylomicron	5/210	13/19520	1.6487e-07	3.79202e-06	3.27571e-06	345/350/335/116519/336	5
CC	GO:0034361	very-low-density lipoprotein particle	5/210	20/19520	1.86784e-06	3.22936e-05	2.78967e-05	345/350/335/116519/336	5
CC	GO:0034385	triglyceride-rich plasma lipoprotein particle	5/210	20/19520	1.86784e-06	3.22936e-05	2.78967e-05	345/350/335/116519/336	5
CC	GO:0015030	Cajal body	8/210	78/19520	1.9306e-06	3.22936e-05	2.78967e-05	677775/100124536/677763/692148/677820/677679/677774/677768	8
CC	GO:0034774	secretory granule lumen	13/210	322/19520	4.87715e-05	0.000722178	0.00062385	213/3273/5005/350/335/5004/7276/29106/3827/10321/197/383/10562	13
CC	GO:0060205	cytoplasmic vesicle lumen	13/210	326/19520	5.53208e-05	0.000722178	0.00062385	213/3273/5005/350/335/5004/7276/29106/3827/10321/197/383/10562	13
CC	GO:0062023	collagen-containing extracellular matrix	15/210	423/19520	5.69607e-05	0.000722178	0.00062385	259/3273/5005/7448/345/350/462/3698/335/5004/2254/3263/3827/197/3697	15
CC	GO:0031983	vesicle lumen	13/210	328/19520	5.88732e-05	0.000722178	0.00062385	213/3273/5005/350/335/5004/7276/29106/3827/10321/197/383/10562	13
CC	GO:0031093	platelet alpha granule lumen	6/210	67/19520	8.34097e-05	0.000959212	0.00082861	213/3273/5005/5004/3827/197	6
CC	GO:0016323	basolateral plasma membrane	10/210	211/19520	9.97429e-05	0.00107957	0.000932581	115111/525/9073/10991/7809/51458/6521/389015/6554/795	10
CC	GO:0009925	basal plasma membrane	10/210	240/19520	0.000283749	0.00290055	0.00250562	115111/525/9073/10991/7809/51458/6521/389015/6554/795	10
CC	GO:0009897	external side of plasma membrane	13/210	402/19520	0.000433176	0.0041399	0.00357623	28439/28394/3514/28468/28409/28467/973/28412/3501/3495/28466/79679/3507	13
CC	GO:0031091	platelet alpha granule	6/210	91/19520	0.000449989	0.0041399	0.00357623	213/3273/5005/5004/3827/197	6
CC	GO:0045178	basal part of cell	10/210	258/19520	0.000501757	0.00439635	0.00379776	115111/525/9073/10991/7809/51458/6521/389015/6554/795	10
CC	GO:0035580	specific granule lumen	5/210	62/19520	0.000540429	0.00451995	0.00390453	5005/5004/10321/383/10562	5
CC	GO:0016471	vacuolar proton-transporting V-type ATPase complex	3/210	18/19520	0.000889	0.007112	0.00614366	525/245972/127124	3
CC	GO:0071682	endocytic vesicle lumen	3/210	20/19520	0.00122246	0.00937217	0.0080961	335/3263/6288	3
CC	GO:0005788	endoplasmic reticulum lumen	10/210	306/19520	0.00182461	0.0134292	0.0116007	213/462/3053/3698/335/29106/116519/3827/197/336	10
CC	GO:0033176	proton-transporting V-type ATPase complex	3/210	27/19520	0.00296771	0.0210022	0.0181427	525/245972/127124	3
MF	GO:0003823	antigen binding	15/164	165/18337	2.23979e-11	8.13044e-09	5.84703e-09	28439/28394/3514/28468/28409/28467/28809/28412/28913/3501/28815/28876/3495/28466/3507	15
MF	GO:0034987	immunoglobulin receptor binding	11/164	79/18337	1.11763e-10	2.0285e-08	1.4588e-08	28439/28394/3514/28468/28409/28467/28412/3501/3495/28466/3507	11
MF	GO:0004866	endopeptidase inhibitor activity	13/164	180/18337	8.58161e-09	1.03837e-06	7.46751e-07	259/3273/462/3053/3698/6906/3827/197/1473/3697/50859/3933/149708	13
MF	GO:0030414	peptidase inhibitor activity	13/164	187/18337	1.35821e-08	1.23258e-06	8.86411e-07	259/3273/462/3053/3698/6906/3827/197/1473/3697/50859/3933/149708	13
MF	GO:0061135	endopeptidase regulator activity	13/164	192/18337	1.86284e-08	1.35242e-06	9.726e-07	259/3273/462/3053/3698/6906/3827/197/1473/3697/50859/3933/149708	13
MF	GO:0004857	enzyme inhibitor activity	17/164	385/18337	6.77265e-08	4.09746e-06	2.9467e-06	259/3273/345/462/3053/3698/335/6906/6620/3827/197/1473/3697/50859/3933/149708/336	17
MF	GO:0005539	glycosaminoglycan binding	13/164	228/18337	1.40987e-07	7.07887e-06	5.09079e-06	3273/7448/350/462/3053/2254/3507/116519/3827/50859/6288/64100/130120	13
MF	GO:0061134	peptidase regulator activity	13/164	230/18337	1.56008e-07	7.07887e-06	5.09079e-06	259/3273/462/3053/3698/6906/3827/197/1473/3697/50859/3933/149708	13
MF	GO:0008201	heparin binding	10/164	164/18337	2.23711e-06	9.023e-05	6.48892e-05	3273/7448/350/462/3053/2254/116519/3827/6288/64100	10
MF	GO:0004867	serine-type endopeptidase inhibitor activity	8/164	98/18337	2.74304e-06	9.95725e-05	7.16079e-05	259/3273/462/3053/3698/6906/3697/149708	8
MF	GO:1901681	sulfur compound binding	12/164	260/18337	3.98414e-06	0.000131477	9.45519e-05	3273/7448/350/462/3053/2254/116519/3827/27232/6822/6288/64100	12
MF	GO:0043178	alcohol binding	7/164	86/18337	1.19577e-05	0.000361721	0.000260133	345/335/116519/127/336/319/1381	7
MF	GO:0008509	anion transmembrane transporter activity	15/164	459/18337	1.65093e-05	0.000443783	0.000319148	6559/115111/9058/10991/9194/3263/6571/1080/7809/6549/1188/6521/1109/389015/6554	15
MF	GO:0055102	lipase inhibitor activity	4/164	18/18337	1.71156e-05	0.000443783	0.000319148	345/335/6620/336	4
MF	GO:0004745	retinol dehydrogenase activity	4/164	20/18337	2.6724e-05	0.00064672	0.000465091	124/8630/126/127	4
MF	GO:0015108	chloride transmembrane transporter activity	7/164	101/18337	3.42187e-05	0.000776338	0.000558306	6559/115111/6571/1080/7809/1188/6521	7
MF	GO:0015291	secondary active transmembrane transporter activity	10/164	239/18337	5.95945e-05	0.00127252	0.000915136	6559/115111/9058/10991/9194/6571/6549/6521/389015/6554	10
MF	GO:0018455	alcohol dehydrogenase [NAD(P)+] activity	3/164	10/18337	8.04914e-05	0.00156556	0.00112587	124/126/127	3
MF	GO:0015485	cholesterol binding	5/164	50/18337	8.23992e-05	0.00156556	0.00112587	345/335/116519/336/319	5
MF	GO:0022804	active transmembrane transporter activity	11/164	301/18337	8.62565e-05	0.00156556	0.00112587	6559/115111/9058/10991/9194/6571/1080/6549/6521/389015/6554	11
MF	GO:0022853	active ion transmembrane transporter activity	9/164	206/18337	0.000100956	0.00174509	0.00125499	6559/115111/9058/9194/6571/6549/6521/389015/6554	9
MF	GO:0070325	lipoprotein particle receptor binding	4/164	28/18337	0.000106809	0.00176235	0.0012674	345/335/116519/336	4
MF	GO:0004869	cysteine-type endopeptidase inhibitor activity	5/164	56/18337	0.000142277	0.0022455	0.00161486	3273/3827/197/1473/3933	5
MF	GO:0031210	phosphatidylcholine binding	4/164	31/18337	0.000160747	0.00233404	0.00167853	335/3507/116519/336	4
MF	GO:0050997	quaternary ammonium group binding	4/164	31/18337	0.000160747	0.00233404	0.00167853	335/3507/116519/336	4
MF	GO:0032934	sterol binding	5/164	60/18337	0.000197659	0.00275962	0.00198459	345/335/116519/336/319	5
MF	GO:0005496	steroid binding	6/164	100/18337	0.000278276	0.00374127	0.00269055	345/335/116519/336/319/795	6
MF	GO:0015103	inorganic anion transmembrane transporter activity	7/164	145/18337	0.000330869	0.00414157	0.00297842	6559/115111/6571/1080/7809/1188/6521	7
MF	GO:0019842	vitamin binding	7/164	145/18337	0.000330869	0.00414157	0.00297842	213/189/6898/27232/127/1381/795	7
MF	GO:0016616	oxidoreductase activity, acting on the CH-OH group of donors, NAD or NADP as acceptor	6/164	120/18337	0.000736545	0.0089122	0.00640924	124/8630/126/127/10202/1109	6
MF	GO:0005543	phospholipid binding	12/164	451/18337	0.000762711	0.0089311	0.00642283	345/350/335/26228/3507/116519/5444/5288/1373/341359/336/23566	12
MF	GO:0015106	bicarbonate transmembrane transporter activity	3/164	21/18337	0.000829861	0.00941374	0.00676992	115111/1080/6521	3
MF	GO:1901618	organic hydroxy compound transmembrane transporter activity	4/164	49/18337	0.000955268	0.0105079	0.00755682	9194/6571/1109/6554	4
MF	GO:0015297	antiporter activity	5/164	86/18337	0.00104607	0.0111684	0.00803178	115111/10991/6549/6521/389015	5
MF	GO:0016614	oxidoreductase activity, acting on CH-OH group of donors	6/164	130/18337	0.00111774	0.0115926	0.00833683	124/8630/126/127/10202/1109	6
MF	GO:0031406	carboxylic acid binding	7/164	184/18337	0.00135467	0.013513	0.00971792	213/189/6898/27232/1373/1381/1109	7
MF	GO:0016597	amino acid binding	4/164	54/18337	0.00137736	0.013513	0.00971792	189/6898/27232/1373	4
MF	GO:0017171	serine hydrolase activity	7/164	188/18337	0.00153261	0.0146405	0.0105288	28983/339501/7113/3816/55554/13/4312	7
MF	GO:0015293	symporter activity	6/164	143/18337	0.00182051	0.0169448	0.0121859	6559/9058/10991/9194/6571/6554	6
MF	GO:0015081	sodium ion transmembrane transporter activity	6/164	146/18337	0.00202191	0.0183488	0.0131956	6559/9058/6571/6549/389015/6554	6
MF	GO:0046943	carboxylic acid transmembrane transporter activity	6/164	157/18337	0.0029072	0.0257393	0.0185105	115111/9058/10991/9194/1109/6554	6
MF	GO:0005342	organic acid transmembrane transporter activity	6/164	158/18337	0.00300006	0.0259291	0.018647	115111/9058/10991/9194/1109/6554	6
MF	GO:0030283	testosterone dehydrogenase [NAD(P)] activity	2/164	10/18337	0.003413	0.028812	0.0207203	8630/1109	2
MF	GO:0015370	solute:sodium symporter activity	4/164	72/18337	0.00395744	0.032029	0.0230338	6559/9058/6571/6554	4
MF	GO:0004252	serine-type endopeptidase activity	6/164	168/18337	0.00405507	0.032029	0.0230338	28983/339501/7113/3816/55554/4312	6
MF	GO:0015378	sodium:chloride symporter activity	2/164	11/18337	0.00414701	0.032029	0.0230338	6559/6571	2
MF	GO:0015386	potassium:proton antiporter activity	2/164	11/18337	0.00414701	0.032029	0.0230338	6549/389015	2
MF	GO:0005254	chloride channel activity	4/164	74/18337	0.00436563	0.0330151	0.0237429	115111/1080/7809/1188	4
MF	GO:0004032	alditol:NADP+ 1-oxidoreductase activity	2/164	12/18337	0.00494728	0.0345358	0.0248366	127/1109	2
MF	GO:0008035	high-density lipoprotein particle binding	2/164	12/18337	0.00494728	0.0345358	0.0248366	335/336	2
MF	GO:0015385	sodium:proton antiporter activity	2/164	12/18337	0.00494728	0.0345358	0.0248366	6549/389015	2
MF	GO:0042975	peroxisome proliferator activated receptor binding	2/164	12/18337	0.00494728	0.0345358	0.0248366	8431/10891	2
MF	GO:0015078	proton transmembrane transporter activity	5/164	124/18337	0.00515892	0.0350875	0.0252333	525/245972/127124/6549/389015	5
MF	GO:0008514	organic anion transmembrane transporter activity	6/164	177/18337	0.00521962	0.0350875	0.0252333	115111/9058/10991/9194/1080/6521	6
MF	GO:0005451	monovalent cation:proton antiporter activity	2/164	13/18337	0.00581259	0.0383631	0.0275889	6549/389015	2
MF	GO:0004175	endopeptidase activity	10/164	438/18337	0.00613558	0.0397717	0.0286019	4321/28983/339501/7113/3816/1373/8756/5225/55554/4312	10
MF	GO:0008236	serine-type peptidase activity	6/164	186/18337	0.00661268	0.0407874	0.0293324	28983/339501/7113/3816/55554/4312	6
MF	GO:0015373	anion:sodium symporter activity	2/164	14/18337	0.00674172	0.0407874	0.0293324	6559/6571	2
MF	GO:0051139	metal ion:proton antiporter activity	2/164	14/18337	0.00674172	0.0407874	0.0293324	6549/389015	2
MF	GO:0060229	lipase activator activity	2/164	14/18337	0.00674172	0.0407874	0.0293324	350/116519	2
MF	GO:0005253	anion channel activity	4/164	86/18337	0.00741995	0.0441548	0.031754	115111/1080/7809/1188	4
MF	GO:0017081	chloride channel regulator activity	2/164	16/18337	0.00878667	0.0498369	0.0358404	1080/7809	2
MF	GO:0019841	retinol binding	2/164	16/18337	0.00878667	0.0498369	0.0358404	127/1381	2
MF	GO:0022821	potassium ion antiporter activity	2/164	16/18337	0.00878667	0.0498369	0.0358404	6549/389015	2
KEGG
ID	Description	GeneRatio	BgRatio	pvalue	p.adjust	qvalue	geneID	Count
hsa04610	Complement and coagulation cascades	12/80	85/8135	2.58299e-11	3.84866e-09	3.3443e-09	7448/462/3053/3827/732/731/1361/2165/81494/725/3078/722	12
hsa04976	Bile secretion	9/80	89/8135	1.82966e-07	1.3631e-05	1.18446e-05	570/7365/8431/7366/7363/1080/6822/6554/1581	9
hsa00830	Retinol metabolism	8/80	68/8135	2.81231e-07	1.39678e-05	1.21373e-05	1548/7365/124/7366/7363/8630/126/127	8
hsa00980	Metabolism of xenobiotics by cytochrome P450	8/80	78/8135	8.24206e-07	3.07017e-05	2.66783e-05	1548/7365/124/7366/7363/126/127/6822	8
hsa04966	Collecting duct acid secretion	5/80	27/8135	5.52402e-06	0.000149187	0.000129636	525/245972/127124/1188/6521	5
hsa00982	Drug metabolism - cytochrome P450	7/80	72/8135	6.00753e-06	0.000149187	0.000129636	1548/7365/124/7366/7363/126/127	7
hsa03320	PPAR signaling pathway	7/80	75/8135	7.90535e-06	0.000168271	0.000146219	345/335/116519/336/3158/4312/1581	7
hsa00140	Steroid hormone biosynthesis	6/80	61/8135	2.70103e-05	0.000503067	0.00043714	7365/7366/7363/8630/1109/1581	6
hsa04979	Cholesterol metabolism	5/80	50/8135	0.000121487	0.00201129	0.00174771	345/350/335/336/1581	5
hsa00350	Tyrosine metabolism	4/80	36/8135	0.000402151	0.00599206	0.0052068	6898/124/126/127	4
hsa05204	Chemical carcinogenesis - DNA adducts	5/80	69/8135	0.000557085	0.00700146	0.00608393	1548/7365/7366/7363/6822	5
hsa00120	Primary bile acid biosynthesis	3/80	17/8135	0.000563876	0.00700146	0.00608393	570/1109/1581	3
hsa05110	Vibrio cholerae infection	4/80	50/8135	0.00141674	0.0162381	0.0141101	525/245972/1080/127124	4
hsa00053	Ascorbate and aldarate metabolism	3/80	30/8135	0.00307098	0.032684	0.0284008	7365/7366/7363	3
hsa00040	Pentose and glucuronate interconversions	3/80	34/8135	0.00440049	0.0437115	0.0379832	7365/7366/7363	3
DO
ID	Description	GeneRatio	BgRatio	pvalue	p.adjust	qvalue	geneID	Count
DOID:5844	myocardial infarction	15/105	279/8007	3.08049e-06	0.00131537	0.00114464	213/345/350/462/3053/796/335/116519/5444/126/197/1361/383/2165/4312	15
DOID:3393	coronary artery disease	15/105	348/8007	4.33824e-05	0.00926215	0.00806	213/345/350/462/3053/796/335/116519/5444/126/197/1361/383/2165/4312	15
DOID:2349	arteriosclerosis	14/105	356/8007	0.000210695	0.0299889	0.0260966	213/345/350/3053/335/10891/4321/116519/5444/3816/197/1361/4312/6288	14
DOID:13809	familial combined hyperlipidemia	4/105	26/8007	0.000334295	0.035686	0.0310542	335/116519/5444/336	4
DOID:1936	atherosclerosis	13/105	344/8007	0.000527501	0.0383266	0.0333521	213/345/350/3053/335/10891/4321/116519/5444/197/1361/4312/6288	13
DOID:2348	arteriosclerotic cardiovascular disease	13/105	345/8007	0.000542213	0.0383266	0.0333521	213/345/350/3053/335/10891/4321/116519/5444/197/1361/4312/6288	13
DOID:1168	familial hyperlipidemia	6/105	82/8007	0.000688681	0.0383266	0.0333521	345/335/116519/5444/336/1581	6
DOID:11247	disseminated intravascular coagulation	3/105	14/8007	0.000718062	0.0383266	0.0333521	350/462/1361	3
DOID:10591	pre-eclampsia	11/105	278/8007	0.000995667	0.0472389	0.0411077	7448/345/3053/796/5444/1080/197/1361/383/6521/4312	11

## Sheet: Appendix T7
The raw data of qPCR
Well	Well Position	Omit	Sample Name	Target Name	Task	Reporter	Quencher	Quantity	Quantity Mean	Quantity SD	RQ	RQ Min	RQ Max	CT	Ct Mean	Ct SD	Delta Ct	Delta Ct Mean	Delta Ct SD	Delta Ct SE	Delta Delta Ct	Automatic Ct Threshold	Ct Threshold	Automatic Baseline	Baseline Start	Baseline End	Amp Status	Comments	Cq Conf	HIGHSD	Tm1	Tm2	Tm3	Tm4
4	A4	FALSE	HK-2	ATP7B	UNKNOWN	SYBR	None							23.4961	23.7001	0.227272						TRUE	0.472739	TRUE	3	17	Amp		0.97908	88.1144
5	A5	FALSE	HK-2	ATP7B	UNKNOWN	SYBR	None							23.6592	23.7001	0.227272						TRUE	0.472739	TRUE	3	15	Amp		0.963521	88.1141
6	A6	FALSE	HK-2	ATP7B	UNKNOWN	SYBR	None							23.9451	23.7001	0.227272						TRUE	0.472739	TRUE	3	17	Amp		0.974531	88.1141
16	B4	FALSE	HK-2	DLAT	UNKNOWN	SYBR	None							24.1503	24.0877	0.177886						TRUE	0.862826	TRUE	3	16	Amp		0.964943	85.0584
17	B5	FALSE	HK-2	DLAT	UNKNOWN	SYBR	None							23.8869	24.0877	0.177886						TRUE	0.862826	TRUE	3	16	Amp		0.955287	85.2108
18	B6	FALSE	HK-2	DLAT	UNKNOWN	SYBR	None							24.2257	24.0877	0.177886						TRUE	0.862826	TRUE	3	16	Amp		0.962034	85.058
40	D4	FALSE	HK-2	DBT	UNKNOWN	SYBR	None							23.331	23.3932	0.0851728						TRUE	0.722442	TRUE	3	17	Amp		0.970013	85.0584
41	D5	FALSE	HK-2	DBT	UNKNOWN	SYBR	None							23.3583	23.3932	0.0851728						TRUE	0.722442	TRUE	3	17	Amp		0.979345	85.058
42	D6	FALSE	HK-2	DBT	UNKNOWN	SYBR	None							23.4902	23.3932	0.0851728						TRUE	0.722442	TRUE	3	16	Amp		0.980217	85.058
64	F4	FALSE	HK-2	GAPDH	UNKNOWN	SYBR	None							12.8867	12.9622	0.0822406						TRUE	0.667541	TRUE	3	6	Amp		0.972861	85.8224
65	F5	FALSE	HK-2	GAPDH	UNKNOWN	SYBR	None							13.0499	12.9622	0.0822406						TRUE	0.667541	TRUE	3	6	Amp		0.968673	85.822
66	F6	FALSE	HK-2	GAPDH	UNKNOWN	SYBR	None							12.95	12.9622	0.0822406						TRUE	0.667541	TRUE	3	6	Amp		0.966327	85.6692
7	A7	FALSE	786-O	ATP7B	UNKNOWN	SYBR	None							22.6742	22.5473	0.133011						TRUE	0.472739	TRUE	3	17	Amp		0.964228	88.2669
8	A8	FALSE	786-O	ATP7B	UNKNOWN	SYBR	None							22.4089	22.5473	0.133011						TRUE	0.472739	TRUE	3	13	Amp		0.967266	88.2669
9	A9	FALSE	786-O	ATP7B	UNKNOWN	SYBR	None							22.5589	22.5473	0.133011						TRUE	0.472739	TRUE	3	15	Amp		0.96677	88.0476
19	B7	FALSE	786-O	DLAT	UNKNOWN	SYBR	None							23.1416	23.1837	0.170205						TRUE	0.862826	TRUE	3	15	Amp		0.975741	85.2108
20	B8	FALSE	786-O	DLAT	UNKNOWN	SYBR	None							23.371	23.1837	0.170205						TRUE	0.862826	TRUE	3	16	Amp		0.980557	85.2108
21	B9	FALSE	786-O	DLAT	UNKNOWN	SYBR	None							23.0385	23.1837	0.170205						TRUE	0.862826	TRUE	3	12	Amp		0.977211	84.9988
43	D7	FALSE	786-O	DBT	UNKNOWN	SYBR	None							25.2015	25.2393	0.189019						TRUE	0.722442	TRUE	3	17	Amp		0.976958	85.058
44	D8	FALSE	786-O	DBT	UNKNOWN	SYBR	None							25.4443	25.2393	0.189019						TRUE	0.722442	TRUE	3	19	Amp		0.971883	85.058
45	D9	FALSE	786-O	DBT	UNKNOWN	SYBR	None							25.072	25.2393	0.189019						TRUE	0.722442	TRUE	3	20	Amp		0.966207	84.9988
67	F7	FALSE	786-O	GAPDH	UNKNOWN	SYBR	None							13.0529	12.925	0.196954						TRUE	0.667541	TRUE	3	7	Amp		0.970534	85.6692
68	F8	FALSE	786-O	GAPDH	UNKNOWN	SYBR	None							12.6981	12.925	0.196954						TRUE	0.667541	TRUE	3	6	Amp		0.969405	85.822
69	F9	FALSE	786-O	GAPDH	UNKNOWN	SYBR	None							13.0238	12.925	0.196954						TRUE	0.667541	TRUE	3	7	Amp		0.970069	85.761
Well	Well Position	Omit	Sample Name	Target Name	Task	Reporter	Quencher	Quantity	Quantity Mean	Quantity SD	RQ	RQ Min	RQ Max	CT	Ct Mean	Ct SD	Delta Ct	Delta Ct Mean	Delta Ct SD	Delta Ct SE	Delta Delta Ct	Automatic Ct Threshold	Ct Threshold	Automatic Baseline	Baseline Start	Baseline End	Amp Status	Comments	Cq Conf	HIGHSD	Tm1	Tm2	Tm3	Tm4
5	A5	FALSE	HK-2	LIAS	UNKNOWN	SYBR	None							23.3312	23.3863	0.0824131						TRUE	0.543198	TRUE	3	17	Amp		0.968185	83.6822
6	A6	FALSE	HK-2	LIAS	UNKNOWN	SYBR	None							23.481	23.3863	0.0824131						TRUE	0.543198	TRUE	3	14	Amp		0.969293	83.5294
7	A7	FALSE	HK-2	LIAS	UNKNOWN	SYBR	None							23.3466	23.3863	0.0824131						TRUE	0.543198	TRUE	3	17	Amp		0.978724	83.6822
17	B5	FALSE	HK-2	PDHB	UNKNOWN	SYBR	None							23.1354	23.1133	0.019915						TRUE	0.345505	TRUE	3	19	Amp		0.953553	83.071
18	B6	FALSE	HK-2	PDHB	UNKNOWN	SYBR	None							23.0968	23.1133	0.019915						TRUE	0.345505	TRUE	3	17	Amp		0.979944	83.071
19	B7	FALSE	HK-2	PDHB	UNKNOWN	SYBR	None							23.1076	23.1133	0.019915						TRUE	0.345505	TRUE	3	18	Amp		0.970767	83.071
29	C5	FALSE	HK-2	GAPDH	UNKNOWN	SYBR	None							12.2572	12.1535	0.113336						TRUE	0.224802	TRUE	3	8	Amp		0.930297	85.9741
30	C6	FALSE	HK-2	GAPDH	UNKNOWN	SYBR	None							12.1709	12.1535	0.113336						TRUE	0.224802	TRUE	3	7	Amp		0.985599	85.9741
31	C7	FALSE	HK-2	GAPDH	UNKNOWN	SYBR	None							12.0325	12.1535	0.113336						TRUE	0.224802	TRUE	3	7	Amp		0.981335	85.9741
41	D5	FALSE	786-O	LIAS	UNKNOWN	SYBR	None							22.3245	22.2988	0.0987416						TRUE	0.543198	TRUE	3	16	Amp		0.972001	83.5294
42	D6	FALSE	786-O	LIAS	UNKNOWN	SYBR	None							22.3822	22.2988	0.0987416						TRUE	0.543198	TRUE	3	17	Amp		0.975728	83.5294
43	D7	FALSE	786-O	LIAS	UNKNOWN	SYBR	None							22.1898	22.2988	0.0987416						TRUE	0.543198	TRUE	3	14	Amp		0.976179	83.5294
53	E5	FALSE	786-O	PDHB	UNKNOWN	SYBR	None							24.7912	24.9242	0.149839						TRUE	0.345505	TRUE	3	19	Amp		0.979133	82.9183
54	E6	FALSE	786-O	PDHB	UNKNOWN	SYBR	None							25.0865	24.9242	0.149839						TRUE	0.345505	TRUE	3	21	Amp		0.9679	82.9183
55	E7	FALSE	786-O	PDHB	UNKNOWN	SYBR	None							24.895	24.9242	0.149839						TRUE	0.345505	TRUE	3	18	Amp		0.978418	82.9183
65	F5	FALSE	786-O	GAPDH	UNKNOWN	SYBR	None							12.5556	12.3562	0.187254						TRUE	0.224802	TRUE	3	8	Amp		0.982515	85.8213
66	F6	FALSE	786-O	GAPDH	UNKNOWN	SYBR	None							12.3288	12.3562	0.187254						TRUE	0.224802	TRUE	3	8	Amp		0.961998	85.8213
67	F7	FALSE	786-O	GAPDH	UNKNOWN	SYBR	None							12.1841	12.3562	0.187254						TRUE	0.224802	TRUE	3	7	Amp		0.987821	85.8213
