# Supplementary material for: A Cuproptosis-Related Gene Model For Predicting the Prognosis of Clear Cell Renal Cell Carcinoma
Source: Front Genet. 2022 Aug 11;13:905518. doi: 10.3389/fgene.2022.905518 (PMC9450221; doi:10.3389/fgene.2022.905518)
Supplement: Supplementary file 2 [file DataSheet2.xlsx]

## Sheet: TCGA RNAseq
id	TCGA-CW-6087-11A-01R-1672-07	TCGA-B0-4712-11A-02R-1503-07	TCGA-CJ-5680-11A-01R-1541-07	TCGA-A3-3358-11A-01R-1541-07	TCGA-B0-5703-11A-01R-1541-07	TCGA-CZ-5989-11A-01R-1672-07	TCGA-B0-5711-11A-01R-1672-07	TCGA-B0-4700-11A-01R-1541-07	TCGA-CZ-5469-11A-01R-1503-07	TCGA-CZ-5455-11A-01R-1503-07	TCGA-CZ-5454-11A-01R-1503-07	TCGA-B0-5705-11A-01R-1541-07	TCGA-CJ-5681-11A-01R-1541-07	TCGA-CZ-5453-11A-01R-1503-07	TCGA-CW-6088-11A-01R-1672-07	TCGA-CZ-5988-11A-01R-1672-07	TCGA-B8-4619-11A-01R-1758-07	TCGA-CJ-6033-11A-01R-1858-07	TCGA-CZ-5451-11A-01R-1503-07	TCGA-CJ-6030-11A-01R-1672-07	TCGA-CZ-5982-11A-01R-1672-07	TCGA-CJ-5679-11A-01R-1541-07	TCGA-B0-5402-11A-01R-1503-07	TCGA-CZ-5467-11A-01R-1503-07	TCGA-B0-5696-11A-01R-1541-07	TCGA-B8-5552-11A-01R-1672-07	TCGA-CZ-5452-11A-01R-1503-07	TCGA-CZ-5463-11A-01R-1503-07	TCGA-CZ-5985-11A-01R-1672-07	TCGA-CZ-5458-11A-01R-1503-07	TCGA-CW-5589-11A-01R-1541-07	TCGA-CZ-5462-11A-01R-1503-07	TCGA-B0-5699-11A-01R-1541-07	TCGA-B2-5641-11A-01R-1541-07	TCGA-CJ-5676-11A-01R-1541-07	TCGA-CZ-4865-11A-01R-1503-07	TCGA-CW-5591-11A-01R-1541-07	TCGA-B0-5697-11A-01R-1541-07	TCGA-CJ-5677-11A-01R-1541-07	TCGA-CW-5587-11A-01R-1541-07	TCGA-CZ-5461-11A-01R-1503-07	TCGA-CZ-5470-11A-01R-1503-07	TCGA-CW-6090-11A-01R-1672-07	TCGA-CZ-5987-11A-01R-1672-07	TCGA-CZ-5457-11A-01R-1503-07	TCGA-B0-5706-11A-01R-1541-07	TCGA-CZ-5465-11A-01R-1503-07	TCGA-B0-5691-11A-01R-1541-07	TCGA-A3-3387-11A-01R-1541-07
ATP7A	2.99646	4.03919	3.62706	2.31337	2.7913	5.07909	3.90197	2.27122	3.41475	3.7842	4.58382	4.12718	3.81115	4.52177	6.55184	3.29119	2.13191	1.57815	2.87764	3.12971	3.13956	4.51345	3.1986	3.33655	3.01013	9.34231	5.13605	5.23388	3.11996	3.92014	3.10337	4.80219	3.46782	5.89335	3.46829	4.29258	5.36699	2.98244	3.26989	3.33758	3.59429	4.06596	3.52116	4.51236	3.57435	2.71363	7.1799	3.91595	2.65519
ATP7B	2.05568	1.61881	2.87312	2.08899	1.79689	3.03064	2.7285	2.07683	1.75428	2.30731	2.47475	2.46717	2.26297	2.48444	4.5516	2.49774	1.38911	1.48342	2.57593	2.32968	2.11897	2.01075	2.06176	1.90179	2.81815	1.3413	3.50572	2.63718	1.92087	2.4289	2.66814	2.60109	2.42504	3.67043	1.77343	1.83283	1.32827	1.96279	2.48173	2.31633	2.1181	2.60505	3.28061	1.95038	1.71401	1.94813	2.88039	2.13418	2.19162
DBT	11.5746	9.2001	5.40649	8.41072	8.05416	7.51325	12.4148	7.00814	6.85666	6.46101	9.1296	9.65935	8.19679	9.63778	8.94103	11.9561	8.05027	8.49319	9.63001	8.19689	10.1074	7.65566	5.64044	5.62428	10.76	7.56759	8.51741	12.0881	10.8941	6.48514	9.56868	8.59915	10.156	7.0443	6.7915	7.03726	2.65266	8.91326	8.98795	11.1596	10.2857	7.4987	11.4975	5.8868	5.40028	8.31952	9.08609	8.33409	7.59399
DLAT	25.8618	19.4253	12.5958	13.5892	16.0086	15.207	20.3597	13.5309	18.277	23.7594	18.2616	18.7663	18.2673	27.1175	26.597	17.9265	14.9173	15.4388	18.091	19.3068	16.379	15.9367	13.6224	19.3304	18.669	18.8539	22.4323	21.7513	16.1547	21.1684	17.132	28.0552	17.4746	18.752	15.5421	19.2459	8.80915	18.7575	15.1231	18.646	23.1877	18.4755	18.8857	14.2761	19.7447	19.0165	24.943	14.319	14.62
DLD	43.8361	42.6997	25.0029	28.1857	33.5044	24.8803	41.5718	25.5743	34.2702	36.8098	34.0393	36.2648	31.7743	36.9025	40.2406	37.9351	32.1701	33.9343	40.281	41.3528	35.6782	31.676	25.919	36.2913	39.6654	27.5254	34.2173	46.6071	33.8585	34.0081	38.6344	45.079	34.9447	29.3329	28.766	28.1416	16.0652	36.4798	33.2932	41.6162	46.7167	31.4189	41.8486	28.1732	29.368	29.3075	38.0842	31.6802	29.2749
DLST	54.7639	51.3178	38.5058	47.1357	40.1702	36.4649	60.9133	41.969	44.3929	54.7022	48.1143	42.4903	41.3781	48.9958	53.4964	54.4968	51.9798	44.7856	61.5229	48.1875	49.663	38.7174	37.9418	56.0927	56.6503	18.9656	48.025	59.3746	48.4711	46.3693	55.2777	61.9544	51.6706	39.1445	39.9252	40.236	22.1806	55.0431	47.0038	64.1371	59.3582	47.0738	60.855	36.9474	45.8332	34.1109	41.6324	44.5491	57.1501
FDX1	17.3508	16.9338	10.3395	18.1584	19.9	9.43886	15.2866	18.2268	16.5876	17.4253	13.5444	14.1705	21.3895	15.7648	11.5711	18.1362	23.1742	13.7521	21.9027	22.4031	17.8864	18.3519	12.3196	17.203	17.7474	17.7402	14.8471	15.0452	17.9136	19.2496	17.747	17.947	18.2875	12.1639	17.0757	19.563	6.45347	25.8483	18.4193	19.6813	18.1685	13.8499	20.7896	11.1828	18.1367	16.0651	17.3452	17.4972	23.0893
GCSH	3.43547	3.3136	3.32961	7.91902	5.05678	2.45	4.48337	5.11985	2.60885	3.19048	2.72469	3.5002	5.57919	2.47993	2.83374	5.76391	8.58051	4.47475	6.64888	8.43845	6.038	5.39392	3.72428	2.75217	6.82349	2.17793	2.57243	3.76347	4.75283	2.94003	6.06432	4.04506	6.15663	2.67997	6.31402	2.37006	2.98093	6.06538	6.18383	5.16048	4.44333	3.12283	6.21498	2.84285	2.38808	3.30468	2.44249	5.28426	6.82019
LIAS	5.83329	4.53356	3.77559	8.4363	6.056	3.89944	6.75874	4.06133	3.8733	4.58933	3.8933	5.36454	4.90984	4.31973	5.39129	6.19887	5.99518	4.5781	6.61652	5.25267	5.675	4.31002	3.19063	2.80928	5.7331	2.6086	6.17849	5.31197	4.67948	3.5565	5.18349	4.24422	5.28855	3.99296	4.43255	4.07733	2.48465	5.42453	4.61008	5.48701	4.90868	4.94296	5.22355	3.14462	3.51124	4.56814	4.23315	5.08059	5.72409
LIPT1	3.19406	5.13211	2.01827	3.63796	3.309	2.86136	3.22718	1.93981	4.84223	3.75985	3.55694	2.43348	2.26099	3.76553	2.61471	2.9871	3.31969	1.85405	2.04151	2.38946	1.82262	2.78016	2.30565	3.1171	1.86629	3.92545	2.6611	3.4751	2.24502	1.82559	2.76495	3.43042	1.97696	2.57633	2.75294	3.60545	2.25929	2.52006	2.68809	2.52943	4.15644	3.40813	2.29642	2.23293	3.32323	4.64447	3.82391	2.6743	2.298
PDHA1	58.4809	56.7854	26.8442	24.6498	46.3981	33.7933	49.2018	28.4804	68.5524	58.7857	47.1721	41.843	30.6793	46.9006	48.3717	34.4315	26.0684	46.741	38.4356	38.8951	26.7855	30.9075	30.796	51.4541	38.8999	16.8609	48.5754	48.8882	30.1359	51.5876	37.5274	62.4714	32.6379	42.5814	32.8075	40.5994	16.2045	37.8086	30.0003	37.5115	56.0079	40.0554	34.6669	27.1429	55.177	54.6493	51.4053	28.1229	25.1453
PDHB	27.309	26.1215	17.0903	22.8285	25.6562	21.9373	25.4343	18.3437	26.0454	27.6722	23.7268	20.5174	20.0861	23.393	22.6905	20.8488	19.7198	25.7992	24.1185	24.9052	17.9949	19.1004	20.8007	24.0666	24.2045	14.976	24.6195	25.8167	19.2127	26.3521	22.7393	33.7183	18.3498	19.5332	20.6405	22.6885	6.50945	21.4025	18.5511	23.0526	26.9305	23.3878	20.1646	19.2455	23.3406	26.4763	26.4591	20.4562	19.5369
SLC31A1	12.0372	10.9257	13.049	25.8737	10.2375	11.8078	15.4217	10.4647	10.1482	12.8613	10.6207	11.8007	15.8143	13.3056	15.1318	18.0681	20.894	9.86735	20.2413	16.679	17.4527	11.8497	13.1426	12.4184	17.0415	14.7759	11.1555	14.4115	18.2158	12.878	17.3719	13.8188	13.8104	12.1291	17.1689	11.3871	9.9815	11.9148	17.0737	20.1312	16.7517	10.7492	23.1485	13.9507	11.1176	7.9925	11.4072	18.5826	25.0615
[truncated: 562 more columns]

## Sheet: TCGA Clinial data
case_id	case_submitter_id	project_id	age_at_index	age_is_obfuscated	cause_of_death	cause_of_death_source	country_of_residence_at_enrollment	days_to_birth	days_to_death	ethnicity	gender	occupation_duration_years	premature_at_birth	race	vital_status	weeks_gestation_at_birth	year_of_birth	year_of_death	age_at_diagnosis	ajcc_clinical_m	ajcc_clinical_n	ajcc_clinical_stage	ajcc_clinical_t	ajcc_pathologic_m	ajcc_pathologic_n	ajcc_pathologic_stage	ajcc_pathologic_t	ajcc_staging_system_edition	anaplasia_present	anaplasia_present_type	ann_arbor_b_symptoms	ann_arbor_clinical_stage	ann_arbor_extranodal_involvement	ann_arbor_pathologic_stage	best_overall_response	breslow_thickness	burkitt_lymphoma_clinical_variant	child_pugh_classification	circumferential_resection_margin	classification_of_tumor	cog_liver_stage	cog_neuroblastoma_risk_group	cog_renal_stage	cog_rhabdomyosarcoma_risk_group	days_to_best_overall_response	days_to_diagnosis	days_to_last_follow_up	days_to_last_known_disease_status	days_to_recurrence
ea456a1f-6e2c-4b34-ad24-ccd614bd57c9	TCGA-B8-A54G	TCGA-KIRC	50	'--	'--	'--	'--	-18612	'--	not hispanic or latino	male	'--	'--	black or african american	Alive	'--	1962	'--	18612	M0	'--	'--	'--	MX	NX	Stage I	T1a	7th	'--	'--	'--	'--	'--	'--	'--	'--	'--	'--	'--	not reported	'--	'--	'--	'--	'--	0	53	'--	'--
ea456a1f-6e2c-4b34-ad24-ccd614bd57c9	TCGA-B8-A54G	TCGA-KIRC	50	'--	'--	'--	'--	-18612	'--	not hispanic or latino	male	'--	'--	black or african american	Alive	'--	1962	'--	18612	M0	'--	'--	'--	MX	NX	Stage I	T1a	7th	'--	'--	'--	'--	'--	'--	'--	'--	'--	'--	'--	not reported	'--	'--	'--	'--	'--	0	53	'--	'--
0bd313f0-0b6d-4bf3-aae2-6496d71d6d3a	TCGA-B0-4848	TCGA-KIRC	54	'--	'--	'--	'--	-19892	883	not hispanic or latino	male	'--	'--	white	Dead	'--	1950	2006	19892	'--	'--	'--	'--	M0	NX	Stage III	T3b	'--	'--	'--	'--	'--	'--	'--	'--	'--	'--	'--	'--	not reported	'--	'--	'--	'--	'--	0	'--	'--	'--
0bd313f0-0b6d-4bf3-aae2-6496d71d6d3a	TCGA-B0-4848	TCGA-KIRC	54	'--	'--	'--	'--	-19892	883	not hispanic or latino	male	'--	'--	white	Dead	'--	1950	2006	19892	'--	'--	'--	'--	M0	NX	Stage III	T3b	'--	'--	'--	'--	'--	'--	'--	'--	'--	'--	'--	'--	not reported	'--	'--	'--	'--	'--	0	'--	'--	'--
b3a6acab-00ad-48b7-94c2-bd56b461b48f	TCGA-AK-3429	TCGA-KIRC	54	'--	'--	'--	'--	-19849	'--	not hispanic or latino	female	'--	'--	white	Alive	'--	1950	'--	19849	'--	'--	'--	'--	M0	N0	Stage II	T2	7th	'--	'--	'--	'--	'--	'--	'--	'--	'--	'--	'--	not reported	'--	'--	'--	'--	'--	0	3328	'--	'--
b3a6acab-00ad-48b7-94c2-bd56b461b48f	TCGA-AK-3429	TCGA-KIRC	54	'--	'--	'--	'--	-19849	'--	not hispanic or latino	female	'--	'--	white	Alive	'--	1950	'--	19849	'--	'--	'--	'--	M0	N0	Stage II	T2	7th	'--	'--	'--	'--	'--	'--	'--	'--	'--	'--	'--	not reported	'--	'--	'--	'--	'--	0	3328	'--	'--
06197e26-3cb0-4bd0-a6e8-dd9af5047c6a	TCGA-CJ-4638	TCGA-KIRC	46	'--	'--	'--	'--	-17110	431	not hispanic or latino	female	'--	'--	white	Dead	'--	1958	2005	17110	'--	'--	'--	'--	M1	N1	Stage IV	T3a	'--	'--	'--	'--	'--	'--	'--	'--	'--	'--	'--	'--	not reported	'--	'--	'--	'--	'--	0	'--	'--	'--
06197e26-3cb0-4bd0-a6e8-dd9af5047c6a	TCGA-CJ-4638	TCGA-KIRC	46	'--	'--	'--	'--	-17110	431	not hispanic or latino	female	'--	'--	white	Dead	'--	1958	2005	17110	'--	'--	'--	'--	M1	N1	Stage IV	T3a	'--	'--	'--	'--	'--	'--	'--	'--	'--	'--	'--	'--	not reported	'--	'--	'--	'--	'--	0	'--	'--	'--
a5d34ea3-9362-4233-8d9e-1892839179b2	TCGA-BP-4798	TCGA-KIRC	74	'--	'--	'--	'--	-27335	334	not reported	male	'--	'--	white	Dead	'--	1933	2007	27335	'--	'--	'--	'--	M1	N0	'--	T3b	'--	'--	'--	'--	'--	'--	'--	'--	'--	'--	'--	'--	not reported	'--	'--	'--	'--	'--	0	'--	'--	'--
a5d34ea3-9362-4233-8d9e-1892839179b2	TCGA-BP-4798	TCGA-KIRC	74	'--	'--	'--	'--	-27335	334	not reported	male	'--	'--	white	Dead	'--	1933	2007	27335	'--	'--	'--	'--	M1	N0	'--	T3b	'--	'--	'--	'--	'--	'--	'--	'--	'--	'--	'--	'--	not reported	'--	'--	'--	'--	'--	0	'--	'--	'--
ce0ab696-4e50-4b05-a7e5-5191c257bfbe	TCGA-BP-4981	TCGA-KIRC	75	'--	'--	'--	'--	-27676	1097	not reported	female	'--	'--	white	Dead	'--	1931	2009	27676	'--	'--	'--	'--	M0	NX	Stage III	T3a	'--	'--	'--	'--	'--	'--	'--	'--	'--	'--	'--	'--	not reported	'--	'--	'--	'--	'--	0	'--	'--	'--
ce0ab696-4e50-4b05-a7e5-5191c257bfbe	TCGA-BP-4981	TCGA-KIRC	75	'--	'--	'--	'--	-27676	1097	not reported	female	'--	'--	white	Dead	'--	1931	2009	27676	'--	'--	'--	'--	M0	NX	Stage III	T3a	'--	'--	'--	'--	'--	'--	'--	'--	'--	'--	'--	'--	not reported	'--	'--	'--	'--	'--	0	'--	'--	'--
6ab00314-5228-43ba-9880-9d5177b64c61	TCGA-CJ-6030	TCGA-KIRC	65	'--	'--	'--	'--	-24096	2299	not hispanic or latino	male	'--	'--	white	Dead	'--	1938	2009	24096	'--	'--	'--	'--	M0	N0	Stage I	T1a	6th	'--	'--	'--	'--	'--	'--	'--	'--	'--	'--	'--	not reported	'--	'--	'--	'--	'--	0	'--	'--	'--
6ab00314-5228-43ba-9880-9d5177b64c61	TCGA-CJ-6030	TCGA-KIRC	65	'--	'--	'--	'--	-24096	2299	not hispanic or latino	male	'--	'--	white	Dead	'--	1938	2009	24096	'--	'--	'--	'--	M0	N0	Stage I	T1a	6th	'--	'--	'--	'--	'--	'--	'--	'--	'--	'--	'--	not reported	'--	'--	'--	'--	'--	0	'--	'--	'--
b602a73b-809c-44c6-a787-d496705e7ae8	TCGA-CZ-5467	TCGA-KIRC	86	'--	'--	'--	'--	-31473	73	not hispanic or latino	female	'--	'--	white	Dead	'--	1921	2007	31473	'--	'--	'--	'--	M0	N0	Stage III	T3a	'--	'--	'--	'--	'--	'--	'--	'--	'--	'--	'--	'--	not reported	'--	'--	'--	'--	'--	0	'--	'--	'--
b602a73b-809c-44c6-a787-d496705e7ae8	TCGA-CZ-5467	TCGA-KIRC	86	'--	'--	'--	'--	-31473	73	not hispanic or latino	female	'--	'--	white	Dead	'--	1921	2007	31473	'--	'--	'--	'--	M0	N0	Stage III	T3a	'--	'--	'--	'--	'--	'--	'--	'--	'--	'--	'--	'--	not reported	'--	'--	'--	'--	'--	0	'--	'--	'--
4481ca64-d37c-462d-9403-6b3339728e0c	TCGA-EU-5905	TCGA-KIRC	67	'--	'--	'--	'--	-24475	'--	not reported	female	'--	'--	white	Alive	'--	1943	'--	24475	'--	'--	'--	'--	M0	NX	Stage I	T1	7th	'--	'--	'--	'--	'--	'--	'--	'--	'--	'--	'--	not reported	'--	'--	'--	'--	'--	0	119	'--	'--
4481ca64-d37c-462d-9403-6b3339728e0c	TCGA-EU-5905	TCGA-KIRC	67	'--	'--	'--	'--	-24475	'--	not reported	female	'--	'--	white	Alive	'--	1943	'--	24475	'--	'--	'--	'--	M0	NX	Stage I	T1	7th	'--	'--	'--	'--	'--	'--	'--	'--	'--	'--	'--	not reported	'--	'--	'--	'--	'--	0	119	'--	'--
2f38a984-c359-4d20-b23d-dca2d82f0270	TCGA-BP-5186	TCGA-KIRC	50	'--	'--	'--	'--	-18348	'--	not reported	female	'--	'--	white	Alive	'--	1957	'--	18348	'--	'--	'--	'--	M0	N0	Stage I	T1a	'--	'--	'--	'--	'--	'--	'--	'--	'--	'--	'--	'--	not reported	'--	'--	'--	'--	'--	0	693	'--	'--
2f38a984-c359-4d20-b23d-dca2d82f0270	TCGA-BP-5186	TCGA-KIRC	50	'--	'--	'--	'--	-18348	'--	not reported	female	'--	'--	white	Alive	'--	1957	'--	18348	'--	'--	'--	'--	M0	N0	Stage I	T1a	'--	'--	'--	'--	'--	'--	'--	'--	'--	'--	'--	'--	not reported	'--	'--	'--	'--	'--	0	693	'--	'--
96c38b74-c22b-4001-bfd0-a37eda1fbaed	TCGA-A3-A6NJ	TCGA-KIRC	57	'--	'--	'--	'--	-20918	'--	not hispanic or latino	female	'--	'--	black or african american	Alive	'--	1955	'--	20918	M0	'--	'--	'--	MX	NX	Stage I	T1a	7th	'--	'--	'--	'--	'--	'--	'--	'--	'--	'--	'--	not reported	'--	'--	'--	'--	'--	0	468	'--	'--
96c38b74-c22b-4001-bfd0-a37eda1fbaed	TCGA-A3-A6NJ	TCGA-KIRC	57	'--	'--	'--	'--	-20918	'--	not hispanic or latino	female	'--	'--	black or african american	Alive	'--	1955	'--	20918	M0	'--	'--	'--	MX	NX	Stage I	T1a	7th	'--	'--	'--	'--	'--	'--	'--	'--	'--	'--	'--	not reported	'--	'--	'--	'--	'--	0	468	'--	'--
f8804530-3c83-4787-9467-b18a1c73f610	TCGA-BP-4159	TCGA-KIRC	70	'--	'--	'--	'--	-25677	2601	not reported	male	'--	'--	white	Dead	'--	1932	2009	25677	'--	'--	'--	'--	M0	N0	Stage I	T1b	'--	'--	'--	'--	'--	'--	'--	'--	'--	'--	'--	'--	not reported	'--	'--	'--	'--	'--	0	'--	'--	'--
f8804530-3c83-4787-9467-b18a1c73f610	TCGA-BP-4159	TCGA-KIRC	70	'--	'--	'--	'--	-25677	2601	not reported	male	'--	'--	white	Dead	'--	1932	2009	25677	'--	'--	'--	'--	M0	N0	Stage I	T1b	'--	'--	'--	'--	'--	'--	'--	'--	'--	'--	'--	'--	not reported	'--	'--	'--	'--	'--	0	'--	'--	'--
5338d435-68fb-4f0d-a3e6-c843f703f75f	TCGA-CJ-4885	TCGA-KIRC	64	'--	'--	'--	'--	-23437	'--	not hispanic or latino	male	'--	'--	white	Alive	'--	1941	'--	23437	'--	'--	'--	'--	M1	NX	Stage IV	T3a	7th	'--	'--	'--	'--	'--	'--	'--	'--	'--	'--	'--	not reported	'--	'--	'--	'--	'--	0	3451	'--	'--
5338d435-68fb-4f0d-a3e6-c843f703f75f	TCGA-CJ-4885	TCGA-KIRC	64	'--	'--	'--	'--	-23437	'--	not hispanic or latino	male	'--	'--	white	Alive	'--	1941	'--	23437	'--	'--	'--	'--	M1	NX	Stage IV	T3a	7th	'--	'--	'--	'--	'--	'--	'--	'--	'--	'--	'--	not reported	'--	'--	'--	'--	'--	0	3451	'--	'--
ab5266f6-8015-4347-b0bd-131ab1fbad51	TCGA-B4-5844	TCGA-KIRC	61	'--	'--	'--	'--	-22409	'--	not hispanic or latino	female	'--	'--	white	Alive	'--	1949	'--	22409	'--	'--	'--	'--	M0	N0	Stage II	T2	7th	'--	'--	'--	'--	'--	'--	'--	'--	'--	'--	'--	not reported	'--	'--	'--	'--	'--	0	7	'--	'--
ab5266f6-8015-4347-b0bd-131ab1fbad51	TCGA-B4-5844	TCGA-KIRC	61	'--	'--	'--	'--	-22409	'--	not hispanic or latino	female	'--	'--	white	Alive	'--	1949	'--	22409	'--	'--	'--	'--	M0	N0	Stage II	T2	7th	'--	'--	'--	'--	'--	'--	'--	'--	'--	'--	'--	not reported	'--	'--	'--	'--	'--	0	7	'--	'--
2de427e2-b1f3-4915-9750-ab6414edc92e	TCGA-EU-5904	TCGA-KIRC	47	'--	'--	'--	'--	-17468	'--	not reported	female	'--	'--	white	Alive	'--	1962	'--	17468	'--	'--	'--	'--	M0	NX	Stage I	T1	6th	'--	'--	'--	'--	'--	'--	'--	'--	'--	'--	'--	not reported	'--	'--	'--	'--	'--	0	551	'--	'--
2de427e2-b1f3-4915-9750-ab6414edc92e	TCGA-EU-5904	TCGA-KIRC	47	'--	'--	'--	'--	-17468	'--	not reported	female	'--	'--	white	Alive	'--	1962	'--	17468	'--	'--	'--	'--	M0	NX	Stage I	T1	6th	'--	'--	'--	'--	'--	'--	'--	'--	'--	'--	'--	not reported	'--	'--	'--	'--	'--	0	551	'--	'--
03ae8fdb-8a9c-401d-b8e3-b5ea57bad182	TCGA-B0-5097	TCGA-KIRC	59	'--	'--	'--	'--	-21852	'--	not hispanic or latino	female	'--	'--	white	Alive	'--	1951	'--	21852	'--	'--	'--	'--	M0	N0	Stage III	T3b	'--	'--	'--	'--	'--	'--	'--	'--	'--	'--	'--	'--	not reported	'--	'--	'--	'--	'--	0	665	'--	'--
03ae8fdb-8a9c-401d-b8e3-b5ea57bad182	TCGA-B0-5097	TCGA-KIRC	59	'--	'--	'--	'--	-21852	'--	not hispanic or latino	female	'--	'--	white	Alive	'--	1951	'--	21852	'--	'--	'--	'--	M0	N0	Stage III	T3b	'--	'--	'--	'--	'--	'--	'--	'--	'--	'--	'--	'--	not reported	'--	'--	'--	'--	'--	0	665	'--	'--
d62d39f9-c896-4758-a785-e236f0154f14	TCGA-B8-5162	TCGA-KIRC	62	'--	'--	'--	'--	-23008	'--	not hispanic or latino	male	'--	'--	white	Alive	'--	1948	'--	23008	'--	'--	'--	'--	M0	NX	Stage II	T2a	7th	'--	'--	'--	'--	'--	'--	'--	'--	'--	'--	'--	not reported	'--	'--	'--	'--	'--	0	36	'--	'--
d62d39f9-c896-4758-a785-e236f0154f14	TCGA-B8-5162	TCGA-KIRC	62	'--	'--	'--	'--	-23008	'--	not hispanic or latino	male	'--	'--	white	Alive	'--	1948	'--	23008	'--	'--	'--	'--	M0	NX	Stage II	T2a	7th	'--	'--	'--	'--	'--	'--	'--	'--	'--	'--	'--	not reported	'--	'--	'--	'--	'--	0	36	'--	'--
4298ccdb-2e6d-4267-822d-75b021364084	TCGA-B0-4710	TCGA-KIRC	75	'--	'--	'--	'--	-27396	'--	not hispanic or latino	female	'--	'--	white	Alive	'--	1935	'--	27396	'--	'--	'--	'--	M0	N0	Stage III	T3a	7th	'--	'--	'--	'--	'--	'--	'--	'--	'--	'--	'--	not reported	'--	'--	'--	'--	'--	0	1755	'--	'--
4298ccdb-2e6d-4267-822d-75b021364084	TCGA-B0-4710	TCGA-KIRC	75	'--	'--	'--	'--	-27396	'--	not hispanic or latino	female	'--	'--	white	Alive	'--	1935	'--	27396	'--	'--	'--	'--	M0	N0	Stage III	T3a	7th	'--	'--	'--	'--	'--	'--	'--	'--	'--	'--	'--	not reported	'--	'--	'--	'--	'--	0	1755	'--	'--
5e248b21-e69d-4dee-a1e8-029ade80d0eb	TCGA-CZ-5465	TCGA-KIRC	76	'--	'--	'--	'--	-27838	2564	not reported	female	'--	'--	not reported	Dead	'--	1931	'--	27838	'--	'--	'--	'--	M0	NX	Stage III	T3b	6th	'--	'--	'--	'--	'--	'--	'--	'--	'--	'--	'--	not reported	'--	'--	'--	'--	'--	0	1446	'--	'--
5e248b21-e69d-4dee-a1e8-029ade80d0eb	TCGA-CZ-5465	TCGA-KIRC	76	'--	'--	'--	'--	-27838	2564	not reported	female	'--	'--	not reported	Dead	'--	1931	'--	27838	'--	'--	'--	'--	M0	NX	Stage III	T3b	6th	'--	'--	'--	'--	'--	'--	'--	'--	'--	'--	'--	not reported	'--	'--	'--	'--	'--	0	1446	'--	'--
0b970feb-914f-4159-912f-6efec02b617f	TCGA-A3-3374	TCGA-KIRC	51	'--	'--	'--	'--	-18890	'--	not hispanic or latino	female	'--	'--	black or african american	Alive	'--	1954	'--	18890	'--	'--	'--	'--	M0	N0	Stage I	T1b	'--	'--	'--	'--	'--	'--	'--	'--	'--	'--	'--	'--	not reported	'--	'--	'--	'--	'--	0	1314	'--	'--
0b970feb-914f-4159-912f-6efec02b617f	TCGA-A3-3374	TCGA-KIRC	51	'--	'--	'--	'--	-18890	'--	not hispanic or latino	female	'--	'--	black or african american	Alive	'--	1954	'--	18890	'--	'--	'--	'--	M0	N0	Stage I	T1b	'--	'--	'--	'--	'--	'--	'--	'--	'--	'--	'--	'--	not reported	'--	'--	'--	'--	'--	0	1314	'--	'--
0a6a375b-3b61-453f-a64a-db3d49352949	TCGA-B0-5707	TCGA-KIRC	39	'--	'--	'--	'--	-14598	'--	not hispanic or latino	female	'--	'--	white	Alive	'--	1965	'--	14598	'--	'--	'--	'--	M0	N0	Stage I	T1a	6th	'--	'--	'--	'--	'--	'--	'--	'--	'--	'--	'--	not reported	'--	'--	'--	'--	'--	0	3744	'--	'--
0a6a375b-3b61-453f-a64a-db3d49352949	TCGA-B0-5707	TCGA-KIRC	39	'--	'--	'--	'--	-14598	'--	not hispanic or latino	female	'--	'--	white	Alive	'--	1965	'--	14598	'--	'--	'--	'--	M0	N0	Stage I	T1a	6th	'--	'--	'--	'--	'--	'--	'--	'--	'--	'--	'--	not reported	'--	'--	'--	'--	'--	0	3744	'--	'--
22b6724c-a59f-4796-8166-992253e8caf1	TCGA-A3-3319	TCGA-KIRC	70	'--	'--	'--	'--	-25699	'--	not reported	male	'--	'--	white	Alive	'--	1936	'--	25699	'--	'--	'--	'--	M0	NX	Stage I	T1b	'--	'--	'--	'--	'--	'--	'--	'--	'--	'--	'--	'--	not reported	'--	'--	'--	'--	'--	0	1130	'--	'--
22b6724c-a59f-4796-8166-992253e8caf1	TCGA-A3-3319	TCGA-KIRC	70	'--	'--	'--	'--	-25699	'--	not reported	male	'--	'--	white	Alive	'--	1936	'--	25699	'--	'--	'--	'--	M0	NX	Stage I	T1b	'--	'--	'--	'--	'--	'--	'--	'--	'--	'--	'--	'--	not reported	'--	'--	'--	'--	'--	0	1130	'--	'--
794aeb92-205f-4c75-bb1a-0b2c6db99fea	TCGA-B0-5690	TCGA-KIRC	53	'--	'--	'--	'--	-19685	'--	not hispanic or latino	female	'--	'--	white	Alive	'--	1951	'--	19685	'--	'--	'--	'--	M0	NX	Stage I	T1b	6th	'--	'--	'--	'--	'--	'--	'--	'--	'--	'--	'--	not reported	'--	'--	'--	'--	'--	0	3392	'--	'--
794aeb92-205f-4c75-bb1a-0b2c6db99fea	TCGA-B0-5690	TCGA-KIRC	53	'--	'--	'--	'--	-19685	'--	not hispanic or latino	female	'--	'--	white	Alive	'--	1951	'--	19685	'--	'--	'--	'--	M0	NX	Stage I	T1b	6th	'--	'--	'--	'--	'--	'--	'--	'--	'--	'--	'--	not reported	'--	'--	'--	'--	'--	0	3392	'--	'--
439794a8-51bd-4c70-968c-34cf26b90148	TCGA-B0-5113	TCGA-KIRC	69	'--	'--	'--	'--	-25369	'--	not hispanic or latino	female	'--	'--	white	Alive	'--	1941	'--	25369	'--	'--	'--	'--	M0	N0	Stage III	T3a	7th	'--	'--	'--	'--	'--	'--	'--	'--	'--	'--	'--	not reported	'--	'--	'--	'--	'--	0	1175	'--	'--
439794a8-51bd-4c70-968c-34cf26b90148	TCGA-B0-5113	TCGA-KIRC	69	'--	'--	'--	'--	-25369	'--	not hispanic or latino	female	'--	'--	white	Alive	'--	1941	'--	25369	'--	'--	'--	'--	M0	N0	Stage III	T3a	7th	'--	'--	'--	'--	'--	'--	'--	'--	'--	'--	'--	not reported	'--	'--	'--	'--	'--	0	1175	'--	'--
cc353686-e2b6-46a1-8095-48e2bc44b11f	TCGA-BP-4977	TCGA-KIRC	57	'--	'--	'--	'--	-20950	'--	not reported	male	'--	'--	white	Alive	'--	1949	'--	20950	'--	'--	'--	'--	M0	NX	Stage I	T1b	'--	'--	'--	'--	'--	'--	'--	'--	'--	'--	'--	'--	not reported	'--	'--	'--	'--	'--	0	454	'--	'--
cc353686-e2b6-46a1-8095-48e2bc44b11f	TCGA-BP-4977	TCGA-KIRC	57	'--	'--	'--	'--	-20950	'--	not reported	male	'--	'--	white	Alive	'--	1949	'--	20950	'--	'--	'--	'--	M0	NX	Stage I	T1b	'--	'--	'--	'--	'--	'--	'--	'--	'--	'--	'--	'--	not reported	'--	'--	'--	'--	'--	0	454	'--	'--
e7afc830-fa22-4562-a1f3-0f4f5a34eacd	TCGA-B8-5158	TCGA-KIRC	56	'--	'--	'--	'--	-20764	'--	not hispanic or latino	male	'--	'--	white	Alive	'--	1954	'--	20764	'--	'--	'--	'--	M0	N1	Stage III	T3a	7th	'--	'--	'--	'--	'--	'--	'--	'--	'--	'--	'--	not reported	'--	'--	'--	'--	'--	0	1218	'--	'--
e7afc830-fa22-4562-a1f3-0f4f5a34eacd	TCGA-B8-5158	TCGA-KIRC	56	'--	'--	'--	'--	-20764	'--	not hispanic or latino	male	'--	'--	white	Alive	'--	1954	'--	20764	'--	'--	'--	'--	M0	N1	Stage III	T3a	7th	'--	'--	'--	'--	'--	'--	'--	'--	'--	'--	'--	not reported	'--	'--	'--	'--	'--	0	1218	'--	'--
4fca10bd-988a-47f9-8ed5-037c0d59d70c	TCGA-A3-3324	TCGA-KIRC	51	'--	'--	'--	'--	-18843	'--	not reported	male	'--	'--	white	Alive	'--	1955	'--	18843	'--	'--	'--	'--	M0	NX	Stage I	T1b	'--	'--	'--	'--	'--	'--	'--	'--	'--	'--	'--	'--	not reported	'--	'--	'--	'--	'--	0	1186	'--	'--
4fca10bd-988a-47f9-8ed5-037c0d59d70c	TCGA-A3-3324	TCGA-KIRC	51	'--	'--	'--	'--	-18843	'--	not reported	male	'--	'--	white	Alive	'--	1955	'--	18843	'--	'--	'--	'--	M0	NX	Stage I	T1b	'--	'--	'--	'--	'--	'--	'--	'--	'--	'--	'--	'--	not reported	'--	'--	'--	'--	'--	0	1186	'--	'--
03905b58-4b13-410c-8e92-115ab2a42e80	TCGA-B0-4824	TCGA-KIRC	49	'--	'--	'--	'--	-18132	1657	not hispanic or latino	female	'--	'--	white	Dead	'--	1953	2006	18132	'--	'--	'--	'--	M0	N0	Stage I	T1a	'--	'--	'--	'--	'--	'--	'--	'--	'--	'--	'--	'--	not reported	'--	'--	'--	'--	'--	0	'--	'--	'--
03905b58-4b13-410c-8e92-115ab2a42e80	TCGA-B0-4824	TCGA-KIRC	49	'--	'--	'--	'--	-18132	1657	not hispanic or latino	female	'--	'--	white	Dead	'--	1953	2006	18132	'--	'--	'--	'--	M0	N0	Stage I	T1a	'--	'--	'--	'--	'--	'--	'--	'--	'--	'--	'--	'--	not reported	'--	'--	'--	'--	'--	0	'--	'--	'--
bbbce1ba-c739-43ba-b9cf-a4f746491ae3	TCGA-B2-4102	TCGA-KIRC	61	'--	'--	'--	'--	-22492	'--	not hispanic or latino	male	'--	'--	white	Alive	'--	1949	'--	22492	'--	'--	'--	'--	M0	NX	Stage I	T1b	'--	'--	'--	'--	'--	'--	'--	'--	'--	'--	'--	'--	not reported	'--	'--	'--	'--	'--	0	952	'--	'--
bbbce1ba-c739-43ba-b9cf-a4f746491ae3	TCGA-B2-4102	TCGA-KIRC	61	'--	'--	'--	'--	-22492	'--	not hispanic or latino	male	'--	'--	white	Alive	'--	1949	'--	22492	'--	'--	'--	'--	M0	NX	Stage I	T1b	'--	'--	'--	'--	'--	'--	'--	'--	'--	'--	'--	'--	not reported	'--	'--	'--	'--	'--	0	952	'--	'--
07aa333c-8bfb-4bdd-ad86-912c099ca0a9	TCGA-B8-5551	TCGA-KIRC	65	'--	'--	'--	'--	-23976	'--	not hispanic or latino	female	'--	'--	black or african american	Alive	'--	1945	'--	23976	'--	'--	'--	'--	M0	N0	Stage I	T1b	7th	'--	'--	'--	'--	'--	'--	'--	'--	'--	'--	'--	not reported	'--	'--	'--	'--	'--	0	16	'--	'--
07aa333c-8bfb-4bdd-ad86-912c099ca0a9	TCGA-B8-5551	TCGA-KIRC	65	'--	'--	'--	'--	-23976	'--	not hispanic or latino	female	'--	'--	black or african american	Alive	'--	1945	'--	23976	'--	'--	'--	'--	M0	N0	Stage I	T1b	7th	'--	'--	'--	'--	'--	'--	'--	'--	'--	'--	'--	not reported	'--	'--	'--	'--	'--	0	16	'--	'--
98dea82b-46f9-4b77-be8a-06669bcf731b	TCGA-B8-5549	TCGA-KIRC	53	'--	'--	'--	'--	-19561	'--	not hispanic or latino	male	'--	'--	white	Alive	'--	1957	'--	19561	'--	'--	'--	'--	M0	N0	Stage I	T1b	7th	'--	'--	'--	'--	'--	'--	'--	'--	'--	'--	'--	not reported	'--	'--	'--	'--	'--	0	194	'--	'--
98dea82b-46f9-4b77-be8a-06669bcf731b	TCGA-B8-5549	TCGA-KIRC	53	'--	'--	'--	'--	-19561	'--	not hispanic or latino	male	'--	'--	white	Alive	'--	1957	'--	19561	'--	'--	'--	'--	M0	N0	Stage I	T1b	7th	'--	'--	'--	'--	'--	'--	'--	'--	'--	'--	'--	not reported	'--	'--	'--	'--	'--	0	194	'--	'--
0ff579a1-e295-408d-b194-febbca798e34	TCGA-DV-5575	TCGA-KIRC	52	'--	'--	'--	'--	-19022	'--	not hispanic or latino	female	'--	'--	white	Alive	'--	1955	'--	19022	'--	'--	'--	'--	M0	NX	Stage I	T1a	'--	'--	'--	'--	'--	'--	'--	'--	'--	'--	'--	'--	not reported	'--	'--	'--	'--	'--	0	1729	'--	'--
0ff579a1-e295-408d-b194-febbca798e34	TCGA-DV-5575	TCGA-KIRC	52	'--	'--	'--	'--	-19022	'--	not hispanic or latino	female	'--	'--	white	Alive	'--	1955	'--	19022	'--	'--	'--	'--	M0	NX	Stage I	T1a	'--	'--	'--	'--	'--	'--	'--	'--	'--	'--	'--	'--	not reported	'--	'--	'--	'--	'--	0	1729	'--	'--
36ed3269-0a57-4c50-bbfa-cfd2a7b56d4f	TCGA-A3-3322	TCGA-KIRC	51	'--	'--	'--	'--	-18754	'--	not reported	male	'--	'--	white	Alive	'--	1955	'--	18754	'--	'--	'--	'--	M0	NX	Stage I	T1a	'--	'--	'--	'--	'--	'--	'--	'--	'--	'--	'--	'--	not reported	'--	'--	'--	'--	'--	0	1478	'--	'--
36ed3269-0a57-4c50-bbfa-cfd2a7b56d4f	TCGA-A3-3322	TCGA-KIRC	51	'--	'--	'--	'--	-18754	'--	not reported	male	'--	'--	white	Alive	'--	1955	'--	18754	'--	'--	'--	'--	M0	NX	Stage I	T1a	'--	'--	'--	'--	'--	'--	'--	'--	'--	'--	'--	'--	not reported	'--	'--	'--	'--	'--	0	1478	'--	'--
62c6edc7-170d-4825-ab81-f88b14013cc5	TCGA-B0-5085	TCGA-KIRC	76	'--	'--	'--	'--	-27793	770	not hispanic or latino	female	'--	'--	white	Dead	'--	1929	2007	27793	'--	'--	'--	'--	M0	N0	Stage III	T3a	'--	'--	'--	'--	'--	'--	'--	'--	'--	'--	'--	'--	not reported	'--	'--	'--	'--	'--	0	'--	'--	'--
62c6edc7-170d-4825-ab81-f88b14013cc5	TCGA-B0-5085	TCGA-KIRC	76	'--	'--	'--	'--	-27793	770	not hispanic or latino	female	'--	'--	white	Dead	'--	1929	2007	27793	'--	'--	'--	'--	M0	N0	Stage III	T3a	'--	'--	'--	'--	'--	'--	'--	'--	'--	'--	'--	'--	not reported	'--	'--	'--	'--	'--	0	'--	'--	'--
c129b63f-90cb-40dc-beed-757634004821	TCGA-BP-4963	TCGA-KIRC	63	'--	'--	'--	'--	-23373	'--	not hispanic or latino	male	'--	'--	white	Alive	'--	1942	'--	23373	'--	'--	'--	'--	M0	NX	Stage I	T1b	'--	'--	'--	'--	'--	'--	'--	'--	'--	'--	'--	'--	not reported	'--	'--	'--	'--	'--	0	1834	'--	'--
c129b63f-90cb-40dc-beed-757634004821	TCGA-BP-4963	TCGA-KIRC	63	'--	'--	'--	'--	-23373	'--	not hispanic or latino	male	'--	'--	white	Alive	'--	1942	'--	23373	'--	'--	'--	'--	M0	NX	Stage I	T1b	'--	'--	'--	'--	'--	'--	'--	'--	'--	'--	'--	'--	not reported	'--	'--	'--	'--	'--	0	1834	'--	'--
df3b1215-58fd-49c7-8f99-3a854d6cc667	TCGA-B0-4693	TCGA-KIRC	72	'--	'--	'--	'--	-26659	77	not hispanic or latino	female	'--	'--	white	Dead	'--	1937	2009	26659	'--	'--	'--	'--	M0	N0	Stage III	T3a	'--	'--	'--	'--	'--	'--	'--	'--	'--	'--	'--	'--	not reported	'--	'--	'--	'--	'--	0	'--	'--	'--
df3b1215-58fd-49c7-8f99-3a854d6cc667	TCGA-B0-4693	TCGA-KIRC	72	'--	'--	'--	'--	-26659	77	not hispanic or latino	female	'--	'--	white	Dead	'--	1937	2009	26659	'--	'--	'--	'--	M0	N0	Stage III	T3a	'--	'--	'--	'--	'--	'--	'--	'--	'--	'--	'--	'--	not reported	'--	'--	'--	'--	'--	0	'--	'--	'--
9aa63985-16ba-4d43-a6ec-4a35f2ff6513	TCGA-BP-4999	TCGA-KIRC	56	'--	'--	'--	'--	-20518	'--	not hispanic or latino	male	'--	'--	white	Alive	'--	1951	'--	20518	'--	'--	'--	'--	M0	NX	Stage I	T1a	'--	'--	'--	'--	'--	'--	'--	'--	'--	'--	'--	'--	not reported	'--	'--	'--	'--	'--	0	1266	'--	'--
9aa63985-16ba-4d43-a6ec-4a35f2ff6513	TCGA-BP-4999	TCGA-KIRC	56	'--	'--	'--	'--	-20518	'--	not hispanic or latino	male	'--	'--	white	Alive	'--	1951	'--	20518	'--	'--	'--	'--	M0	NX	Stage I	T1a	'--	'--	'--	'--	'--	'--	'--	'--	'--	'--	'--	'--	not reported	'--	'--	'--	'--	'--	0	1266	'--	'--
8a575e00-5dc5-416d-a8f5-2cdfb8e62c31	TCGA-A3-3358	TCGA-KIRC	57	'--	'--	'--	'--	-21087	'--	not hispanic or latino	female	'--	'--	white	Alive	'--	1948	'--	21087	'--	'--	'--	'--	M0	N0	Stage I	T1a	'--	'--	'--	'--	'--	'--	'--	'--	'--	'--	'--	'--	not reported	'--	'--	'--	'--	'--	0	1307	'--	'--
8a575e00-5dc5-416d-a8f5-2cdfb8e62c31	TCGA-A3-3358	TCGA-KIRC	57	'--	'--	'--	'--	-21087	'--	not hispanic or latino	female	'--	'--	white	Alive	'--	1948	'--	21087	'--	'--	'--	'--	M0	N0	Stage I	T1a	'--	'--	'--	'--	'--	'--	'--	'--	'--	'--	'--	'--	not reported	'--	'--	'--	'--	'--	0	1307	'--	'--
7e620e32-54c5-4f5b-9e18-211516a3eb41	TCGA-B8-A54I	TCGA-KIRC	48	'--	'--	'--	'--	-17722	'--	not hispanic or latino	male	'--	'--	black or african american	Alive	'--	1964	'--	17722	M0	'--	'--	'--	MX	NX	Stage I	T1b	7th	'--	'--	'--	'--	'--	'--	'--	'--	'--	'--	'--	not reported	'--	'--	'--	'--	'--	0	150	'--	'--
7e620e32-54c5-4f5b-9e18-211516a3eb41	TCGA-B8-A54I	TCGA-KIRC	48	'--	'--	'--	'--	-17722	'--	not hispanic or latino	male	'--	'--	black or african american	Alive	'--	1964	'--	17722	M0	'--	'--	'--	MX	NX	Stage I	T1b	7th	'--	'--	'--	'--	'--	'--	'--	'--	'--	'--	'--	not reported	'--	'--	'--	'--	'--	0	150	'--	'--
d4098753-2e83-42c1-a06b-c03f7700e70c	TCGA-BP-5195	TCGA-KIRC	75	'--	'--	'--	'--	-27547	'--	not hispanic or latino	male	'--	'--	white	Alive	'--	1933	'--	27547	'--	'--	'--	'--	M0	NX	Stage I	T1a	'--	'--	'--	'--	'--	'--	'--	'--	'--	'--	'--	'--	not reported	'--	'--	'--	'--	'--	0	749	'--	'--
d4098753-2e83-42c1-a06b-c03f7700e70c	TCGA-BP-5195	TCGA-KIRC	75	'--	'--	'--	'--	-27547	'--	not hispanic or latino	male	'--	'--	white	Alive	'--	1933	'--	27547	'--	'--	'--	'--	M0	NX	Stage I	T1a	'--	'--	'--	'--	'--	'--	'--	'--	'--	'--	'--	'--	not reported	'--	'--	'--	'--	'--	0	749	'--	'--
62f5ceb7-bb0b-4248-850b-cc1cf012f570	TCGA-B0-5400	TCGA-KIRC	59	'--	'--	'--	'--	-21819	'--	not hispanic or latino	female	'--	'--	white	Alive	'--	1949	'--	21819	'--	'--	'--	'--	M0	N0	Stage III	T3b	6th	'--	'--	'--	'--	'--	'--	'--	'--	'--	'--	'--	not reported	'--	'--	'--	'--	'--	0	1733	'--	'--
62f5ceb7-bb0b-4248-850b-cc1cf012f570	TCGA-B0-5400	TCGA-KIRC	59	'--	'--	'--	'--	-21819	'--	not hispanic or latino	female	'--	'--	white	Alive	'--	1949	'--	21819	'--	'--	'--	'--	M0	N0	Stage III	T3b	6th	'--	'--	'--	'--	'--	'--	'--	'--	'--	'--	'--	not reported	'--	'--	'--	'--	'--	0	1733	'--	'--
305eaef4-4644-46e3-a696-d2e4a972f691	TCGA-CZ-4865	TCGA-KIRC	70	'--	'--	'--	'--	-25709	166	not hispanic or latino	female	'--	'--	white	Dead	'--	1936	2006	25709	'--	'--	'--	'--	M0	NX	Stage I	T1a	'--	'--	'--	'--	'--	'--	'--	'--	'--	'--	'--	'--	not reported	'--	'--	'--	'--	'--	0	'--	'--	'--
305eaef4-4644-46e3-a696-d2e4a972f691	TCGA-CZ-4865	TCGA-KIRC	70	'--	'--	'--	'--	-25709	166	not hispanic or latino	female	'--	'--	white	Dead	'--	1936	2006	25709	'--	'--	'--	'--	M0	NX	Stage I	T1a	'--	'--	'--	'--	'--	'--	'--	'--	'--	'--	'--	'--	not reported	'--	'--	'--	'--	'--	0	'--	'--	'--
659294b9-ded9-498a-bc00-c1d4d456aa4a	TCGA-A3-3363	TCGA-KIRC	50	'--	'--	'--	'--	-18596	'--	not reported	male	'--	'--	asian	Alive	'--	1956	'--	18596	'--	'--	'--	'--	M0	N0	Stage II	T2	'--	'--	'--	'--	'--	'--	'--	'--	'--	'--	'--	'--	not reported	'--	'--	'--	'--	'--	0	319	'--	'--
659294b9-ded9-498a-bc00-c1d4d456aa4a	TCGA-A3-3363	TCGA-KIRC	50	'--	'--	'--	'--	-18596	'--	not reported	male	'--	'--	asian	Alive	'--	1956	'--	18596	'--	'--	'--	'--	M0	N0	Stage II	T2	'--	'--	'--	'--	'--	'--	'--	'--	'--	'--	'--	'--	not reported	'--	'--	'--	'--	'--	0	319	'--	'--
8ee720b5-6f3a-4921-85ab-70e75c0835b0	TCGA-A3-3317	TCGA-KIRC	67	'--	'--	'--	'--	-24803	'--	not reported	male	'--	'--	not reported	Alive	'--	1938	'--	24803	'--	'--	'--	'--	M0	N0	Stage II	T2	'--	'--	'--	'--	'--	'--	'--	'--	'--	'--	'--	'--	not reported	'--	'--	'--	'--	'--	0	1491	'--	'--
8ee720b5-6f3a-4921-85ab-70e75c0835b0	TCGA-A3-3317	TCGA-KIRC	67	'--	'--	'--	'--	-24803	'--	not reported	male	'--	'--	not reported	Alive	'--	1938	'--	24803	'--	'--	'--	'--	M0	N0	Stage II	T2	'--	'--	'--	'--	'--	'--	'--	'--	'--	'--	'--	'--	not reported	'--	'--	'--	'--	'--	0	1491	'--	'--
12c4c4f1-5880-4bf9-9945-80bf45415de6	TCGA-A3-3316	TCGA-KIRC	57	'--	'--	'--	'--	-20931	'--	not reported	male	'--	'--	white	Alive	'--	1948	'--	20931	'--	'--	'--	'--	M0	NX	Stage II	T2	'--	'--	'--	'--	'--	'--	'--	'--	'--	'--	'--	'--	not reported	'--	'--	'--	'--	'--	0	1493	'--	'--
12c4c4f1-5880-4bf9-9945-80bf45415de6	TCGA-A3-3316	TCGA-KIRC	57	'--	'--	'--	'--	-20931	'--	not reported	male	'--	'--	white	Alive	'--	1948	'--	20931	'--	'--	'--	'--	M0	NX	Stage II	T2	'--	'--	'--	'--	'--	'--	'--	'--	'--	'--	'--	'--	not reported	'--	'--	'--	'--	'--	0	1493	'--	'--
b3a9b0be-2ccb-4e55-b72c-3f218ca46a3e	TCGA-BP-4962	TCGA-KIRC	58	'--	'--	'--	'--	-21255	'--	not reported	male	'--	'--	white	Alive	'--	1947	'--	21255	'--	'--	'--	'--	M0	NX	Stage II	T2	'--	'--	'--	'--	'--	'--	'--	'--	'--	'--	'--	'--	not reported	'--	'--	'--	'--	'--	0	1785	'--	'--
b3a9b0be-2ccb-4e55-b72c-3f218ca46a3e	TCGA-BP-4962	TCGA-KIRC	58	'--	'--	'--	'--	-21255	'--	not reported	male	'--	'--	white	Alive	'--	1947	'--	21255	'--	'--	'--	'--	M0	NX	Stage II	T2	'--	'--	'--	'--	'--	'--	'--	'--	'--	'--	'--	'--	not reported	'--	'--	'--	'--	'--	0	1785	'--	'--
0487fc41-386c-4d76-9084-daf959bf5e98	TCGA-CW-5585	TCGA-KIRC	51	'--	'--	'--	'--	-18898	'--	not hispanic or latino	male	'--	'--	white	Alive	'--	1952	'--	18898	'--	'--	'--	'--	M1	N0	Stage IV	T3b	'--	'--	'--	'--	'--	'--	'--	'--	'--	'--	'--	'--	not reported	'--	'--	'--	'--	'--	0	2609	'--	'--
0487fc41-386c-4d76-9084-daf959bf5e98	TCGA-CW-5585	TCGA-KIRC	51	'--	'--	'--	'--	-18898	'--	not hispanic or latino	male	'--	'--	white	Alive	'--	1952	'--	18898	'--	'--	'--	'--	M1	N0	Stage IV	T3b	'--	'--	'--	'--	'--	'--	'--	'--	'--	'--	'--	'--	not reported	'--	'--	'--	'--	'--	0	2609	'--	'--
75801b19-6569-4345-8134-82344a412c21	TCGA-B0-4718	TCGA-KIRC	57	'--	'--	'--	'--	-20910	'--	not hispanic or latino	male	'--	'--	white	Alive	'--	1953	'--	20910	'--	'--	'--	'--	M0	NX	Stage III	T3a	7th	'--	'--	'--	'--	'--	'--	'--	'--	'--	'--	'--	not reported	'--	'--	'--	'--	'--	0	1778	'--	'--
75801b19-6569-4345-8134-82344a412c21	TCGA-B0-4718	TCGA-KIRC	57	'--	'--	'--	'--	-20910	'--	not hispanic or latino	male	'--	'--	white	Alive	'--	1953	'--	20910	'--	'--	'--	'--	M0	NX	Stage III	T3a	7th	'--	'--	'--	'--	'--	'--	'--	'--	'--	'--	'--	not reported	'--	'--	'--	'--	'--	0	1778	'--	'--
479035f0-649e-4396-b023-1649a23a01f1	TCGA-B0-5081	TCGA-KIRC	79	'--	'--	'--	'--	-29219	362	not hispanic or latino	female	'--	'--	white	Dead	'--	1926	2005	29219	'--	'--	'--	'--	M0	N0	Stage III	T3b	'--	'--	'--	'--	'--	'--	'--	'--	'--	'--	'--	'--	not reported	'--	'--	'--	'--	'--	0	'--	'--	'--
479035f0-649e-4396-b023-1649a23a01f1	TCGA-B0-5081	TCGA-KIRC	79	'--	'--	'--	'--	-29219	362	not hispanic or latino	female	'--	'--	white	Dead	'--	1926	2005	29219	'--	'--	'--	'--	M0	N0	Stage III	T3b	'--	'--	'--	'--	'--	'--	'--	'--	'--	'--	'--	'--	not reported	'--	'--	'--	'--	'--	0	'--	'--	'--
59278f79-4f42-4d1c-9007-3958486042fc	TCGA-B8-5550	TCGA-KIRC	71	'--	'--	'--	'--	-25937	'--	not hispanic or latino	male	'--	'--	white	Alive	'--	1939	'--	25937	'--	'--	'--	'--	M0	N0	Stage III	T3a	7th	'--	'--	'--	'--	'--	'--	'--	'--	'--	'--	'--	not reported	'--	'--	'--	'--	'--	0	1476	'--	'--
59278f79-4f42-4d1c-9007-3958486042fc	TCGA-B8-5550	TCGA-KIRC	71	'--	'--	'--	'--	-25937	'--	not hispanic or latino	male	'--	'--	white	Alive	'--	1939	'--	25937	'--	'--	'--	'--	M0	N0	Stage III	T3a	7th	'--	'--	'--	'--	'--	'--	'--	'--	'--	'--	'--	not reported	'--	'--	'--	'--	'--	0	1476	'--	'--
59d18f0c-946f-4850-892f-70e2bf380232	TCGA-B8-A54E	TCGA-KIRC	62	'--	'--	'--	'--	-22900	'--	hispanic or latino	female	'--	'--	black or african american	Alive	'--	1949	'--	22900	M0	'--	'--	'--	MX	NX	Stage I	T1b	7th	'--	'--	'--	'--	'--	'--	'--	'--	'--	'--	'--	not reported	'--	'--	'--	'--	'--	0	909	'--	'--
59d18f0c-946f-4850-892f-70e2bf380232	TCGA-B8-A54E	TCGA-KIRC	62	'--	'--	'--	'--	-22900	'--	hispanic or latino	female	'--	'--	black or african american	Alive	'--	1949	'--	22900	M0	'--	'--	'--	MX	NX	Stage I	T1b	7th	'--	'--	'--	'--	'--	'--	'--	'--	'--	'--	'--	not reported	'--	'--	'--	'--	'--	0	909	'--	'--
8c6720ef-4f85-4d22-b9bc-6745b55bf6d8	TCGA-B8-4154	TCGA-KIRC	73	'--	'--	'--	'--	-26882	'--	not hispanic or latino	female	'--	'--	white	Alive	'--	1937	'--	26882	'--	'--	'--	'--	M0	N0	Stage I	T1a	7th	'--	'--	'--	'--	'--	'--	'--	'--	'--	'--	'--	not reported	'--	'--	'--	'--	'--	0	1380	'--	'--
8c6720ef-4f85-4d22-b9bc-6745b55bf6d8	TCGA-B8-4154	TCGA-KIRC	73	'--	'--	'--	'--	-26882	'--	not hispanic or latino	female	'--	'--	white	Alive	'--	1937	'--	26882	'--	'--	'--	'--	M0	N0	Stage I	T1a	7th	'--	'--	'--	'--	'--	'--	'--	'--	'--	'--	'--	not reported	'--	'--	'--	'--	'--	0	1380	'--	'--
291f45ab-1b77-456a-9783-06106fbe3053	TCGA-CZ-4866	TCGA-KIRC	79	'--	'--	'--	'--	-28878	'--	not hispanic or latino	female	'--	'--	white	Alive	'--	1927	'--	28878	'--	'--	'--	'--	M0	NX	Stage I	T1	'--	'--	'--	'--	'--	'--	'--	'--	'--	'--	'--	'--	not reported	'--	'--	'--	'--	'--	0	3267	'--	'--
291f45ab-1b77-456a-9783-06106fbe3053	TCGA-CZ-4866	TCGA-KIRC	79	'--	'--	'--	'--	-28878	'--	not hispanic or latino	female	'--	'--	white	Alive	'--	1927	'--	28878	'--	'--	'--	'--	M0	NX	Stage I	T1	'--	'--	'--	'--	'--	'--	'--	'--	'--	'--	'--	'--	not reported	'--	'--	'--	'--	'--	0	3267	'--	'--
ec3b2a30-fcf6-45ef-bd9d-e6089a237c0f	TCGA-CJ-4904	TCGA-KIRC	60	'--	'--	'--	'--	-22036	'--	not hispanic or latino	female	'--	'--	white	Alive	'--	1946	'--	22036	'--	'--	'--	'--	M1	N0	Stage IV	T3a	7th	'--	'--	'--	'--	'--	'--	'--	'--	'--	'--	'--	not reported	'--	'--	'--	'--	'--	0	3302	'--	'--
ec3b2a30-fcf6-45ef-bd9d-e6089a237c0f	TCGA-CJ-4904	TCGA-KIRC	60	'--	'--	'--	'--	-22036	'--	not hispanic or latino	female	'--	'--	white	Alive	'--	1946	'--	22036	'--	'--	'--	'--	M1	N0	Stage IV	T3a	7th	'--	'--	'--	'--	'--	'--	'--	'--	'--	'--	'--	not reported	'--	'--	'--	'--	'--	0	3302	'--	'--
cf77fe39-0b4a-4b38-b563-2a244b9fb5c0	TCGA-B0-4845	TCGA-KIRC	70	'--	'--	'--	'--	-25582	1986	not hispanic or latino	male	'--	'--	white	Dead	'--	1933	2008	25582	'--	'--	'--	'--	M1	NX	Stage IV	T3a	6th	'--	'--	'--	'--	'--	'--	'--	'--	'--	'--	'--	not reported	'--	'--	'--	'--	'--	0	'--	'--	'--
cf77fe39-0b4a-4b38-b563-2a244b9fb5c0	TCGA-B0-4845	TCGA-KIRC	70	'--	'--	'--	'--	-25582	1986	not hispanic or latino	male	'--	'--	white	Dead	'--	1933	2008	25582	'--	'--	'--	'--	M1	NX	Stage IV	T3a	6th	'--	'--	'--	'--	'--	'--	'--	'--	'--	'--	'--	not reported	'--	'--	'--	'--	'--	0	'--	'--	'--
740e8238-8633-422a-a94a-83bbd37c6d77	TCGA-CJ-5683	TCGA-KIRC	78	'--	'--	'--	'--	-28745	'--	not hispanic or latino	male	'--	'--	white	Alive	'--	1926	'--	28745	'--	'--	'--	'--	M0	NX	Stage I	T1b	'--	'--	'--	'--	'--	'--	'--	'--	'--	'--	'--	'--	not reported	'--	'--	'--	'--	'--	0	1889	'--	'--
740e8238-8633-422a-a94a-83bbd37c6d77	TCGA-CJ-5683	TCGA-KIRC	78	'--	'--	'--	'--	-28745	'--	not hispanic or latino	male	'--	'--	white	Alive	'--	1926	'--	28745	'--	'--	'--	'--	M0	NX	Stage I	T1b	'--	'--	'--	'--	'--	'--	'--	'--	'--	'--	'--	'--	not reported	'--	'--	'--	'--	'--	0	1889	'--	'--
616bc43c-34b9-48e8-8219-4ef4d052f91b	TCGA-B0-5095	TCGA-KIRC	81	'--	'--	'--	'--	-29921	245	not hispanic or latino	male	'--	'--	white	Dead	'--	1927	2008	29921	'--	'--	'--	'--	M0	N0	Stage III	T3a	'--	'--	'--	'--	'--	'--	'--	'--	'--	'--	'--	'--	not reported	'--	'--	'--	'--	'--	0	'--	'--	'--
616bc43c-34b9-48e8-8219-4ef4d052f91b	TCGA-B0-5095	TCGA-KIRC	81	'--	'--	'--	'--	-29921	245	not hispanic or latino	male	'--	'--	white	Dead	'--	1927	2008	29921	'--	'--	'--	'--	M0	N0	Stage III	T3a	'--	'--	'--	'--	'--	'--	'--	'--	'--	'--	'--	'--	not reported	'--	'--	'--	'--	'--	0	'--	'--	'--
f2fca062-ca87-4089-916d-49b9ff146797	TCGA-CJ-4888	TCGA-KIRC	59	'--	'--	'--	'--	-21701	1567	not hispanic or latino	male	'--	'--	white	Dead	'--	1946	2009	21701	'--	'--	'--	'--	M1	NX	Stage IV	T3a	'--	'--	'--	'--	'--	'--	'--	'--	'--	'--	'--	'--	not reported	'--	'--	'--	'--	'--	0	'--	'--	'--
f2fca062-ca87-4089-916d-49b9ff146797	TCGA-CJ-4888	TCGA-KIRC	59	'--	'--	'--	'--	-21701	1567	not hispanic or latino	male	'--	'--	white	Dead	'--	1946	2009	21701	'--	'--	'--	'--	M1	NX	Stage IV	T3a	'--	'--	'--	'--	'--	'--	'--	'--	'--	'--	'--	'--	not reported	'--	'--	'--	'--	'--	0	'--	'--	'--
06d86d68-0fd5-4c6e-8783-ed732a3291e8	TCGA-CJ-4869	TCGA-KIRC	49	'--	'--	'--	'--	-17923	'--	hispanic or latino	male	'--	'--	white	Alive	'--	1955	'--	17923	'--	'--	'--	'--	M0	N1	Stage III	T2	'--	'--	'--	'--	'--	'--	'--	'--	'--	'--	'--	'--	not reported	'--	'--	'--	'--	'--	0	2554	'--	'--
06d86d68-0fd5-4c6e-8783-ed732a3291e8	TCGA-CJ-4869	TCGA-KIRC	49	'--	'--	'--	'--	-17923	'--	hispanic or latino	male	'--	'--	white	Alive	'--	1955	'--	17923	'--	'--	'--	'--	M0	N1	Stage III	T2	'--	'--	'--	'--	'--	'--	'--	'--	'--	'--	'--	'--	not reported	'--	'--	'--	'--	'--	0	2554	'--	'--
28011111-4a01-4cdc-8d6b-7223fb2c501b	TCGA-G6-A8L6	TCGA-KIRC	55	'--	'--	'--	'--	-20306	313	not hispanic or latino	male	'--	'--	black or african american	Dead	'--	1958	'--	20306	M1	'--	'--	'--	MX	NX	Stage IV	T2a	7th	'--	'--	'--	'--	'--	'--	'--	'--	'--	'--	'--	not reported	'--	'--	'--	'--	'--	0	305	'--	'--
28011111-4a01-4cdc-8d6b-7223fb2c501b	TCGA-G6-A8L6	TCGA-KIRC	55	'--	'--	'--	'--	-20306	313	not hispanic or latino	male	'--	'--	black or african american	Dead	'--	1958	'--	20306	M1	'--	'--	'--	MX	NX	Stage IV	T2a	7th	'--	'--	'--	'--	'--	'--	'--	'--	'--	'--	'--	not reported	'--	'--	'--	'--	'--	0	305	'--	'--
d65f7f50-2cb0-45e7-866a-ba5c498aef52	TCGA-CJ-4893	TCGA-KIRC	76	'--	'--	'--	'--	-27885	'--	not hispanic or latino	female	'--	'--	white	Alive	'--	1929	'--	27885	'--	'--	'--	'--	M0	NX	Stage I	T1b	'--	'--	'--	'--	'--	'--	'--	'--	'--	'--	'--	'--	not reported	'--	'--	'--	'--	'--	0	750	'--	'--
d65f7f50-2cb0-45e7-866a-ba5c498aef52	TCGA-CJ-4893	TCGA-KIRC	76	'--	'--	'--	'--	-27885	'--	not hispanic or latino	female	'--	'--	white	Alive	'--	1929	'--	27885	'--	'--	'--	'--	M0	NX	Stage I	T1b	'--	'--	'--	'--	'--	'--	'--	'--	'--	'--	'--	'--	not reported	'--	'--	'--	'--	'--	0	750	'--	'--
830b8de5-fd22-49d6-ad1d-c7cf619bf0ac	TCGA-CJ-4905	TCGA-KIRC	62	'--	'--	'--	'--	-22864	'--	not hispanic or latino	female	'--	'--	white	Alive	'--	1944	'--	22864	'--	'--	'--	'--	M0	NX	Stage I	T1a	'--	'--	'--	'--	'--	'--	'--	'--	'--	'--	'--	'--	not reported	'--	'--	'--	'--	'--	0	1496	'--	'--
830b8de5-fd22-49d6-ad1d-c7cf619bf0ac	TCGA-CJ-4905	TCGA-KIRC	62	'--	'--	'--	'--	-22864	'--	not hispanic or latino	female	'--	'--	white	Alive	'--	1944	'--	22864	'--	'--	'--	'--	M0	NX	Stage I	T1a	'--	'--	'--	'--	'--	'--	'--	'--	'--	'--	'--	'--	not reported	'--	'--	'--	'--	'--	0	1496	'--	'--
a8e0f80a-7049-4b5a-af21-cb6421286271	TCGA-BP-4351	TCGA-KIRC	51	'--	'--	'--	'--	-18662	'--	not reported	female	'--	'--	white	Alive	'--	1955	'--	18662	'--	'--	'--	'--	M0	N0	Stage III	T3a	'--	'--	'--	'--	'--	'--	'--	'--	'--	'--	'--	'--	not reported	'--	'--	'--	'--	'--	0	970	'--	'--
a8e0f80a-7049-4b5a-af21-cb6421286271	TCGA-BP-4351	TCGA-KIRC	51	'--	'--	'--	'--	-18662	'--	not reported	female	'--	'--	white	Alive	'--	1955	'--	18662	'--	'--	'--	'--	M0	N0	Stage III	T3a	'--	'--	'--	'--	'--	'--	'--	'--	'--	'--	'--	'--	not reported	'--	'--	'--	'--	'--	0	970	'--	'--
efb088d9-fa88-4caf-a837-20d76efc83f6	TCGA-B0-4838	TCGA-KIRC	69	'--	'--	'--	'--	-25268	834	not hispanic or latino	female	'--	'--	white	Dead	'--	1934	2005	25268	'--	'--	'--	'--	M0	N0	Stage I	T1b	'--	'--	'--	'--	'--	'--	'--	'--	'--	'--	'--	'--	not reported	'--	'--	'--	'--	'--	0	'--	'--	'--
efb088d9-fa88-4caf-a837-20d76efc83f6	TCGA-B0-4838	TCGA-KIRC	69	'--	'--	'--	'--	-25268	834	not hispanic or latino	female	'--	'--	white	Dead	'--	1934	2005	25268	'--	'--	'--	'--	M0	N0	Stage I	T1b	'--	'--	'--	'--	'--	'--	'--	'--	'--	'--	'--	'--	not reported	'--	'--	'--	'--	'--	0	'--	'--	'--
830626c5-891f-4b62-bc0a-68fbfb8bc2a8	TCGA-BP-4174	TCGA-KIRC	49	'--	'--	'--	'--	-18054	'--	not reported	male	'--	'--	white	Alive	'--	1955	'--	18054	'--	'--	'--	'--	M0	N0	Stage II	T2	'--	'--	'--	'--	'--	'--	'--	'--	'--	'--	'--	'--	not reported	'--	'--	'--	'--	'--	0	1879	'--	'--
830626c5-891f-4b62-bc0a-68fbfb8bc2a8	TCGA-BP-4174	TCGA-KIRC	49	'--	'--	'--	'--	-18054	'--	not reported	male	'--	'--	white	Alive	'--	1955	'--	18054	'--	'--	'--	'--	M0	N0	Stage II	T2	'--	'--	'--	'--	'--	'--	'--	'--	'--	'--	'--	'--	not reported	'--	'--	'--	'--	'--	0	1879	'--	'--
b6abbdcc-f826-499d-b6f1-f6e2c83f9d8b	TCGA-B0-5116	TCGA-KIRC	52	'--	'--	'--	'--	-19352	'--	not hispanic or latino	male	'--	'--	white	Alive	'--	1958	'--	19352	'--	'--	'--	'--	M0	N0	Stage III	T3b	7th	'--	'--	'--	'--	'--	'--	'--	'--	'--	'--	'--	not reported	'--	'--	'--	'--	'--	0	1274	'--	'--
b6abbdcc-f826-499d-b6f1-f6e2c83f9d8b	TCGA-B0-5116	TCGA-KIRC	52	'--	'--	'--	'--	-19352	'--	not hispanic or latino	male	'--	'--	white	Alive	'--	1958	'--	19352	'--	'--	'--	'--	M0	N0	Stage III	T3b	7th	'--	'--	'--	'--	'--	'--	'--	'--	'--	'--	'--	not reported	'--	'--	'--	'--	'--	0	1274	'--	'--
ab954d5e-a19b-457a-b5b9-172afd6f9abe	TCGA-B8-5159	TCGA-KIRC	61	'--	'--	'--	'--	-22462	'--	not hispanic or latino	female	'--	'--	white	Alive	'--	1949	'--	22462	'--	'--	'--	'--	M0	N0	Stage I	T1a	7th	'--	'--	'--	'--	'--	'--	'--	'--	'--	'--	'--	not reported	'--	'--	'--	'--	'--	0	722	'--	'--
ab954d5e-a19b-457a-b5b9-172afd6f9abe	TCGA-B8-5159	TCGA-KIRC	61	'--	'--	'--	'--	-22462	'--	not hispanic or latino	female	'--	'--	white	Alive	'--	1949	'--	22462	'--	'--	'--	'--	M0	N0	Stage I	T1a	7th	'--	'--	'--	'--	'--	'--	'--	'--	'--	'--	'--	not reported	'--	'--	'--	'--	'--	0	722	'--	'--
3fa6c93e-e7fe-402c-9526-c81411aa0920	TCGA-CJ-5679	TCGA-KIRC	73	'--	'--	'--	'--	-26858	679	not hispanic or latino	male	'--	'--	white	Dead	'--	1930	2004	26858	'--	'--	'--	'--	M0	NX	Stage III	T3b	'--	'--	'--	'--	'--	'--	'--	'--	'--	'--	'--	'--	not reported	'--	'--	'--	'--	'--	0	'--	'--	'--
3fa6c93e-e7fe-402c-9526-c81411aa0920	TCGA-CJ-5679	TCGA-KIRC	73	'--	'--	'--	'--	-26858	679	not hispanic or latino	male	'--	'--	white	Dead	'--	1930	2004	26858	'--	'--	'--	'--	M0	NX	Stage III	T3b	'--	'--	'--	'--	'--	'--	'--	'--	'--	'--	'--	'--	not reported	'--	'--	'--	'--	'--	0	'--	'--	'--
dbe16232-525e-4101-9a39-9d4323b10ee9	TCGA-CJ-4871	TCGA-KIRC	63	'--	'--	'--	'--	-23195	'--	not hispanic or latino	male	'--	'--	white	Alive	'--	1941	'--	23195	'--	'--	'--	'--	M1	NX	Stage IV	T3a	'--	'--	'--	'--	'--	'--	'--	'--	'--	'--	'--	'--	not reported	'--	'--	'--	'--	'--	0	2423	'--	'--
dbe16232-525e-4101-9a39-9d4323b10ee9	TCGA-CJ-4871	TCGA-KIRC	63	'--	'--	'--	'--	-23195	'--	not hispanic or latino	male	'--	'--	white	Alive	'--	1941	'--	23195	'--	'--	'--	'--	M1	NX	Stage IV	T3a	'--	'--	'--	'--	'--	'--	'--	'--	'--	'--	'--	'--	not reported	'--	'--	'--	'--	'--	0	2423	'--	'--
9245a557-01ea-4446-b9e9-313f6ab18834	TCGA-BP-4995	TCGA-KIRC	68	'--	'--	'--	'--	-24850	'--	not hispanic or latino	male	'--	'--	white	Alive	'--	1939	'--	24850	'--	'--	'--	'--	M0	N0	Stage I	T1b	'--	'--	'--	'--	'--	'--	'--	'--	'--	'--	'--	'--	not reported	'--	'--	'--	'--	'--	0	1371	'--	'--
9245a557-01ea-4446-b9e9-313f6ab18834	TCGA-BP-4995	TCGA-KIRC	68	'--	'--	'--	'--	-24850	'--	not hispanic or latino	male	'--	'--	white	Alive	'--	1939	'--	24850	'--	'--	'--	'--	M0	N0	Stage I	T1b	'--	'--	'--	'--	'--	'--	'--	'--	'--	'--	'--	'--	not reported	'--	'--	'--	'--	'--	0	1371	'--	'--
6e9e5e05-2bf8-4724-8e31-241f517289de	TCGA-BP-5178	TCGA-KIRC	71	'--	'--	'--	'--	-26070	1912	not reported	male	'--	'--	white	Dead	'--	1933	2009	26070	'--	'--	'--	'--	M1	NX	Stage IV	T3a	'--	'--	'--	'--	'--	'--	'--	'--	'--	'--	'--	'--	not reported	'--	'--	'--	'--	'--	0	'--	'--	'--
6e9e5e05-2bf8-4724-8e31-241f517289de	TCGA-BP-5178	TCGA-KIRC	71	'--	'--	'--	'--	-26070	1912	not reported	male	'--	'--	white	Dead	'--	1933	2009	26070	'--	'--	'--	'--	M1	NX	Stage IV	T3a	'--	'--	'--	'--	'--	'--	'--	'--	'--	'--	'--	'--	not reported	'--	'--	'--	'--	'--	0	'--	'--	'--
2309c424-26fa-4cc6-a22a-2dc0f989af59	TCGA-CJ-4868	TCGA-KIRC	42	'--	'--	'--	'--	-15601	646	not hispanic or latino	male	'--	'--	white	Dead	'--	1963	2006	15601	'--	'--	'--	'--	M1	N0	Stage IV	T3a	'--	'--	'--	'--	'--	'--	'--	'--	'--	'--	'--	'--	not reported	'--	'--	'--	'--	'--	0	646	'--	'--
2309c424-26fa-4cc6-a22a-2dc0f989af59	TCGA-CJ-4868	TCGA-KIRC	42	'--	'--	'--	'--	-15601	646	not hispanic or latino	male	'--	'--	white	Dead	'--	1963	2006	15601	'--	'--	'--	'--	M1	N0	Stage IV	T3a	'--	'--	'--	'--	'--	'--	'--	'--	'--	'--	'--	'--	not reported	'--	'--	'--	'--	'--	0	646	'--	'--
e4da964a-31da-4b81-b6ee-2c6dcee703ea	TCGA-A3-3323	TCGA-KIRC	53	'--	'--	'--	'--	-19456	'--	not reported	male	'--	'--	white	Alive	'--	1953	'--	19456	'--	'--	'--	'--	M0	NX	Stage I	T1b	'--	'--	'--	'--	'--	'--	'--	'--	'--	'--	'--	'--	not reported	'--	'--	'--	'--	'--	0	1106	'--	'--
e4da964a-31da-4b81-b6ee-2c6dcee703ea	TCGA-A3-3323	TCGA-KIRC	53	'--	'--	'--	'--	-19456	'--	not reported	male	'--	'--	white	Alive	'--	1953	'--	19456	'--	'--	'--	'--	M0	NX	Stage I	T1b	'--	'--	'--	'--	'--	'--	'--	'--	'--	'--	'--	'--	not reported	'--	'--	'--	'--	'--	0	1106	'--	'--
d599ff9b-66c7-4690-b37a-cb86bdda7782	TCGA-B0-4703	TCGA-KIRC	51	'--	'--	'--	'--	-18921	182	not hispanic or latino	male	'--	'--	white	Dead	'--	1954	2005	18921	'--	'--	'--	'--	M1	N0	Stage IV	T3a	'--	'--	'--	'--	'--	'--	'--	'--	'--	'--	'--	'--	not reported	'--	'--	'--	'--	'--	0	'--	'--	'--
d599ff9b-66c7-4690-b37a-cb86bdda7782	TCGA-B0-4703	TCGA-KIRC	51	'--	'--	'--	'--	-18921	182	not hispanic or latino	male	'--	'--	white	Dead	'--	1954	2005	18921	'--	'--	'--	'--	M1	N0	Stage IV	T3a	'--	'--	'--	'--	'--	'--	'--	'--	'--	'--	'--	'--	not reported	'--	'--	'--	'--	'--	0	'--	'--	'--
9868ae73-3459-4aa6-b71a-39953cdbbe1a	TCGA-A3-3325	TCGA-KIRC	52	'--	'--	'--	'--	-19126	1170	not hispanic or latino	male	'--	'--	white	Dead	'--	1954	'--	19126	'--	'--	'--	'--	M0	NX	Stage I	T1a	'--	'--	'--	'--	'--	'--	'--	'--	'--	'--	'--	'--	not reported	'--	'--	'--	'--	'--	0	751	'--	'--
9868ae73-3459-4aa6-b71a-39953cdbbe1a	TCGA-A3-3325	TCGA-KIRC	52	'--	'--	'--	'--	-19126	1170	not hispanic or latino	male	'--	'--	white	Dead	'--	1954	'--	19126	'--	'--	'--	'--	M0	NX	Stage I	T1a	'--	'--	'--	'--	'--	'--	'--	'--	'--	'--	'--	'--	not reported	'--	'--	'--	'--	'--	0	751	'--	'--
270c9a0b-d71a-4d4e-8686-f183412159f2	TCGA-BP-4761	TCGA-KIRC	57	'--	'--	'--	'--	-21019	'--	not reported	male	'--	'--	white	Alive	'--	1947	'--	21019	'--	'--	'--	'--	M0	N1	Stage III	T3a	'--	'--	'--	'--	'--	'--	'--	'--	'--	'--	'--	'--	not reported	'--	'--	'--	'--	'--	0	182	'--	'--
270c9a0b-d71a-4d4e-8686-f183412159f2	TCGA-BP-4761	TCGA-KIRC	57	'--	'--	'--	'--	-21019	'--	not reported	male	'--	'--	white	Alive	'--	1947	'--	21019	'--	'--	'--	'--	M0	N1	Stage III	T3a	'--	'--	'--	'--	'--	'--	'--	'--	'--	'--	'--	'--	not reported	'--	'--	'--	'--	'--	0	182	'--	'--
3cfe743c-f02e-42bf-a170-9d8b8a514d10	TCGA-BP-5004	TCGA-KIRC	53	'--	'--	'--	'--	-19383	'--	not reported	male	'--	'--	white	Alive	'--	1954	'--	19383	'--	'--	'--	'--	M0	NX	Stage I	T1a	'--	'--	'--	'--	'--	'--	'--	'--	'--	'--	'--	'--	not reported	'--	'--	'--	'--	'--	0	1126	'--	'--
3cfe743c-f02e-42bf-a170-9d8b8a514d10	TCGA-BP-5004	TCGA-KIRC	53	'--	'--	'--	'--	-19383	'--	not reported	male	'--	'--	white	Alive	'--	1954	'--	19383	'--	'--	'--	'--	M0	NX	Stage I	T1a	'--	'--	'--	'--	'--	'--	'--	'--	'--	'--	'--	'--	not reported	'--	'--	'--	'--	'--	0	1126	'--	'--
89500416-1a5e-4f52-a1b9-6394f3943e4d	TCGA-BP-4991	TCGA-KIRC	54	'--	'--	'--	'--	-19739	'--	not reported	male	'--	'--	white	Alive	'--	1953	'--	19739	'--	'--	'--	'--	M0	NX	Stage I	T1a	'--	'--	'--	'--	'--	'--	'--	'--	'--	'--	'--	'--	not reported	'--	'--	'--	'--	'--	0	1413	'--	'--
89500416-1a5e-4f52-a1b9-6394f3943e4d	TCGA-BP-4991	TCGA-KIRC	54	'--	'--	'--	'--	-19739	'--	not reported	male	'--	'--	white	Alive	'--	1953	'--	19739	'--	'--	'--	'--	M0	NX	Stage I	T1a	'--	'--	'--	'--	'--	'--	'--	'--	'--	'--	'--	'--	not reported	'--	'--	'--	'--	'--	0	1413	'--	'--
ff9328d5-d604-4276-866c-2d44ef3b2403	TCGA-BP-4176	TCGA-KIRC	64	'--	'--	'--	'--	-23609	'--	not reported	male	'--	'--	white	Alive	'--	1941	'--	23609	'--	'--	'--	'--	M0	NX	Stage I	T1b	'--	'--	'--	'--	'--	'--	'--	'--	'--	'--	'--	'--	not reported	'--	'--	'--	'--	'--	0	1955	'--	'--
ff9328d5-d604-4276-866c-2d44ef3b2403	TCGA-BP-4176	TCGA-KIRC	64	'--	'--	'--	'--	-23609	'--	not reported	male	'--	'--	white	Alive	'--	1941	'--	23609	'--	'--	'--	'--	M0	NX	Stage I	T1b	'--	'--	'--	'--	'--	'--	'--	'--	'--	'--	'--	'--	not reported	'--	'--	'--	'--	'--	0	1955	'--	'--
fb9bafa5-7133-4955-8156-4eb6763dc8e1	TCGA-B0-5695	TCGA-KIRC	61	'--	'--	'--	'--	-22320	'--	not hispanic or latino	female	'--	'--	white	Alive	'--	1946	'--	22320	'--	'--	'--	'--	M0	N0	Stage I	T1b	6th	'--	'--	'--	'--	'--	'--	'--	'--	'--	'--	'--	not reported	'--	'--	'--	'--	'--	0	2150	'--	'--
fb9bafa5-7133-4955-8156-4eb6763dc8e1	TCGA-B0-5695	TCGA-KIRC	61	'--	'--	'--	'--	-22320	'--	not hispanic or latino	female	'--	'--	white	Alive	'--	1946	'--	22320	'--	'--	'--	'--	M0	N0	Stage I	T1b	6th	'--	'--	'--	'--	'--	'--	'--	'--	'--	'--	'--	not reported	'--	'--	'--	'--	'--	0	2150	'--	'--
cf67eaf8-f5e6-41be-8992-cdb97091e1b0	TCGA-B0-5096	TCGA-KIRC	72	'--	'--	'--	'--	-26574	68	not hispanic or latino	female	'--	'--	white	Dead	'--	1926	1998	26574	'--	'--	'--	'--	M0	N1	Stage III	T3a	5th	'--	'--	'--	'--	'--	'--	'--	'--	'--	'--	'--	not reported	'--	'--	'--	'--	'--	0	'--	'--	'--
cf67eaf8-f5e6-41be-8992-cdb97091e1b0	TCGA-B0-5096	TCGA-KIRC	72	'--	'--	'--	'--	-26574	68	not hispanic or latino	female	'--	'--	white	Dead	'--	1926	1998	26574	'--	'--	'--	'--	M0	N1	Stage III	T3a	5th	'--	'--	'--	'--	'--	'--	'--	'--	'--	'--	'--	not reported	'--	'--	'--	'--	'--	0	'--	'--	'--
fe1f95a3-a6c2-4a39-8586-f8a70e975dd4	TCGA-MM-A563	TCGA-KIRC	41	'--	'--	'--	'--	-15037	'--	not hispanic or latino	male	'--	'--	black or african american	Alive	'--	1971	'--	15037	MX	'--	'--	'--	MX	NX	'--	T3	7th	'--	'--	'--	'--	'--	'--	'--	'--	'--	'--	'--	not reported	'--	'--	'--	'--	'--	0	591	'--	'--
fe1f95a3-a6c2-4a39-8586-f8a70e975dd4	TCGA-MM-A563	TCGA-KIRC	41	'--	'--	'--	'--	-15037	'--	not hispanic or latino	male	'--	'--	black or african american	Alive	'--	1971	'--	15037	MX	'--	'--	'--	MX	NX	'--	T3	7th	'--	'--	'--	'--	'--	'--	'--	'--	'--	'--	'--	not reported	'--	'--	'--	'--	'--	0	591	'--	'--
28c8c2c6-c7bd-4a35-baaf-54133c2ba3ee	TCGA-EU-5907	TCGA-KIRC	81	'--	'--	'--	'--	-29863	'--	not hispanic or latino	male	'--	'--	white	Alive	'--	1929	'--	29863	'--	'--	'--	'--	M0	NX	Stage III	T3a	7th	'--	'--	'--	'--	'--	'--	'--	'--	'--	'--	'--	not reported	'--	'--	'--	'--	'--	0	127	'--	'--
28c8c2c6-c7bd-4a35-baaf-54133c2ba3ee	TCGA-EU-5907	TCGA-KIRC	81	'--	'--	'--	'--	-29863	'--	not hispanic or latino	male	'--	'--	white	Alive	'--	1929	'--	29863	'--	'--	'--	'--	M0	NX	Stage III	T3a	7th	'--	'--	'--	'--	'--	'--	'--	'--	'--	'--	'--	not reported	'--	'--	'--	'--	'--	0	127	'--	'--
4edff57f-4b0e-4770-beac-590da7d7232c	TCGA-CJ-6033	TCGA-KIRC	54	'--	'--	'--	'--	-19919	224	not hispanic or latino	female	'--	'--	white	Dead	'--	1950	2004	19919	'--	'--	'--	'--	M1	N0	Stage IV	T3a	6th	'--	'--	'--	'--	'--	'--	'--	'--	'--	'--	'--	not reported	'--	'--	'--	'--	'--	0	'--	'--	'--
4edff57f-4b0e-4770-beac-590da7d7232c	TCGA-CJ-6033	TCGA-KIRC	54	'--	'--	'--	'--	-19919	224	not hispanic or latino	female	'--	'--	white	Dead	'--	1950	2004	19919	'--	'--	'--	'--	M1	N0	Stage IV	T3a	6th	'--	'--	'--	'--	'--	'--	'--	'--	'--	'--	'--	not reported	'--	'--	'--	'--	'--	0	'--	'--	'--
d5213422-9447-4f62-b486-3303e3f991fa	TCGA-CZ-4857	TCGA-KIRC	56	'--	'--	'--	'--	-20718	1432	not hispanic or latino	male	'--	'--	white	Dead	'--	1949	2008	20718	'--	'--	'--	'--	M1	N0	Stage IV	T3a	'--	'--	'--	'--	'--	'--	'--	'--	'--	'--	'--	'--	not reported	'--	'--	'--	'--	'--	0	'--	'--	'--
d5213422-9447-4f62-b486-3303e3f991fa	TCGA-CZ-4857	TCGA-KIRC	56	'--	'--	'--	'--	-20718	1432	not hispanic or latino	male	'--	'--	white	Dead	'--	1949	2008	20718	'--	'--	'--	'--	M1	N0	Stage IV	T3a	'--	'--	'--	'--	'--	'--	'--	'--	'--	'--	'--	'--	not reported	'--	'--	'--	'--	'--	0	'--	'--	'--
7b184674-c88e-4479-be18-b403af5cc2c5	TCGA-BP-4766	TCGA-KIRC	43	'--	'--	'--	'--	-15799	'--	not reported	female	'--	'--	white	Alive	'--	1961	'--	15799	'--	'--	'--	'--	M0	NX	Stage I	T1a	'--	'--	'--	'--	'--	'--	'--	'--	'--	'--	'--	'--	not reported	'--	'--	'--	'--	'--	0	1462	'--	'--
7b184674-c88e-4479-be18-b403af5cc2c5	TCGA-BP-4766	TCGA-KIRC	43	'--	'--	'--	'--	-15799	'--	not reported	female	'--	'--	white	Alive	'--	1961	'--	15799	'--	'--	'--	'--	M0	NX	Stage I	T1a	'--	'--	'--	'--	'--	'--	'--	'--	'--	'--	'--	'--	not reported	'--	'--	'--	'--	'--	0	1462	'--	'--
c814c26c-ee8e-4fd8-a3d3-441b302ead3b	TCGA-B0-5699	TCGA-KIRC	53	'--	'--	'--	'--	-19647	'--	not hispanic or latino	male	'--	'--	white	Alive	'--	1950	'--	19647	'--	'--	'--	'--	M0	N0	Stage I	T1	6th	'--	'--	'--	'--	'--	'--	'--	'--	'--	'--	'--	not reported	'--	'--	'--	'--	'--	0	3841	'--	'--
c814c26c-ee8e-4fd8-a3d3-441b302ead3b	TCGA-B0-5699	TCGA-KIRC	53	'--	'--	'--	'--	-19647	'--	not hispanic or latino	male	'--	'--	white	Alive	'--	1950	'--	19647	'--	'--	'--	'--	M0	N0	Stage I	T1	6th	'--	'--	'--	'--	'--	'--	'--	'--	'--	'--	'--	not reported	'--	'--	'--	'--	'--	0	3841	'--	'--
1e758394-67fb-45cb-98b0-5082c396d697	TCGA-B0-4828	TCGA-KIRC	79	'--	'--	'--	'--	-28948	307	not hispanic or latino	male	'--	'--	white	Dead	'--	1924	2003	28948	'--	'--	'--	'--	M1	NX	Stage IV	T2	'--	'--	'--	'--	'--	'--	'--	'--	'--	'--	'--	'--	not reported	'--	'--	'--	'--	'--	0	'--	'--	'--
1e758394-67fb-45cb-98b0-5082c396d697	TCGA-B0-4828	TCGA-KIRC	79	'--	'--	'--	'--	-28948	307	not hispanic or latino	male	'--	'--	white	Dead	'--	1924	2003	28948	'--	'--	'--	'--	M1	NX	Stage IV	T2	'--	'--	'--	'--	'--	'--	'--	'--	'--	'--	'--	'--	not reported	'--	'--	'--	'--	'--	0	'--	'--	'--
52e9daf0-288b-4220-bd44-0b6147fd951c	TCGA-AK-3456	TCGA-KIRC	48	'--	'--	'--	'--	-17821	'--	not hispanic or latino	male	'--	'--	black or african american	Alive	'--	1959	'--	17821	'--	'--	'--	'--	M0	N0	Stage II	T2	'--	'--	'--	'--	'--	'--	'--	'--	'--	'--	'--	'--	not reported	'--	'--	'--	'--	'--	0	1143	'--	'--
52e9daf0-288b-4220-bd44-0b6147fd951c	TCGA-AK-3456	TCGA-KIRC	48	'--	'--	'--	'--	-17821	'--	not hispanic or latino	male	'--	'--	black or african american	Alive	'--	1959	'--	17821	'--	'--	'--	'--	M0	N0	Stage II	T2	'--	'--	'--	'--	'--	'--	'--	'--	'--	'--	'--	'--	not reported	'--	'--	'--	'--	'--	0	1143	'--	'--
7ac1d6c6-9ade-49af-8794-10b5b96b2b05	TCGA-A3-3307	TCGA-KIRC	66	'--	'--	'--	'--	-24315	'--	not reported	male	'--	'--	not reported	Alive	'--	1939	'--	24315	'--	'--	'--	'--	M0	N0	Stage III	T3b	'--	'--	'--	'--	'--	'--	'--	'--	'--	'--	'--	'--	not reported	'--	'--	'--	'--	'--	0	1436	'--	'--
7ac1d6c6-9ade-49af-8794-10b5b96b2b05	TCGA-A3-3307	TCGA-KIRC	66	'--	'--	'--	'--	-24315	'--	not reported	male	'--	'--	not reported	Alive	'--	1939	'--	24315	'--	'--	'--	'--	M0	N0	Stage III	T3b	'--	'--	'--	'--	'--	'--	'--	'--	'--	'--	'--	'--	not reported	'--	'--	'--	'--	'--	0	1436	'--	'--
50f29fc7-c111-4101-b970-b1e1dd3388cf	TCGA-A3-3320	TCGA-KIRC	52	'--	'--	'--	'--	-19138	'--	not reported	female	'--	'--	white	Alive	'--	1953	'--	19138	'--	'--	'--	'--	M0	NX	Stage I	T1b	'--	'--	'--	'--	'--	'--	'--	'--	'--	'--	'--	'--	not reported	'--	'--	'--	'--	'--	0	1508	'--	'--
50f29fc7-c111-4101-b970-b1e1dd3388cf	TCGA-A3-3320	TCGA-KIRC	52	'--	'--	'--	'--	-19138	'--	not reported	female	'--	'--	white	Alive	'--	1953	'--	19138	'--	'--	'--	'--	M0	NX	Stage I	T1b	'--	'--	'--	'--	'--	'--	'--	'--	'--	'--	'--	'--	not reported	'--	'--	'--	'--	'--	0	1508	'--	'--
9c377f9b-79dd-4412-80ac-cea9a3529888	TCGA-B0-5692	TCGA-KIRC	66	'--	'--	'--	'--	-24140	'--	not hispanic or latino	female	'--	'--	white	Alive	'--	1938	'--	24140	'--	'--	'--	'--	M0	N0	Stage III	T3b	6th	'--	'--	'--	'--	'--	'--	'--	'--	'--	'--	'--	not reported	'--	'--	'--	'--	'--	0	3944	'--	'--
9c377f9b-79dd-4412-80ac-cea9a3529888	TCGA-B0-5692	TCGA-KIRC	66	'--	'--	'--	'--	-24140	'--	not hispanic or latino	female	'--	'--	white	Alive	'--	1938	'--	24140	'--	'--	'--	'--	M0	N0	Stage III	T3b	6th	'--	'--	'--	'--	'--	'--	'--	'--	'--	'--	'--	not reported	'--	'--	'--	'--	'--	0	3944	'--	'--
822cf6c1-dd65-4814-94b1-0c335208ad9b	TCGA-CJ-5678	TCGA-KIRC	62	'--	'--	'--	'--	-22944	574	not hispanic or latino	male	'--	'--	black or african american	Dead	'--	1941	2004	22944	'--	'--	'--	'--	M1	N0	Stage IV	T2b	'--	'--	'--	'--	'--	'--	'--	'--	'--	'--	'--	'--	not reported	'--	'--	'--	'--	'--	0	'--	'--	'--
822cf6c1-dd65-4814-94b1-0c335208ad9b	TCGA-CJ-5678	TCGA-KIRC	62	'--	'--	'--	'--	-22944	574	not hispanic or latino	male	'--	'--	black or african american	Dead	'--	1941	2004	22944	'--	'--	'--	'--	M1	N0	Stage IV	T2b	'--	'--	'--	'--	'--	'--	'--	'--	'--	'--	'--	'--	not reported	'--	'--	'--	'--	'--	0	'--	'--	'--
59f49821-412c-4945-b9e2-be0dcc8bf8bf	TCGA-B4-5836	TCGA-KIRC	61	'--	'--	'--	'--	-22341	'--	not hispanic or latino	female	'--	'--	white	Alive	'--	1949	'--	22341	'--	'--	'--	'--	M0	N0	Stage I	T1b	7th	'--	'--	'--	'--	'--	'--	'--	'--	'--	'--	'--	not reported	'--	'--	'--	'--	'--	0	141	'--	'--
59f49821-412c-4945-b9e2-be0dcc8bf8bf	TCGA-B4-5836	TCGA-KIRC	61	'--	'--	'--	'--	-22341	'--	not hispanic or latino	female	'--	'--	white	Alive	'--	1949	'--	22341	'--	'--	'--	'--	M0	N0	Stage I	T1b	7th	'--	'--	'--	'--	'--	'--	'--	'--	'--	'--	'--	not reported	'--	'--	'--	'--	'--	0	141	'--	'--
c22d25c2-b836-4b91-8f4f-2062be002232	TCGA-BP-4775	TCGA-KIRC	55	'--	'--	'--	'--	-20369	'--	not reported	female	'--	'--	white	Alive	'--	1950	'--	20369	'--	'--	'--	'--	M0	NX	Stage I	T1a	'--	'--	'--	'--	'--	'--	'--	'--	'--	'--	'--	'--	not reported	'--	'--	'--	'--	'--	0	1843	'--	'--
c22d25c2-b836-4b91-8f4f-2062be002232	TCGA-BP-4775	TCGA-KIRC	55	'--	'--	'--	'--	-20369	'--	not reported	female	'--	'--	white	Alive	'--	1950	'--	20369	'--	'--	'--	'--	M0	NX	Stage I	T1a	'--	'--	'--	'--	'--	'--	'--	'--	'--	'--	'--	'--	not reported	'--	'--	'--	'--	'--	0	1843	'--	'--
dc43cfe0-8880-419f-946c-c0ad586e57ca	TCGA-CZ-4859	TCGA-KIRC	59	'--	'--	'--	'--	-21842	'--	not reported	female	'--	'--	white	Alive	'--	1946	'--	21842	'--	'--	'--	'--	M0	N0	Stage I	T1	'--	'--	'--	'--	'--	'--	'--	'--	'--	'--	'--	'--	not reported	'--	'--	'--	'--	'--	0	1787	'--	'--
dc43cfe0-8880-419f-946c-c0ad586e57ca	TCGA-CZ-4859	TCGA-KIRC	59	'--	'--	'--	'--	-21842	'--	not reported	female	'--	'--	white	Alive	'--	1946	'--	21842	'--	'--	'--	'--	M0	N0	Stage I	T1	'--	'--	'--	'--	'--	'--	'--	'--	'--	'--	'--	'--	not reported	'--	'--	'--	'--	'--	0	1787	'--	'--
03b2ac94-05a3-49a7-b68f-51d045395b07	TCGA-B0-5077	TCGA-KIRC	77	'--	'--	'--	'--	-28405	1317	not hispanic or latino	male	'--	'--	white	Dead	'--	1928	2008	28405	'--	'--	'--	'--	M0	N0	Stage I	T1a	'--	'--	'--	'--	'--	'--	'--	'--	'--	'--	'--	'--	not reported	'--	'--	'--	'--	'--	0	'--	'--	'--
03b2ac94-05a3-49a7-b68f-51d045395b07	TCGA-B0-5077	TCGA-KIRC	77	'--	'--	'--	'--	-28405	1317	not hispanic or latino	male	'--	'--	white	Dead	'--	1928	2008	28405	'--	'--	'--	'--	M0	N0	Stage I	T1a	'--	'--	'--	'--	'--	'--	'--	'--	'--	'--	'--	'--	not reported	'--	'--	'--	'--	'--	0	'--	'--	'--
828ad452-3daf-4467-bcbc-6dac2c93a7db	TCGA-B8-5553	TCGA-KIRC	67	'--	'--	'--	'--	-24729	'--	not hispanic or latino	female	'--	'--	white	Alive	'--	1943	'--	24729	'--	'--	'--	'--	M0	N0	Stage I	T1b	'--	'--	'--	'--	'--	'--	'--	'--	'--	'--	'--	'--	not reported	'--	'--	'--	'--	'--	0	435	'--	'--
828ad452-3daf-4467-bcbc-6dac2c93a7db	TCGA-B8-5553	TCGA-KIRC	67	'--	'--	'--	'--	-24729	'--	not hispanic or latino	female	'--	'--	white	Alive	'--	1943	'--	24729	'--	'--	'--	'--	M0	N0	Stage I	T1b	'--	'--	'--	'--	'--	'--	'--	'--	'--	'--	'--	'--	not reported	'--	'--	'--	'--	'--	0	435	'--	'--
e9847c37-0d93-47bf-b669-c7f7a1abfa88	TCGA-BP-4332	TCGA-KIRC	36	'--	'--	'--	'--	-13404	'--	not reported	male	'--	'--	white	Alive	'--	1966	'--	13404	'--	'--	'--	'--	M0	N0	Stage III	T3a	'--	'--	'--	'--	'--	'--	'--	'--	'--	'--	'--	'--	not reported	'--	'--	'--	'--	'--	0	1133	'--	'--
e9847c37-0d93-47bf-b669-c7f7a1abfa88	TCGA-BP-4332	TCGA-KIRC	36	'--	'--	'--	'--	-13404	'--	not reported	male	'--	'--	white	Alive	'--	1966	'--	13404	'--	'--	'--	'--	M0	N0	Stage III	T3a	'--	'--	'--	'--	'--	'--	'--	'--	'--	'--	'--	'--	not reported	'--	'--	'--	'--	'--	0	1133	'--	'--
9fb55e0b-43d8-40a3-8ef2-d198e6290551	TCGA-A3-3306	TCGA-KIRC	67	'--	'--	'--	'--	-24569	'--	not hispanic or latino	male	'--	'--	white	Alive	'--	1938	'--	24569	'--	'--	'--	'--	M0	N0	Stage I	T1b	'--	'--	'--	'--	'--	'--	'--	'--	'--	'--	'--	'--	not reported	'--	'--	'--	'--	'--	0	1120	'--	'--
9fb55e0b-43d8-40a3-8ef2-d198e6290551	TCGA-A3-3306	TCGA-KIRC	67	'--	'--	'--	'--	-24569	'--	not hispanic or latino	male	'--	'--	white	Alive	'--	1938	'--	24569	'--	'--	'--	'--	M0	N0	Stage I	T1b	'--	'--	'--	'--	'--	'--	'--	'--	'--	'--	'--	'--	not reported	'--	'--	'--	'--	'--	0	1120	'--	'--
58dee518-f105-4620-996e-3fb6177aa493	TCGA-B0-4836	TCGA-KIRC	61	'--	'--	'--	'--	-22488	1238	not hispanic or latino	male	'--	'--	white	Dead	'--	1942	2006	22488	'--	'--	'--	'--	M1	NX	Stage IV	T3b	'--	'--	'--	'--	'--	'--	'--	'--	'--	'--	'--	'--	not reported	'--	'--	'--	'--	'--	0	'--	'--	'--
58dee518-f105-4620-996e-3fb6177aa493	TCGA-B0-4836	TCGA-KIRC	61	'--	'--	'--	'--	-22488	1238	not hispanic or latino	male	'--	'--	white	Dead	'--	1942	2006	22488	'--	'--	'--	'--	M1	NX	Stage IV	T3b	'--	'--	'--	'--	'--	'--	'--	'--	'--	'--	'--	'--	not reported	'--	'--	'--	'--	'--	0	'--	'--	'--
69fb3eff-a32c-48e1-aab8-645ef31d163a	TCGA-A3-3367	TCGA-KIRC	72	'--	'--	'--	'--	-26489	'--	not hispanic or latino	male	'--	'--	white	Alive	'--	1934	'--	26489	'--	'--	'--	'--	M0	N0	Stage I	T1b	'--	'--	'--	'--	'--	'--	'--	'--	'--	'--	'--	'--	not reported	'--	'--	'--	'--	'--	0	2270	'--	'--
69fb3eff-a32c-48e1-aab8-645ef31d163a	TCGA-A3-3367	TCGA-KIRC	72	'--	'--	'--	'--	-26489	'--	not hispanic or latino	male	'--	'--	white	Alive	'--	1934	'--	26489	'--	'--	'--	'--	M0	N0	Stage I	T1b	'--	'--	'--	'--	'--	'--	'--	'--	'--	'--	'--	'--	not reported	'--	'--	'--	'--	'--	0	2270	'--	'--
1d37becb-7a1f-4d04-a0d1-bb14192b56f6	TCGA-G6-A8L7	TCGA-KIRC	81	'--	'--	'--	'--	-29883	'--	not hispanic or latino	female	'--	'--	black or african american	Alive	'--	1927	'--	29883	MX	'--	'--	'--	MX	N0	Stage I	T1b	6th	'--	'--	'--	'--	'--	'--	'--	'--	'--	'--	'--	not reported	'--	'--	'--	'--	'--	0	2133	'--	'--
1d37becb-7a1f-4d04-a0d1-bb14192b56f6	TCGA-G6-A8L7	TCGA-KIRC	81	'--	'--	'--	'--	-29883	'--	not hispanic or latino	female	'--	'--	black or african american	Alive	'--	1927	'--	29883	MX	'--	'--	'--	MX	N0	Stage I	T1b	6th	'--	'--	'--	'--	'--	'--	'--	'--	'--	'--	'--	not reported	'--	'--	'--	'--	'--	0	2133	'--	'--
5f53ace3-14ca-412a-af6c-98d8996f8177	TCGA-CW-6097	TCGA-KIRC	32	'--	'--	'--	'--	-11701	571	not reported	male	'--	'--	white	Dead	'--	1972	2005	11701	'--	'--	'--	'--	M0	NX	Stage III	T3a	'--	'--	'--	'--	'--	'--	'--	'--	'--	'--	'--	'--	not reported	'--	'--	'--	'--	'--	0	'--	'--	'--
5f53ace3-14ca-412a-af6c-98d8996f8177	TCGA-CW-6097	TCGA-KIRC	32	'--	'--	'--	'--	-11701	571	not reported	male	'--	'--	white	Dead	'--	1972	2005	11701	'--	'--	'--	'--	M0	NX	Stage III	T3a	'--	'--	'--	'--	'--	'--	'--	'--	'--	'--	'--	'--	not reported	'--	'--	'--	'--	'--	0	'--	'--	'--
4dd51edf-05d1-445a-b43c-6fce29eb21d4	TCGA-CW-6090	TCGA-KIRC	68	'--	'--	'--	'--	-24909	'--	not reported	male	'--	'--	white	Alive	'--	1935	'--	24909	'--	'--	'--	'--	M0	NX	Stage I	T1b	'--	'--	'--	'--	'--	'--	'--	'--	'--	'--	'--	'--	not reported	'--	'--	'--	'--	'--	0	2552	'--	'--
4dd51edf-05d1-445a-b43c-6fce29eb21d4	TCGA-CW-6090	TCGA-KIRC	68	'--	'--	'--	'--	-24909	'--	not reported	male	'--	'--	white	Alive	'--	1935	'--	24909	'--	'--	'--	'--	M0	NX	Stage I	T1b	'--	'--	'--	'--	'--	'--	'--	'--	'--	'--	'--	'--	not reported	'--	'--	'--	'--	'--	0	2552	'--	'--
ec6aa756-c875-49f5-89e4-365b3f18b589	TCGA-BP-4965	TCGA-KIRC	46	'--	'--	'--	'--	-16992	'--	not reported	male	'--	'--	white	Alive	'--	1959	'--	16992	'--	'--	'--	'--	M0	NX	Stage I	T1a	'--	'--	'--	'--	'--	'--	'--	'--	'--	'--	'--	'--	not reported	'--	'--	'--	'--	'--	0	1871	'--	'--
ec6aa756-c875-49f5-89e4-365b3f18b589	TCGA-BP-4965	TCGA-KIRC	46	'--	'--	'--	'--	-16992	'--	not reported	male	'--	'--	white	Alive	'--	1959	'--	16992	'--	'--	'--	'--	M0	NX	Stage I	T1a	'--	'--	'--	'--	'--	'--	'--	'--	'--	'--	'--	'--	not reported	'--	'--	'--	'--	'--	0	1871	'--	'--
d97ac1d1-fc06-4e9b-b3ad-415582ff66f1	TCGA-BP-4975	TCGA-KIRC	40	'--	'--	'--	'--	-14710	'--	not hispanic or latino	male	'--	'--	white	Alive	'--	1966	'--	14710	'--	'--	'--	'--	M0	NX	Stage I	T1b	'--	'--	'--	'--	'--	'--	'--	'--	'--	'--	'--	'--	not reported	'--	'--	'--	'--	'--	0	1433	'--	'--
d97ac1d1-fc06-4e9b-b3ad-415582ff66f1	TCGA-BP-4975	TCGA-KIRC	40	'--	'--	'--	'--	-14710	'--	not hispanic or latino	male	'--	'--	white	Alive	'--	1966	'--	14710	'--	'--	'--	'--	M0	NX	Stage I	T1b	'--	'--	'--	'--	'--	'--	'--	'--	'--	'--	'--	'--	not reported	'--	'--	'--	'--	'--	0	1433	'--	'--
b10eb61b-50b8-4df5-8c46-386a1b58c6a6	TCGA-CZ-4862	TCGA-KIRC	46	'--	'--	'--	'--	-17077	'--	not hispanic or latino	male	'--	'--	white	Alive	'--	1960	'--	17077	'--	'--	'--	'--	M0	NX	Stage I	T1b	'--	'--	'--	'--	'--	'--	'--	'--	'--	'--	'--	'--	not reported	'--	'--	'--	'--	'--	0	3271	'--	'--
b10eb61b-50b8-4df5-8c46-386a1b58c6a6	TCGA-CZ-4862	TCGA-KIRC	46	'--	'--	'--	'--	-17077	'--	not hispanic or latino	male	'--	'--	white	Alive	'--	1960	'--	17077	'--	'--	'--	'--	M0	NX	Stage I	T1b	'--	'--	'--	'--	'--	'--	'--	'--	'--	'--	'--	'--	not reported	'--	'--	'--	'--	'--	0	3271	'--	'--
31a0dd95-8199-4d25-b40d-4b353644af46	TCGA-B0-5691	TCGA-KIRC	66	'--	'--	'--	'--	-24120	'--	not hispanic or latino	female	'--	'--	white	Alive	'--	1936	'--	24120	'--	'--	'--	'--	M0	N0	Stage I	T1a	'--	'--	'--	'--	'--	'--	'--	'--	'--	'--	'--	'--	not reported	'--	'--	'--	'--	'--	0	3431	'--	'--
31a0dd95-8199-4d25-b40d-4b353644af46	TCGA-B0-5691	TCGA-KIRC	66	'--	'--	'--	'--	-24120	'--	not hispanic or latino	female	'--	'--	white	Alive	'--	1936	'--	24120	'--	'--	'--	'--	M0	N0	Stage I	T1a	'--	'--	'--	'--	'--	'--	'--	'--	'--	'--	'--	'--	not reported	'--	'--	'--	'--	'--	0	3431	'--	'--
4c474c70-1d72-49e8-a8cc-a4145c5ab607	TCGA-CZ-5985	TCGA-KIRC	58	'--	'--	'--	'--	-21242	'--	not hispanic or latino	male	'--	'--	white	Alive	'--	1948	'--	21242	'--	'--	'--	'--	M0	N0	Stage II	T2	6th	'--	'--	'--	'--	'--	'--	'--	'--	'--	'--	'--	not reported	'--	'--	'--	'--	'--	0	1997	'--	'--
4c474c70-1d72-49e8-a8cc-a4145c5ab607	TCGA-CZ-5985	TCGA-KIRC	58	'--	'--	'--	'--	-21242	'--	not hispanic or latino	male	'--	'--	white	Alive	'--	1948	'--	21242	'--	'--	'--	'--	M0	N0	Stage II	T2	6th	'--	'--	'--	'--	'--	'--	'--	'--	'--	'--	'--	not reported	'--	'--	'--	'--	'--	0	1997	'--	'--
64aa0dd1-a80e-401e-96df-60d121d2cbec	TCGA-BP-5183	TCGA-KIRC	57	'--	'--	'--	'--	-20881	'--	hispanic or latino	male	'--	'--	white	Alive	'--	1950	'--	20881	'--	'--	'--	'--	M0	NX	Stage III	T3a	'--	'--	'--	'--	'--	'--	'--	'--	'--	'--	'--	'--	not reported	'--	'--	'--	'--	'--	0	1291	'--	'--
64aa0dd1-a80e-401e-96df-60d121d2cbec	TCGA-BP-5183	TCGA-KIRC	57	'--	'--	'--	'--	-20881	'--	hispanic or latino	male	'--	'--	white	Alive	'--	1950	'--	20881	'--	'--	'--	'--	M0	NX	Stage III	T3a	'--	'--	'--	'--	'--	'--	'--	'--	'--	'--	'--	'--	not reported	'--	'--	'--	'--	'--	0	1291	'--	'--
9b84d013-713b-4571-888c-12863fdd4a52	TCGA-BP-4327	TCGA-KIRC	75	'--	'--	'--	'--	-27556	109	not reported	female	'--	'--	white	Dead	'--	1927	2002	27556	'--	'--	'--	'--	M0	N0	Stage II	T2	'--	'--	'--	'--	'--	'--	'--	'--	'--	'--	'--	'--	not reported	'--	'--	'--	'--	'--	0	'--	'--	'--
9b84d013-713b-4571-888c-12863fdd4a52	TCGA-BP-4327	TCGA-KIRC	75	'--	'--	'--	'--	-27556	109	not reported	female	'--	'--	white	Dead	'--	1927	2002	27556	'--	'--	'--	'--	M0	N0	Stage II	T2	'--	'--	'--	'--	'--	'--	'--	'--	'--	'--	'--	'--	not reported	'--	'--	'--	'--	'--	0	'--	'--	'--
844d8b94-59b0-4787-97eb-474e3aa3e022	TCGA-BP-4160	TCGA-KIRC	67	'--	'--	'--	'--	-24720	'--	hispanic or latino	male	'--	'--	white	Alive	'--	1935	'--	24720	'--	'--	'--	'--	M0	N0	Stage III	T3a	'--	'--	'--	'--	'--	'--	'--	'--	'--	'--	'--	'--	not reported	'--	'--	'--	'--	'--	0	2881	'--	'--
844d8b94-59b0-4787-97eb-474e3aa3e022	TCGA-BP-4160	TCGA-KIRC	67	'--	'--	'--	'--	-24720	'--	hispanic or latino	male	'--	'--	white	Alive	'--	1935	'--	24720	'--	'--	'--	'--	M0	N0	Stage III	T3a	'--	'--	'--	'--	'--	'--	'--	'--	'--	'--	'--	'--	not reported	'--	'--	'--	'--	'--	0	2881	'--	'--
58ef1a13-a549-4043-b66c-5327bfcbd2e6	TCGA-CW-5589	TCGA-KIRC	52	'--	'--	'--	'--	-19312	'--	not hispanic or latino	male	'--	'--	white	Alive	'--	1952	'--	19312	'--	'--	'--	'--	M0	NX	Stage I	T1a	'--	'--	'--	'--	'--	'--	'--	'--	'--	'--	'--	'--	not reported	'--	'--	'--	'--	'--	0	2378	'--	'--
58ef1a13-a549-4043-b66c-5327bfcbd2e6	TCGA-CW-5589	TCGA-KIRC	52	'--	'--	'--	'--	-19312	'--	not hispanic or latino	male	'--	'--	white	Alive	'--	1952	'--	19312	'--	'--	'--	'--	M0	NX	Stage I	T1a	'--	'--	'--	'--	'--	'--	'--	'--	'--	'--	'--	'--	not reported	'--	'--	'--	'--	'--	0	2378	'--	'--
b9fc9eff-1228-482d-87a2-ebbb5c92733a	TCGA-BP-5191	TCGA-KIRC	79	'--	'--	'--	'--	-29207	'--	not hispanic or latino	male	'--	'--	white	Alive	'--	1928	'--	29207	'--	'--	'--	'--	M0	N0	Stage III	T3a	'--	'--	'--	'--	'--	'--	'--	'--	'--	'--	'--	'--	not reported	'--	'--	'--	'--	'--	0	967	'--	'--
b9fc9eff-1228-482d-87a2-ebbb5c92733a	TCGA-BP-5191	TCGA-KIRC	79	'--	'--	'--	'--	-29207	'--	not hispanic or latino	male	'--	'--	white	Alive	'--	1928	'--	29207	'--	'--	'--	'--	M0	N0	Stage III	T3a	'--	'--	'--	'--	'--	'--	'--	'--	'--	'--	'--	'--	not reported	'--	'--	'--	'--	'--	0	967	'--	'--
5722df9f-5631-476d-a11b-b3c1e9a40fbf	TCGA-CZ-5466	TCGA-KIRC	67	'--	'--	'--	'--	-24669	'--	not reported	male	'--	'--	not reported	Alive	'--	1940	'--	24669	'--	'--	'--	'--	M0	NX	Stage III	T3a	6th	'--	'--	'--	'--	'--	'--	'--	'--	'--	'--	'--	not reported	'--	'--	'--	'--	'--	0	685	'--	'--
5722df9f-5631-476d-a11b-b3c1e9a40fbf	TCGA-CZ-5466	TCGA-KIRC	67	'--	'--	'--	'--	-24669	'--	not reported	male	'--	'--	not reported	Alive	'--	1940	'--	24669	'--	'--	'--	'--	M0	NX	Stage III	T3a	6th	'--	'--	'--	'--	'--	'--	'--	'--	'--	'--	'--	not reported	'--	'--	'--	'--	'--	0	685	'--	'--
9816ac2a-0412-4649-a9da-8fd91b1eb8e1	TCGA-BP-4789	TCGA-KIRC	48	'--	'--	'--	'--	-17540	'--	not reported	male	'--	'--	white	Alive	'--	1959	'--	17540	'--	'--	'--	'--	M0	NX	Stage I	T1a	'--	'--	'--	'--	'--	'--	'--	'--	'--	'--	'--	'--	not reported	'--	'--	'--	'--	'--	0	1489	'--	'--
9816ac2a-0412-4649-a9da-8fd91b1eb8e1	TCGA-BP-4789	TCGA-KIRC	48	'--	'--	'--	'--	-17540	'--	not reported	male	'--	'--	white	Alive	'--	1959	'--	17540	'--	'--	'--	'--	M0	NX	Stage I	T1a	'--	'--	'--	'--	'--	'--	'--	'--	'--	'--	'--	'--	not reported	'--	'--	'--	'--	'--	0	1489	'--	'--
01277e9d-a35f-45d9-9e60-2e8cd79630a0	TCGA-DV-A4W0	TCGA-KIRC	55	'--	'--	'--	'--	-20101	'--	not hispanic or latino	male	'--	'--	black or african american	Alive	'--	1953	'--	20101	M0	'--	'--	'--	MX	NX	Stage I	T1b	6th	'--	'--	'--	'--	'--	'--	'--	'--	'--	'--	'--	not reported	'--	'--	'--	'--	'--	0	2470	'--	'--
01277e9d-a35f-45d9-9e60-2e8cd79630a0	TCGA-DV-A4W0	TCGA-KIRC	55	'--	'--	'--	'--	-20101	'--	not hispanic or latino	male	'--	'--	black or african american	Alive	'--	1953	'--	20101	M0	'--	'--	'--	MX	NX	Stage I	T1b	6th	'--	'--	'--	'--	'--	'--	'--	'--	'--	'--	'--	not reported	'--	'--	'--	'--	'--	0	2470	'--	'--
d6625c4d-cd1c-4c62-8100-e8b2a49ce3ad	TCGA-BP-4974	TCGA-KIRC	58	'--	'--	'--	'--	-21310	211	not reported	male	'--	'--	white	Dead	'--	1948	2006	21310	'--	'--	'--	'--	M1	N0	Stage IV	T3a	'--	'--	'--	'--	'--	'--	'--	'--	'--	'--	'--	'--	not reported	'--	'--	'--	'--	'--	0	'--	'--	'--
d6625c4d-cd1c-4c62-8100-e8b2a49ce3ad	TCGA-BP-4974	TCGA-KIRC	58	'--	'--	'--	'--	-21310	211	not reported	male	'--	'--	white	Dead	'--	1948	2006	21310	'--	'--	'--	'--	M1	N0	Stage IV	T3a	'--	'--	'--	'--	'--	'--	'--	'--	'--	'--	'--	'--	not reported	'--	'--	'--	'--	'--	0	'--	'--	'--
e33dff22-5bf1-4dd8-bed7-063cb555677c	TCGA-B0-4700	TCGA-KIRC	60	'--	'--	'--	'--	-22034	1980	not hispanic or latino	male	'--	'--	white	Dead	'--	1944	2009	22034	'--	'--	'--	'--	M1	NX	Stage IV	T4	6th	'--	'--	'--	'--	'--	'--	'--	'--	'--	'--	'--	not reported	'--	'--	'--	'--	'--	0	'--	'--	'--
e33dff22-5bf1-4dd8-bed7-063cb555677c	TCGA-B0-4700	TCGA-KIRC	60	'--	'--	'--	'--	-22034	1980	not hispanic or latino	male	'--	'--	white	Dead	'--	1944	2009	22034	'--	'--	'--	'--	M1	NX	Stage IV	T4	6th	'--	'--	'--	'--	'--	'--	'--	'--	'--	'--	'--	not reported	'--	'--	'--	'--	'--	0	'--	'--	'--
88e7ce26-5b3f-4e4e-89b7-f706063fc467	TCGA-CZ-4863	TCGA-KIRC	51	'--	'--	'--	'--	-18730	'--	not hispanic or latino	female	'--	'--	white	Alive	'--	1955	'--	18730	'--	'--	'--	'--	M0	N0	Stage III	T3b	'--	'--	'--	'--	'--	'--	'--	'--	'--	'--	'--	'--	not reported	'--	'--	'--	'--	'--	0	1928	'--	'--
88e7ce26-5b3f-4e4e-89b7-f706063fc467	TCGA-CZ-4863	TCGA-KIRC	51	'--	'--	'--	'--	-18730	'--	not hispanic or latino	female	'--	'--	white	Alive	'--	1955	'--	18730	'--	'--	'--	'--	M0	N0	Stage III	T3b	'--	'--	'--	'--	'--	'--	'--	'--	'--	'--	'--	'--	not reported	'--	'--	'--	'--	'--	0	1928	'--	'--
f2806652-1d7b-4c46-bb4e-ac7a2c96c68d	TCGA-CZ-5988	TCGA-KIRC	38	'--	'--	'--	'--	-14131	'--	not reported	male	'--	'--	white	Alive	'--	1968	'--	14131	'--	'--	'--	'--	M0	N0	Stage I	T1b	'--	'--	'--	'--	'--	'--	'--	'--	'--	'--	'--	'--	not reported	'--	'--	'--	'--	'--	0	693	'--	'--
f2806652-1d7b-4c46-bb4e-ac7a2c96c68d	TCGA-CZ-5988	TCGA-KIRC	38	'--	'--	'--	'--	-14131	'--	not reported	male	'--	'--	white	Alive	'--	1968	'--	14131	'--	'--	'--	'--	M0	N0	Stage I	T1b	'--	'--	'--	'--	'--	'--	'--	'--	'--	'--	'--	'--	not reported	'--	'--	'--	'--	'--	0	693	'--	'--
f1ae0181-74f8-47fd-83be-83a7d01101cc	TCGA-CW-5591	TCGA-KIRC	56	'--	'--	'--	'--	-20712	'--	not hispanic or latino	male	'--	'--	white	Alive	'--	1948	'--	20712	'--	'--	'--	'--	M1	N0	Stage IV	T3a	'--	'--	'--	'--	'--	'--	'--	'--	'--	'--	'--	'--	not reported	'--	'--	'--	'--	'--	0	2271	'--	'--
f1ae0181-74f8-47fd-83be-83a7d01101cc	TCGA-CW-5591	TCGA-KIRC	56	'--	'--	'--	'--	-20712	'--	not hispanic or latino	male	'--	'--	white	Alive	'--	1948	'--	20712	'--	'--	'--	'--	M1	N0	Stage IV	T3a	'--	'--	'--	'--	'--	'--	'--	'--	'--	'--	'--	'--	not reported	'--	'--	'--	'--	'--	0	2271	'--	'--
97fee782-9aa3-41c7-8b7b-53c9c69bdabc	TCGA-AK-3427	TCGA-KIRC	65	'--	'--	'--	'--	-24067	'--	not hispanic or latino	male	'--	'--	white	Alive	'--	1939	'--	24067	'--	'--	'--	'--	M0	N0	Stage I	T1a	7th	'--	'--	'--	'--	'--	'--	'--	'--	'--	'--	'--	not reported	'--	'--	'--	'--	'--	0	3583	'--	'--
97fee782-9aa3-41c7-8b7b-53c9c69bdabc	TCGA-AK-3427	TCGA-KIRC	65	'--	'--	'--	'--	-24067	'--	not hispanic or latino	male	'--	'--	white	Alive	'--	1939	'--	24067	'--	'--	'--	'--	M0	N0	Stage I	T1a	7th	'--	'--	'--	'--	'--	'--	'--	'--	'--	'--	'--	not reported	'--	'--	'--	'--	'--	0	3583	'--	'--
3972ae59-114d-4e5d-89fa-f7675da417ab	TCGA-CJ-4907	TCGA-KIRC	58	'--	'--	'--	'--	-21208	'--	not hispanic or latino	male	'--	'--	white	Alive	'--	1948	'--	21208	'--	'--	'--	'--	M0	NX	Stage III	T3b	'--	'--	'--	'--	'--	'--	'--	'--	'--	'--	'--	'--	not reported	'--	'--	'--	'--	'--	0	1499	'--	'--
3972ae59-114d-4e5d-89fa-f7675da417ab	TCGA-CJ-4907	TCGA-KIRC	58	'--	'--	'--	'--	-21208	'--	not hispanic or latino	male	'--	'--	white	Alive	'--	1948	'--	21208	'--	'--	'--	'--	M0	NX	Stage III	T3b	'--	'--	'--	'--	'--	'--	'--	'--	'--	'--	'--	'--	not reported	'--	'--	'--	'--	'--	0	1499	'--	'--
4519a839-11ea-4628-b5a7-071833ad16de	TCGA-CJ-4916	TCGA-KIRC	69	'--	'--	'--	'--	-25470	'--	not hispanic or latino	female	'--	'--	white	Alive	'--	1938	'--	25470	'--	'--	'--	'--	M0	NX	Stage III	T3a	'--	'--	'--	'--	'--	'--	'--	'--	'--	'--	'--	'--	not reported	'--	'--	'--	'--	'--	0	1373	'--	'--
4519a839-11ea-4628-b5a7-071833ad16de	TCGA-CJ-4916	TCGA-KIRC	69	'--	'--	'--	'--	-25470	'--	not hispanic or latino	female	'--	'--	white	Alive	'--	1938	'--	25470	'--	'--	'--	'--	M0	NX	Stage III	T3a	'--	'--	'--	'--	'--	'--	'--	'--	'--	'--	'--	'--	not reported	'--	'--	'--	'--	'--	0	1373	'--	'--
08a8eec3-c97a-4493-a7de-b2a686b4df67	TCGA-B2-3923	TCGA-KIRC	59	'--	'--	'--	'--	-21793	'--	not hispanic or latino	male	'--	'--	white	Alive	'--	1951	'--	21793	'--	'--	'--	'--	M0	NX	Stage II	T2	'--	'--	'--	'--	'--	'--	'--	'--	'--	'--	'--	'--	not reported	'--	'--	'--	'--	'--	0	992	'--	'--
08a8eec3-c97a-4493-a7de-b2a686b4df67	TCGA-B2-3923	TCGA-KIRC	59	'--	'--	'--	'--	-21793	'--	not hispanic or latino	male	'--	'--	white	Alive	'--	1951	'--	21793	'--	'--	'--	'--	M0	NX	Stage II	T2	'--	'--	'--	'--	'--	'--	'--	'--	'--	'--	'--	'--	not reported	'--	'--	'--	'--	'--	0	992	'--	'--
6205c2d8-d431-4c4c-8ac6-ee407170e833	TCGA-CZ-5469	TCGA-KIRC	41	'--	'--	'--	'--	-15242	946	not hispanic or latino	male	'--	'--	white	Dead	'--	1966	2009	15242	'--	'--	'--	'--	M0	N0	Stage II	T2	6th	'--	'--	'--	'--	'--	'--	'--	'--	'--	'--	'--	not reported	'--	'--	'--	'--	'--	0	'--	'--	'--
6205c2d8-d431-4c4c-8ac6-ee407170e833	TCGA-CZ-5469	TCGA-KIRC	41	'--	'--	'--	'--	-15242	946	not hispanic or latino	male	'--	'--	white	Dead	'--	1966	2009	15242	'--	'--	'--	'--	M0	N0	Stage II	T2	6th	'--	'--	'--	'--	'--	'--	'--	'--	'--	'--	'--	not reported	'--	'--	'--	'--	'--	0	'--	'--	'--
46d34d0c-b8a2-4ebd-b9a0-5485904ecafa	TCGA-CJ-4890	TCGA-KIRC	72	'--	'--	'--	'--	-26604	'--	not hispanic or latino	male	'--	'--	white	Alive	'--	1933	'--	26604	'--	'--	'--	'--	M1	N0	Stage IV	T3a	7th	'--	'--	'--	'--	'--	'--	'--	'--	'--	'--	'--	not reported	'--	'--	'--	'--	'--	0	3519	'--	'--
46d34d0c-b8a2-4ebd-b9a0-5485904ecafa	TCGA-CJ-4890	TCGA-KIRC	72	'--	'--	'--	'--	-26604	'--	not hispanic or latino	male	'--	'--	white	Alive	'--	1933	'--	26604	'--	'--	'--	'--	M1	N0	Stage IV	T3a	7th	'--	'--	'--	'--	'--	'--	'--	'--	'--	'--	'--	not reported	'--	'--	'--	'--	'--	0	3519	'--	'--
d6ea5cec-97bf-4c0f-85bf-293d463b0586	TCGA-BP-5001	TCGA-KIRC	43	'--	'--	'--	'--	-15858	'--	not reported	female	'--	'--	white	Alive	'--	1964	'--	15858	'--	'--	'--	'--	M0	NX	Stage I	T1b	'--	'--	'--	'--	'--	'--	'--	'--	'--	'--	'--	'--	not reported	'--	'--	'--	'--	'--	0	1177	'--	'--
d6ea5cec-97bf-4c0f-85bf-293d463b0586	TCGA-BP-5001	TCGA-KIRC	43	'--	'--	'--	'--	-15858	'--	not reported	female	'--	'--	white	Alive	'--	1964	'--	15858	'--	'--	'--	'--	M0	NX	Stage I	T1b	'--	'--	'--	'--	'--	'--	'--	'--	'--	'--	'--	'--	not reported	'--	'--	'--	'--	'--	0	1177	'--	'--
2e81cfda-5080-49b8-95ca-ba3963dae30c	TCGA-A3-3326	TCGA-KIRC	47	'--	'--	'--	'--	-17285	'--	not reported	male	'--	'--	white	Alive	'--	1959	'--	17285	'--	'--	'--	'--	M0	NX	Stage I	T1a	'--	'--	'--	'--	'--	'--	'--	'--	'--	'--	'--	'--	not reported	'--	'--	'--	'--	'--	0	1137	'--	'--
2e81cfda-5080-49b8-95ca-ba3963dae30c	TCGA-A3-3326	TCGA-KIRC	47	'--	'--	'--	'--	-17285	'--	not reported	male	'--	'--	white	Alive	'--	1959	'--	17285	'--	'--	'--	'--	M0	NX	Stage I	T1a	'--	'--	'--	'--	'--	'--	'--	'--	'--	'--	'--	'--	not reported	'--	'--	'--	'--	'--	0	1137	'--	'--
844ec449-eec0-4ea7-9da9-b75a164bef16	TCGA-B0-4847	TCGA-KIRC	60	'--	'--	'--	'--	-22147	793	not hispanic or latino	male	'--	'--	white	Dead	'--	1944	2006	22147	'--	'--	'--	'--	M1	NX	Stage IV	T3a	'--	'--	'--	'--	'--	'--	'--	'--	'--	'--	'--	'--	not reported	'--	'--	'--	'--	'--	0	'--	'--	'--
844ec449-eec0-4ea7-9da9-b75a164bef16	TCGA-B0-4847	TCGA-KIRC	60	'--	'--	'--	'--	-22147	793	not hispanic or latino	male	'--	'--	white	Dead	'--	1944	2006	22147	'--	'--	'--	'--	M1	NX	Stage IV	T3a	'--	'--	'--	'--	'--	'--	'--	'--	'--	'--	'--	'--	not reported	'--	'--	'--	'--	'--	0	'--	'--	'--
eda2b871-8a18-4854-92d8-d8d66fb127d8	TCGA-B8-4620	TCGA-KIRC	70	'--	'--	'--	'--	-25786	'--	not hispanic or latino	female	'--	'--	white	Alive	'--	1940	'--	25786	'--	'--	'--	'--	M0	N0	Stage III	T3a	7th	'--	'--	'--	'--	'--	'--	'--	'--	'--	'--	'--	not reported	'--	'--	'--	'--	'--	0	777	'--	'--
eda2b871-8a18-4854-92d8-d8d66fb127d8	TCGA-B8-4620	TCGA-KIRC	70	'--	'--	'--	'--	-25786	'--	not hispanic or latino	female	'--	'--	white	Alive	'--	1940	'--	25786	'--	'--	'--	'--	M0	N0	Stage III	T3a	7th	'--	'--	'--	'--	'--	'--	'--	'--	'--	'--	'--	not reported	'--	'--	'--	'--	'--	0	777	'--	'--
820ddb1a-fb51-42e9-8d33-3ebe28d5af93	TCGA-CJ-4872	TCGA-KIRC	51	'--	'--	'--	'--	-18862	'--	not hispanic or latino	male	'--	'--	white	Alive	'--	1953	'--	18862	'--	'--	'--	'--	M0	N0	Stage I	T1b	'--	'--	'--	'--	'--	'--	'--	'--	'--	'--	'--	'--	not reported	'--	'--	'--	'--	'--	0	1435	'--	'--
820ddb1a-fb51-42e9-8d33-3ebe28d5af93	TCGA-CJ-4872	TCGA-KIRC	51	'--	'--	'--	'--	-18862	'--	not hispanic or latino	male	'--	'--	white	Alive	'--	1953	'--	18862	'--	'--	'--	'--	M0	N0	Stage I	T1b	'--	'--	'--	'--	'--	'--	'--	'--	'--	'--	'--	'--	not reported	'--	'--	'--	'--	'--	0	1435	'--	'--
7080bc0a-709e-4871-9539-4616f194e310	TCGA-CW-5583	TCGA-KIRC	51	'--	'--	'--	'--	-18666	'--	not reported	female	'--	'--	white	Alive	'--	1952	'--	18666	'--	'--	'--	'--	M0	NX	Stage I	T1a	'--	'--	'--	'--	'--	'--	'--	'--	'--	'--	'--	'--	not reported	'--	'--	'--	'--	'--	0	2489	'--	'--
7080bc0a-709e-4871-9539-4616f194e310	TCGA-CW-5583	TCGA-KIRC	51	'--	'--	'--	'--	-18666	'--	not reported	female	'--	'--	white	Alive	'--	1952	'--	18666	'--	'--	'--	'--	M0	NX	Stage I	T1a	'--	'--	'--	'--	'--	'--	'--	'--	'--	'--	'--	'--	not reported	'--	'--	'--	'--	'--	0	2489	'--	'--
53dede5a-4423-4da5-bc1e-e5e98b011e36	TCGA-CJ-4873	TCGA-KIRC	85	'--	'--	'--	'--	-31096	'--	not hispanic or latino	female	'--	'--	white	Alive	'--	1919	'--	31096	'--	'--	'--	'--	M0	N0	Stage III	T3a	'--	'--	'--	'--	'--	'--	'--	'--	'--	'--	'--	'--	not reported	'--	'--	'--	'--	'--	0	1776	'--	'--
53dede5a-4423-4da5-bc1e-e5e98b011e36	TCGA-CJ-4873	TCGA-KIRC	85	'--	'--	'--	'--	-31096	'--	not hispanic or latino	female	'--	'--	white	Alive	'--	1919	'--	31096	'--	'--	'--	'--	M0	N0	Stage III	T3a	'--	'--	'--	'--	'--	'--	'--	'--	'--	'--	'--	'--	not reported	'--	'--	'--	'--	'--	0	1776	'--	'--
c33d0d12-a744-4a9a-b3f7-e28da6a109ab	TCGA-A3-A8OX	TCGA-KIRC	65	'--	'--	'--	'--	-23998	'--	not hispanic or latino	female	'--	'--	black or african american	Alive	'--	1947	'--	23998	M0	'--	'--	'--	MX	NX	Stage I	T1a	7th	'--	'--	'--	'--	'--	'--	'--	'--	'--	'--	'--	not reported	'--	'--	'--	'--	'--	0	0	'--	'--
c33d0d12-a744-4a9a-b3f7-e28da6a109ab	TCGA-A3-A8OX	TCGA-KIRC	65	'--	'--	'--	'--	-23998	'--	not hispanic or latino	female	'--	'--	black or african american	Alive	'--	1947	'--	23998	M0	'--	'--	'--	MX	NX	Stage I	T1a	7th	'--	'--	'--	'--	'--	'--	'--	'--	'--	'--	'--	not reported	'--	'--	'--	'--	'--	0	0	'--	'--
11ab53c8-6366-4bc9-b60d-23e6ed2d1cae	TCGA-A3-3372	TCGA-KIRC	64	'--	'--	'--	'--	-23528	'--	not reported	male	'--	'--	white	Alive	'--	1943	'--	23528	'--	'--	'--	'--	M0	NX	Stage III	T3	'--	'--	'--	'--	'--	'--	'--	'--	'--	'--	'--	'--	not reported	'--	'--	'--	'--	'--	0	735	'--	'--
11ab53c8-6366-4bc9-b60d-23e6ed2d1cae	TCGA-A3-3372	TCGA-KIRC	64	'--	'--	'--	'--	-23528	'--	not reported	male	'--	'--	white	Alive	'--	1943	'--	23528	'--	'--	'--	'--	M0	NX	Stage III	T3	'--	'--	'--	'--	'--	'--	'--	'--	'--	'--	'--	'--	not reported	'--	'--	'--	'--	'--	0	735	'--	'--
e1663694-17dd-4b01-b613-2516e022dfb7	TCGA-A3-3382	TCGA-KIRC	69	'--	'--	'--	'--	-25207	'--	not reported	male	'--	'--	white	Alive	'--	1938	'--	25207	'--	'--	'--	'--	M0	NX	Stage I	T1b	'--	'--	'--	'--	'--	'--	'--	'--	'--	'--	'--	'--	not reported	'--	'--	'--	'--	'--	0	574	'--	'--
e1663694-17dd-4b01-b613-2516e022dfb7	TCGA-A3-3382	TCGA-KIRC	69	'--	'--	'--	'--	-25207	'--	not reported	male	'--	'--	white	Alive	'--	1938	'--	25207	'--	'--	'--	'--	M0	NX	Stage I	T1b	'--	'--	'--	'--	'--	'--	'--	'--	'--	'--	'--	'--	not reported	'--	'--	'--	'--	'--	0	574	'--	'--
171044a9-9e8e-419b-af3a-4849d92c3b1e	TCGA-B0-5108	TCGA-KIRC	54	'--	'--	'--	'--	-19932	'--	not hispanic or latino	male	'--	'--	white	Alive	'--	1955	'--	19932	'--	'--	'--	'--	M0	N0	Stage III	T3a	6th	'--	'--	'--	'--	'--	'--	'--	'--	'--	'--	'--	not reported	'--	'--	'--	'--	'--	0	1782	'--	'--
171044a9-9e8e-419b-af3a-4849d92c3b1e	TCGA-B0-5108	TCGA-KIRC	54	'--	'--	'--	'--	-19932	'--	not hispanic or latino	male	'--	'--	white	Alive	'--	1955	'--	19932	'--	'--	'--	'--	M0	N0	Stage III	T3a	6th	'--	'--	'--	'--	'--	'--	'--	'--	'--	'--	'--	not reported	'--	'--	'--	'--	'--	0	1782	'--	'--
d3b47e53-6f40-4fc8-b5a4-cbe548a770a9	TCGA-6D-AA2E	TCGA-KIRC	68	'--	'--	'--	'--	-25043	'--	not hispanic or latino	female	'--	'--	black or african american	Alive	'--	1945	'--	25043	MX	'--	'--	'--	MX	NX	Stage I	T1b	7th	'--	'--	'--	'--	'--	'--	'--	'--	'--	'--	'--	not reported	'--	'--	'--	'--	'--	0	362	'--	'--
d3b47e53-6f40-4fc8-b5a4-cbe548a770a9	TCGA-6D-AA2E	TCGA-KIRC	68	'--	'--	'--	'--	-25043	'--	not hispanic or latino	female	'--	'--	black or african american	Alive	'--	1945	'--	25043	MX	'--	'--	'--	MX	NX	Stage I	T1b	7th	'--	'--	'--	'--	'--	'--	'--	'--	'--	'--	'--	not reported	'--	'--	'--	'--	'--	0	362	'--	'--
ed2e9354-5ee1-4fcf-92ec-a1b507818b91	TCGA-B2-5636	TCGA-KIRC	79	'--	'--	'--	'--	-28901	'--	not hispanic or latino	male	'--	'--	white	Alive	'--	1931	'--	28901	'--	'--	'--	'--	M0	NX	Stage I	T1a	'--	'--	'--	'--	'--	'--	'--	'--	'--	'--	'--	'--	not reported	'--	'--	'--	'--	'--	0	919	'--	'--
ed2e9354-5ee1-4fcf-92ec-a1b507818b91	TCGA-B2-5636	TCGA-KIRC	79	'--	'--	'--	'--	-28901	'--	not hispanic or latino	male	'--	'--	white	Alive	'--	1931	'--	28901	'--	'--	'--	'--	M0	NX	Stage I	T1a	'--	'--	'--	'--	'--	'--	'--	'--	'--	'--	'--	'--	not reported	'--	'--	'--	'--	'--	0	919	'--	'--
aa82fb26-96c3-4b3d-a2e9-7123c0a07321	TCGA-B4-5843	TCGA-KIRC	45	'--	'--	'--	'--	-16779	'--	not hispanic or latino	male	'--	'--	white	Alive	'--	1965	'--	16779	'--	'--	'--	'--	M0	N0	Stage I	T1	7th	'--	'--	'--	'--	'--	'--	'--	'--	'--	'--	'--	not reported	'--	'--	'--	'--	'--	0	11	'--	'--
aa82fb26-96c3-4b3d-a2e9-7123c0a07321	TCGA-B4-5843	TCGA-KIRC	45	'--	'--	'--	'--	-16779	'--	not hispanic or latino	male	'--	'--	white	Alive	'--	1965	'--	16779	'--	'--	'--	'--	M0	N0	Stage I	T1	7th	'--	'--	'--	'--	'--	'--	'--	'--	'--	'--	'--	not reported	'--	'--	'--	'--	'--	0	11	'--	'--
310c31bf-91ce-40b4-99e4-a10242296de9	TCGA-CJ-5676	TCGA-KIRC	47	'--	'--	'--	'--	-17170	'--	hispanic or latino	male	'--	'--	white	Alive	'--	1957	'--	17170	'--	'--	'--	'--	M0	NX	Stage III	T3b	7th	'--	'--	'--	'--	'--	'--	'--	'--	'--	'--	'--	not reported	'--	'--	'--	'--	'--	0	4067	'--	'--
310c31bf-91ce-40b4-99e4-a10242296de9	TCGA-CJ-5676	TCGA-KIRC	47	'--	'--	'--	'--	-17170	'--	hispanic or latino	male	'--	'--	white	Alive	'--	1957	'--	17170	'--	'--	'--	'--	M0	NX	Stage III	T3b	7th	'--	'--	'--	'--	'--	'--	'--	'--	'--	'--	'--	not reported	'--	'--	'--	'--	'--	0	4067	'--	'--
f964511a-09ed-4a56-a477-0ab1cf067275	TCGA-CJ-4889	TCGA-KIRC	63	'--	'--	'--	'--	-23051	'--	hispanic or latino	female	'--	'--	white	Alive	'--	1942	'--	23051	'--	'--	'--	'--	M0	NX	Stage I	T1a	'--	'--	'--	'--	'--	'--	'--	'--	'--	'--	'--	'--	not reported	'--	'--	'--	'--	'--	0	1946	'--	'--
f964511a-09ed-4a56-a477-0ab1cf067275	TCGA-CJ-4889	TCGA-KIRC	63	'--	'--	'--	'--	-23051	'--	hispanic or latino	female	'--	'--	white	Alive	'--	1942	'--	23051	'--	'--	'--	'--	M0	NX	Stage I	T1a	'--	'--	'--	'--	'--	'--	'--	'--	'--	'--	'--	'--	not reported	'--	'--	'--	'--	'--	0	1946	'--	'--
3f72d63f-ad48-4500-baf6-897b1d6dda7d	TCGA-B0-4712	TCGA-KIRC	76	'--	'--	'--	'--	-28095	1337	not hispanic or latino	male	'--	'--	white	Dead	'--	1930	2009	28095	'--	'--	'--	'--	M1	NX	Stage IV	T3a	'--	'--	'--	'--	'--	'--	'--	'--	'--	'--	'--	'--	not reported	'--	'--	'--	'--	'--	0	'--	'--	'--
3f72d63f-ad48-4500-baf6-897b1d6dda7d	TCGA-B0-4712	TCGA-KIRC	76	'--	'--	'--	'--	-28095	1337	not hispanic or latino	male	'--	'--	white	Dead	'--	1930	2009	28095	'--	'--	'--	'--	M1	NX	Stage IV	T3a	'--	'--	'--	'--	'--	'--	'--	'--	'--	'--	'--	'--	not reported	'--	'--	'--	'--	'--	0	'--	'--	'--
18bcef21-1eee-4b9f-9345-b2f5799b49ab	TCGA-B0-4697	TCGA-KIRC	46	'--	'--	'--	'--	-16844	578	not hispanic or latino	female	'--	'--	white	Dead	'--	1957	2004	16844	'--	'--	'--	'--	M1	NX	Stage IV	T3b	'--	'--	'--	'--	'--	'--	'--	'--	'--	'--	'--	'--	not reported	'--	'--	'--	'--	'--	0	'--	'--	'--
18bcef21-1eee-4b9f-9345-b2f5799b49ab	TCGA-B0-4697	TCGA-KIRC	46	'--	'--	'--	'--	-16844	578	not hispanic or latino	female	'--	'--	white	Dead	'--	1957	2004	16844	'--	'--	'--	'--	M1	NX	Stage IV	T3b	'--	'--	'--	'--	'--	'--	'--	'--	'--	'--	'--	'--	not reported	'--	'--	'--	'--	'--	0	'--	'--	'--
f6d28a1d-6691-4ac1-8afb-ab0e7dcef867	TCGA-DV-5565	TCGA-KIRC	59	'--	'--	'--	'--	-21642	'--	not hispanic or latino	male	'--	'--	white	Alive	'--	1948	'--	21642	'--	'--	'--	'--	M0	NX	Stage I	T1a	'--	'--	'--	'--	'--	'--	'--	'--	'--	'--	'--	'--	not reported	'--	'--	'--	'--	'--	0	1329	'--	'--
f6d28a1d-6691-4ac1-8afb-ab0e7dcef867	TCGA-DV-5565	TCGA-KIRC	59	'--	'--	'--	'--	-21642	'--	not hispanic or latino	male	'--	'--	white	Alive	'--	1948	'--	21642	'--	'--	'--	'--	M0	NX	Stage I	T1a	'--	'--	'--	'--	'--	'--	'--	'--	'--	'--	'--	'--	not reported	'--	'--	'--	'--	'--	0	1329	'--	'--
0df9ec46-d600-4845-9d00-2dc2732c68d1	TCGA-GK-A6C7	TCGA-KIRC	76	'--	'--	'--	'--	-28107	'--	not hispanic or latino	female	'--	'--	black or african american	Alive	'--	1936	'--	28107	'--	'--	'--	'--	MX	NX	Stage I	T1a	7th	'--	'--	'--	'--	'--	'--	'--	'--	'--	'--	'--	not reported	'--	'--	'--	'--	'--	0	61	'--	'--
0df9ec46-d600-4845-9d00-2dc2732c68d1	TCGA-GK-A6C7	TCGA-KIRC	76	'--	'--	'--	'--	-28107	'--	not hispanic or latino	female	'--	'--	black or african american	Alive	'--	1936	'--	28107	'--	'--	'--	'--	MX	NX	Stage I	T1a	7th	'--	'--	'--	'--	'--	'--	'--	'--	'--	'--	'--	not reported	'--	'--	'--	'--	'--	0	61	'--	'--
b39d6675-9378-4652-8a28-9b52b8ca88ce	TCGA-A3-A8CQ	TCGA-KIRC	59	'--	'--	'--	'--	-21572	'--	not hispanic or latino	female	'--	'--	black or african american	Alive	'--	1952	'--	21572	M0	'--	'--	'--	MX	NX	Stage I	T1a	7th	'--	'--	'--	'--	'--	'--	'--	'--	'--	'--	'--	not reported	'--	'--	'--	'--	'--	0	3	'--	'--
b39d6675-9378-4652-8a28-9b52b8ca88ce	TCGA-A3-A8CQ	TCGA-KIRC	59	'--	'--	'--	'--	-21572	'--	not hispanic or latino	female	'--	'--	black or african american	Alive	'--	1952	'--	21572	M0	'--	'--	'--	MX	NX	Stage I	T1a	7th	'--	'--	'--	'--	'--	'--	'--	'--	'--	'--	'--	not reported	'--	'--	'--	'--	'--	0	3	'--	'--
6949efc1-4f71-4141-b129-a54b4bde5d2f	TCGA-CZ-4860	TCGA-KIRC	60	'--	'--	'--	'--	-22115	206	not reported	male	'--	'--	white	Dead	'--	1945	2005	22115	'--	'--	'--	'--	M1	NX	Stage IV	T4	'--	'--	'--	'--	'--	'--	'--	'--	'--	'--	'--	'--	not reported	'--	'--	'--	'--	'--	0	'--	'--	'--
6949efc1-4f71-4141-b129-a54b4bde5d2f	TCGA-CZ-4860	TCGA-KIRC	60	'--	'--	'--	'--	-22115	206	not reported	male	'--	'--	white	Dead	'--	1945	2005	22115	'--	'--	'--	'--	M1	NX	Stage IV	T4	'--	'--	'--	'--	'--	'--	'--	'--	'--	'--	'--	'--	not reported	'--	'--	'--	'--	'--	0	'--	'--	'--
dc2208d9-dcb3-47ff-826b-676f199b8ccd	TCGA-BP-4989	TCGA-KIRC	58	'--	'--	'--	'--	-21382	'--	not reported	male	'--	'--	white	Alive	'--	1949	'--	21382	'--	'--	'--	'--	M0	N0	Stage III	T3a	'--	'--	'--	'--	'--	'--	'--	'--	'--	'--	'--	'--	not reported	'--	'--	'--	'--	'--	0	118	'--	'--
dc2208d9-dcb3-47ff-826b-676f199b8ccd	TCGA-BP-4989	TCGA-KIRC	58	'--	'--	'--	'--	-21382	'--	not reported	male	'--	'--	white	Alive	'--	1949	'--	21382	'--	'--	'--	'--	M0	N0	Stage III	T3a	'--	'--	'--	'--	'--	'--	'--	'--	'--	'--	'--	'--	not reported	'--	'--	'--	'--	'--	0	118	'--	'--
13e25128-9be1-4f67-a43f-a8744a619203	TCGA-CZ-5989	TCGA-KIRC	60	'--	'--	'--	'--	-22170	'--	not hispanic or latino	male	'--	'--	white	Alive	'--	1946	'--	22170	'--	'--	'--	'--	M0	N0	Stage II	T2	6th	'--	'--	'--	'--	'--	'--	'--	'--	'--	'--	'--	not reported	'--	'--	'--	'--	'--	0	1905	'--	'--
13e25128-9be1-4f67-a43f-a8744a619203	TCGA-CZ-5989	TCGA-KIRC	60	'--	'--	'--	'--	-22170	'--	not hispanic or latino	male	'--	'--	white	Alive	'--	1946	'--	22170	'--	'--	'--	'--	M0	N0	Stage II	T2	6th	'--	'--	'--	'--	'--	'--	'--	'--	'--	'--	'--	not reported	'--	'--	'--	'--	'--	0	1905	'--	'--
2bc5b2ec-aa8f-4889-9d92-d27f96c9fda1	TCGA-A3-3373	TCGA-KIRC	54	'--	'--	'--	'--	-19964	'--	not hispanic or latino	female	'--	'--	white	Alive	'--	1953	'--	19964	'--	'--	'--	'--	M0	N0	Stage I	T1b	'--	'--	'--	'--	'--	'--	'--	'--	'--	'--	'--	'--	not reported	'--	'--	'--	'--	'--	0	1621	'--	'--
2bc5b2ec-aa8f-4889-9d92-d27f96c9fda1	TCGA-A3-3373	TCGA-KIRC	54	'--	'--	'--	'--	-19964	'--	not hispanic or latino	female	'--	'--	white	Alive	'--	1953	'--	19964	'--	'--	'--	'--	M0	N0	Stage I	T1b	'--	'--	'--	'--	'--	'--	'--	'--	'--	'--	'--	'--	not reported	'--	'--	'--	'--	'--	0	1621	'--	'--
99f59583-2728-4c1d-b98c-8fbc3bb0a819	TCGA-CZ-5470	TCGA-KIRC	72	'--	'--	'--	'--	-26494	'--	not reported	female	'--	'--	not reported	Alive	'--	1936	'--	26494	'--	'--	'--	'--	M0	N0	Stage II	T2	'--	'--	'--	'--	'--	'--	'--	'--	'--	'--	'--	'--	not reported	'--	'--	'--	'--	'--	0	386	'--	'--
99f59583-2728-4c1d-b98c-8fbc3bb0a819	TCGA-CZ-5470	TCGA-KIRC	72	'--	'--	'--	'--	-26494	'--	not reported	female	'--	'--	not reported	Alive	'--	1936	'--	26494	'--	'--	'--	'--	M0	N0	Stage II	T2	'--	'--	'--	'--	'--	'--	'--	'--	'--	'--	'--	'--	not reported	'--	'--	'--	'--	'--	0	386	'--	'--
6b033bf5-4ad9-419f-9d2c-63e2e8c80066	TCGA-G6-A8L8	TCGA-KIRC	62	'--	'--	'--	'--	-22649	1091	not hispanic or latino	female	'--	'--	black or african american	Dead	'--	1946	'--	22649	MX	'--	'--	'--	MX	NX	Stage I	T1b	6th	'--	'--	'--	'--	'--	'--	'--	'--	'--	'--	'--	not reported	'--	'--	'--	'--	'--	0	474	'--	'--
6b033bf5-4ad9-419f-9d2c-63e2e8c80066	TCGA-G6-A8L8	TCGA-KIRC	62	'--	'--	'--	'--	-22649	1091	not hispanic or latino	female	'--	'--	black or african american	Dead	'--	1946	'--	22649	MX	'--	'--	'--	MX	NX	Stage I	T1b	6th	'--	'--	'--	'--	'--	'--	'--	'--	'--	'--	'--	not reported	'--	'--	'--	'--	'--	0	474	'--	'--
b7143068-4afd-47ed-9e08-1894f886c503	TCGA-B0-5109	TCGA-KIRC	69	'--	'--	'--	'--	-25428	587	not hispanic or latino	male	'--	'--	white	Dead	'--	1940	2010	25428	'--	'--	'--	'--	M0	N1	Stage III	T3b	'--	'--	'--	'--	'--	'--	'--	'--	'--	'--	'--	'--	not reported	'--	'--	'--	'--	'--	0	'--	'--	'--
b7143068-4afd-47ed-9e08-1894f886c503	TCGA-B0-5109	TCGA-KIRC	69	'--	'--	'--	'--	-25428	587	not hispanic or latino	male	'--	'--	white	Dead	'--	1940	2010	25428	'--	'--	'--	'--	M0	N1	Stage III	T3b	'--	'--	'--	'--	'--	'--	'--	'--	'--	'--	'--	'--	not reported	'--	'--	'--	'--	'--	0	'--	'--	'--
414056a2-b1dc-4741-b9b9-fda306da6ad6	TCGA-B0-4839	TCGA-KIRC	80	'--	'--	'--	'--	-29380	1639	not hispanic or latino	female	'--	'--	white	Dead	'--	1923	2007	29380	'--	'--	'--	'--	M0	N0	Stage I	T1b	'--	'--	'--	'--	'--	'--	'--	'--	'--	'--	'--	'--	not reported	'--	'--	'--	'--	'--	0	'--	'--	'--
414056a2-b1dc-4741-b9b9-fda306da6ad6	TCGA-B0-4839	TCGA-KIRC	80	'--	'--	'--	'--	-29380	1639	not hispanic or latino	female	'--	'--	white	Dead	'--	1923	2007	29380	'--	'--	'--	'--	M0	N0	Stage I	T1b	'--	'--	'--	'--	'--	'--	'--	'--	'--	'--	'--	'--	not reported	'--	'--	'--	'--	'--	0	'--	'--	'--
c91a4cc3-aaa9-4bc9-b157-e46551d334c8	TCGA-B0-5713	TCGA-KIRC	75	'--	'--	'--	'--	-27644	'--	not hispanic or latino	female	'--	'--	white	Alive	'--	1931	'--	27644	'--	'--	'--	'--	M0	N0	Stage III	T3b	6th	'--	'--	'--	'--	'--	'--	'--	'--	'--	'--	'--	not reported	'--	'--	'--	'--	'--	0	2782	'--	'--
c91a4cc3-aaa9-4bc9-b157-e46551d334c8	TCGA-B0-5713	TCGA-KIRC	75	'--	'--	'--	'--	-27644	'--	not hispanic or latino	female	'--	'--	white	Alive	'--	1931	'--	27644	'--	'--	'--	'--	M0	N0	Stage III	T3b	6th	'--	'--	'--	'--	'--	'--	'--	'--	'--	'--	'--	not reported	'--	'--	'--	'--	'--	0	2782	'--	'--
17d053f2-8760-4f8e-9d25-64508e7f3857	TCGA-AK-3434	TCGA-KIRC	72	'--	'--	'--	'--	-26490	'--	not hispanic or latino	male	'--	'--	white	Alive	'--	1932	'--	26490	'--	'--	'--	'--	M0	NX	Stage I	T1b	'--	'--	'--	'--	'--	'--	'--	'--	'--	'--	'--	'--	not reported	'--	'--	'--	'--	'--	0	2087	'--	'--
17d053f2-8760-4f8e-9d25-64508e7f3857	TCGA-AK-3434	TCGA-KIRC	72	'--	'--	'--	'--	-26490	'--	not hispanic or latino	male	'--	'--	white	Alive	'--	1932	'--	26490	'--	'--	'--	'--	M0	NX	Stage I	T1b	'--	'--	'--	'--	'--	'--	'--	'--	'--	'--	'--	'--	not reported	'--	'--	'--	'--	'--	0	2087	'--	'--
798d51ff-182e-406c-8885-8a198d9959d1	TCGA-A3-3378	TCGA-KIRC	60	'--	'--	'--	'--	-22090	'--	not hispanic or latino	male	'--	'--	white	Alive	'--	1946	'--	22090	'--	'--	'--	'--	M0	N0	Stage I	T1	'--	'--	'--	'--	'--	'--	'--	'--	'--	'--	'--	'--	not reported	'--	'--	'--	'--	'--	0	630	'--	'--
798d51ff-182e-406c-8885-8a198d9959d1	TCGA-A3-3378	TCGA-KIRC	60	'--	'--	'--	'--	-22090	'--	not hispanic or latino	male	'--	'--	white	Alive	'--	1946	'--	22090	'--	'--	'--	'--	M0	N0	Stage I	T1	'--	'--	'--	'--	'--	'--	'--	'--	'--	'--	'--	'--	not reported	'--	'--	'--	'--	'--	0	630	'--	'--
4c325ee1-9b8e-45d4-a0a7-e47ec1eac402	TCGA-CJ-5682	TCGA-KIRC	60	'--	'--	'--	'--	-22244	'--	not hispanic or latino	male	'--	'--	white	Alive	'--	1944	'--	22244	'--	'--	'--	'--	M1	NX	Stage IV	T3a	7th	'--	'--	'--	'--	'--	'--	'--	'--	'--	'--	'--	not reported	'--	'--	'--	'--	'--	0	3736	'--	'--
4c325ee1-9b8e-45d4-a0a7-e47ec1eac402	TCGA-CJ-5682	TCGA-KIRC	60	'--	'--	'--	'--	-22244	'--	not hispanic or latino	male	'--	'--	white	Alive	'--	1944	'--	22244	'--	'--	'--	'--	M1	NX	Stage IV	T3a	7th	'--	'--	'--	'--	'--	'--	'--	'--	'--	'--	'--	not reported	'--	'--	'--	'--	'--	0	3736	'--	'--
2711b4a4-9e6f-4a12-add6-c10f72e97d3c	TCGA-A3-A8OV	TCGA-KIRC	75	'--	'--	'--	'--	-27526	'--	not hispanic or latino	male	'--	'--	black or african american	Alive	'--	1936	'--	27526	M0	'--	'--	'--	MX	NX	Stage I	T1a	7th	'--	'--	'--	'--	'--	'--	'--	'--	'--	'--	'--	not reported	'--	'--	'--	'--	'--	0	340	'--	'--
2711b4a4-9e6f-4a12-add6-c10f72e97d3c	TCGA-A3-A8OV	TCGA-KIRC	75	'--	'--	'--	'--	-27526	'--	not hispanic or latino	male	'--	'--	black or african american	Alive	'--	1936	'--	27526	M0	'--	'--	'--	MX	NX	Stage I	T1a	7th	'--	'--	'--	'--	'--	'--	'--	'--	'--	'--	'--	not reported	'--	'--	'--	'--	'--	0	340	'--	'--
1cdb170b-9765-45ee-9e3e-388d0a419746	TCGA-BP-4158	TCGA-KIRC	69	'--	'--	'--	'--	-25210	'--	not reported	male	'--	'--	white	Alive	'--	1932	'--	25210	'--	'--	'--	'--	M0	N0	Stage I	T1b	'--	'--	'--	'--	'--	'--	'--	'--	'--	'--	'--	'--	not reported	'--	'--	'--	'--	'--	0	3377	'--	'--
1cdb170b-9765-45ee-9e3e-388d0a419746	TCGA-BP-4158	TCGA-KIRC	69	'--	'--	'--	'--	-25210	'--	not reported	male	'--	'--	white	Alive	'--	1932	'--	25210	'--	'--	'--	'--	M0	N0	Stage I	T1b	'--	'--	'--	'--	'--	'--	'--	'--	'--	'--	'--	'--	not reported	'--	'--	'--	'--	'--	0	3377	'--	'--
1e417b93-837d-4110-9090-239eb82c3e20	TCGA-BP-4968	TCGA-KIRC	40	'--	'--	'--	'--	-14651	'--	not hispanic or latino	male	'--	'--	white	Alive	'--	1966	'--	14651	'--	'--	'--	'--	M0	N0	Stage I	T1b	'--	'--	'--	'--	'--	'--	'--	'--	'--	'--	'--	'--	not reported	'--	'--	'--	'--	'--	0	1746	'--	'--
1e417b93-837d-4110-9090-239eb82c3e20	TCGA-BP-4968	TCGA-KIRC	40	'--	'--	'--	'--	-14651	'--	not hispanic or latino	male	'--	'--	white	Alive	'--	1966	'--	14651	'--	'--	'--	'--	M0	N0	Stage I	T1b	'--	'--	'--	'--	'--	'--	'--	'--	'--	'--	'--	'--	not reported	'--	'--	'--	'--	'--	0	1746	'--	'--
f9e6afeb-cf13-4dd7-8a1f-571ab610df4f	TCGA-BP-4353	TCGA-KIRC	61	'--	'--	'--	'--	-22415	375	not reported	male	'--	'--	white	Dead	'--	1946	2008	22415	'--	'--	'--	'--	M0	N0	Stage I	T1	'--	'--	'--	'--	'--	'--	'--	'--	'--	'--	'--	'--	not reported	'--	'--	'--	'--	'--	0	'--	'--	'--
f9e6afeb-cf13-4dd7-8a1f-571ab610df4f	TCGA-BP-4353	TCGA-KIRC	61	'--	'--	'--	'--	-22415	375	not reported	male	'--	'--	white	Dead	'--	1946	2008	22415	'--	'--	'--	'--	M0	N0	Stage I	T1	'--	'--	'--	'--	'--	'--	'--	'--	'--	'--	'--	'--	not reported	'--	'--	'--	'--	'--	0	'--	'--	'--
04beccb3-f513-4d60-b57f-a4382e4eeda3	TCGA-B8-A8YJ	TCGA-KIRC	60	'--	'--	'--	'--	-21994	'--	not reported	female	'--	'--	black or african american	Alive	'--	1953	'--	21994	M0	'--	'--	'--	'--	NX	Stage I	T1b	7th	'--	'--	'--	'--	'--	'--	'--	'--	'--	'--	'--	not reported	'--	'--	'--	'--	'--	0	431	'--	'--
04beccb3-f513-4d60-b57f-a4382e4eeda3	TCGA-B8-A8YJ	TCGA-KIRC	60	'--	'--	'--	'--	-21994	'--	not reported	female	'--	'--	black or african american	Alive	'--	1953	'--	21994	M0	'--	'--	'--	'--	NX	Stage I	T1b	7th	'--	'--	'--	'--	'--	'--	'--	'--	'--	'--	'--	not reported	'--	'--	'--	'--	'--	0	431	'--	'--
267ff78b-bceb-466e-8582-c560fe227ff0	TCGA-CJ-4918	TCGA-KIRC	64	'--	'--	'--	'--	-23379	93	not hispanic or latino	male	'--	'--	white	Dead	'--	1941	2005	23379	'--	'--	'--	'--	M1	N0	Stage IV	T3a	'--	'--	'--	'--	'--	'--	'--	'--	'--	'--	'--	'--	not reported	'--	'--	'--	'--	'--	0	'--	'--	'--
267ff78b-bceb-466e-8582-c560fe227ff0	TCGA-CJ-4918	TCGA-KIRC	64	'--	'--	'--	'--	-23379	93	not hispanic or latino	male	'--	'--	white	Dead	'--	1941	2005	23379	'--	'--	'--	'--	M1	N0	Stage IV	T3a	'--	'--	'--	'--	'--	'--	'--	'--	'--	'--	'--	'--	not reported	'--	'--	'--	'--	'--	0	'--	'--	'--
500636a5-d42b-469f-98e2-fdd4dddc61a0	TCGA-BP-4787	TCGA-KIRC	59	'--	'--	'--	'--	-21697	480	not reported	female	'--	'--	white	Dead	'--	1948	2008	21697	'--	'--	'--	'--	M1	N0	Stage IV	T3a	'--	'--	'--	'--	'--	'--	'--	'--	'--	'--	'--	'--	not reported	'--	'--	'--	'--	'--	0	'--	'--	'--
500636a5-d42b-469f-98e2-fdd4dddc61a0	TCGA-BP-4787	TCGA-KIRC	59	'--	'--	'--	'--	-21697	480	not reported	female	'--	'--	white	Dead	'--	1948	2008	21697	'--	'--	'--	'--	M1	N0	Stage IV	T3a	'--	'--	'--	'--	'--	'--	'--	'--	'--	'--	'--	'--	not reported	'--	'--	'--	'--	'--	0	'--	'--	'--
eee108d6-bb11-4369-b776-0f524afef6f3	TCGA-CJ-5672	TCGA-KIRC	84	'--	'--	'--	'--	-30900	1972	not hispanic or latino	male	'--	'--	white	Dead	'--	1920	2010	30900	'--	'--	'--	'--	M0	NX	Stage I	T1a	'--	'--	'--	'--	'--	'--	'--	'--	'--	'--	'--	'--	not reported	'--	'--	'--	'--	'--	0	'--	'--	'--
eee108d6-bb11-4369-b776-0f524afef6f3	TCGA-CJ-5672	TCGA-KIRC	84	'--	'--	'--	'--	-30900	1972	not hispanic or latino	male	'--	'--	white	Dead	'--	1920	2010	30900	'--	'--	'--	'--	M0	NX	Stage I	T1a	'--	'--	'--	'--	'--	'--	'--	'--	'--	'--	'--	'--	not reported	'--	'--	'--	'--	'--	0	'--	'--	'--
fdda296a-7321-4c8c-8076-40d92c570c8f	TCGA-AK-3433	TCGA-KIRC	48	'--	'--	'--	'--	-17853	'--	not hispanic or latino	female	'--	'--	white	Alive	'--	1956	'--	17853	'--	'--	'--	'--	M0	N0	Stage II	T2	6th	'--	'--	'--	'--	'--	'--	'--	'--	'--	'--	'--	not reported	'--	'--	'--	'--	'--	0	3409	'--	'--
fdda296a-7321-4c8c-8076-40d92c570c8f	TCGA-AK-3433	TCGA-KIRC	48	'--	'--	'--	'--	-17853	'--	not hispanic or latino	female	'--	'--	white	Alive	'--	1956	'--	17853	'--	'--	'--	'--	M0	N0	Stage II	T2	6th	'--	'--	'--	'--	'--	'--	'--	'--	'--	'--	'--	not reported	'--	'--	'--	'--	'--	0	3409	'--	'--
ae55b2d3-62a1-419e-9f9a-5ddfac356db4	TCGA-B0-5117	TCGA-KIRC	40	'--	'--	'--	'--	-14612	'--	not hispanic or latino	male	'--	'--	white	Alive	'--	1970	'--	14612	'--	'--	'--	'--	M0	NX	Stage I	T1b	7th	'--	'--	'--	'--	'--	'--	'--	'--	'--	'--	'--	not reported	'--	'--	'--	'--	'--	0	1608	'--	'--
ae55b2d3-62a1-419e-9f9a-5ddfac356db4	TCGA-B0-5117	TCGA-KIRC	40	'--	'--	'--	'--	-14612	'--	not hispanic or latino	male	'--	'--	white	Alive	'--	1970	'--	14612	'--	'--	'--	'--	M0	NX	Stage I	T1b	7th	'--	'--	'--	'--	'--	'--	'--	'--	'--	'--	'--	not reported	'--	'--	'--	'--	'--	0	1608	'--	'--
3128d9bf-71fd-4edb-8d07-98f53ef0432e	TCGA-BP-5184	TCGA-KIRC	54	'--	'--	'--	'--	-19746	'--	not reported	male	'--	'--	white	Alive	'--	1953	'--	19746	'--	'--	'--	'--	M0	NX	Stage I	T1a	'--	'--	'--	'--	'--	'--	'--	'--	'--	'--	'--	'--	not reported	'--	'--	'--	'--	'--	0	1133	'--	'--
3128d9bf-71fd-4edb-8d07-98f53ef0432e	TCGA-BP-5184	TCGA-KIRC	54	'--	'--	'--	'--	-19746	'--	not reported	male	'--	'--	white	Alive	'--	1953	'--	19746	'--	'--	'--	'--	M0	NX	Stage I	T1a	'--	'--	'--	'--	'--	'--	'--	'--	'--	'--	'--	'--	not reported	'--	'--	'--	'--	'--	0	1133	'--	'--
8f8a632d-7fbd-4c86-b909-afb7edb9ad28	TCGA-B0-5701	TCGA-KIRC	65	'--	'--	'--	'--	-23915	'--	not hispanic or latino	male	'--	'--	white	Alive	'--	1942	'--	23915	'--	'--	'--	'--	M0	N0	Stage III	T3b	6th	'--	'--	'--	'--	'--	'--	'--	'--	'--	'--	'--	not reported	'--	'--	'--	'--	'--	0	2461	'--	'--
8f8a632d-7fbd-4c86-b909-afb7edb9ad28	TCGA-B0-5701	TCGA-KIRC	65	'--	'--	'--	'--	-23915	'--	not hispanic or latino	male	'--	'--	white	Alive	'--	1942	'--	23915	'--	'--	'--	'--	M0	N0	Stage III	T3b	6th	'--	'--	'--	'--	'--	'--	'--	'--	'--	'--	'--	not reported	'--	'--	'--	'--	'--	0	2461	'--	'--
f72defb3-87ca-4efd-9dc7-d2068533fd98	TCGA-BP-4349	TCGA-KIRC	68	'--	'--	'--	'--	-24853	'--	not reported	female	'--	'--	white	Alive	'--	1938	'--	24853	'--	'--	'--	'--	M0	NX	Stage I	T1a	'--	'--	'--	'--	'--	'--	'--	'--	'--	'--	'--	'--	not reported	'--	'--	'--	'--	'--	0	372	'--	'--
f72defb3-87ca-4efd-9dc7-d2068533fd98	TCGA-BP-4349	TCGA-KIRC	68	'--	'--	'--	'--	-24853	'--	not reported	female	'--	'--	white	Alive	'--	1938	'--	24853	'--	'--	'--	'--	M0	NX	Stage I	T1a	'--	'--	'--	'--	'--	'--	'--	'--	'--	'--	'--	'--	not reported	'--	'--	'--	'--	'--	0	372	'--	'--
d7cf4fc0-6357-4973-af4c-b456f430478a	TCGA-AK-3458	TCGA-KIRC	48	'--	'--	'--	'--	-17557	'--	not hispanic or latino	male	'--	'--	white	Alive	'--	1959	'--	17557	'--	'--	'--	'--	M0	NX	Stage I	T1b	'--	'--	'--	'--	'--	'--	'--	'--	'--	'--	'--	'--	not reported	'--	'--	'--	'--	'--	0	1168	'--	'--
d7cf4fc0-6357-4973-af4c-b456f430478a	TCGA-AK-3458	TCGA-KIRC	48	'--	'--	'--	'--	-17557	'--	not hispanic or latino	male	'--	'--	white	Alive	'--	1959	'--	17557	'--	'--	'--	'--	M0	NX	Stage I	T1b	'--	'--	'--	'--	'--	'--	'--	'--	'--	'--	'--	'--	not reported	'--	'--	'--	'--	'--	0	1168	'--	'--
74fc9f65-b5f1-4b56-93a5-f90eaab52e31	TCGA-B0-5083	TCGA-KIRC	63	'--	'--	'--	'--	-23034	1045	not hispanic or latino	male	'--	'--	white	Dead	'--	1942	2007	23034	'--	'--	'--	'--	M0	N0	Stage I	T1a	'--	'--	'--	'--	'--	'--	'--	'--	'--	'--	'--	'--	not reported	'--	'--	'--	'--	'--	0	'--	'--	'--
74fc9f65-b5f1-4b56-93a5-f90eaab52e31	TCGA-B0-5083	TCGA-KIRC	63	'--	'--	'--	'--	-23034	1045	not hispanic or latino	male	'--	'--	white	Dead	'--	1942	2007	23034	'--	'--	'--	'--	M0	N0	Stage I	T1a	'--	'--	'--	'--	'--	'--	'--	'--	'--	'--	'--	'--	not reported	'--	'--	'--	'--	'--	0	'--	'--	'--
a46f36c3-e886-4efe-945a-0cb2e5b765ef	TCGA-B0-4822	TCGA-KIRC	78	'--	'--	'--	'--	-28774	1111	not hispanic or latino	male	'--	'--	white	Dead	'--	1924	2005	28774	'--	'--	'--	'--	M0	NX	Stage II	T2	'--	'--	'--	'--	'--	'--	'--	'--	'--	'--	'--	'--	not reported	'--	'--	'--	'--	'--	0	'--	'--	'--
a46f36c3-e886-4efe-945a-0cb2e5b765ef	TCGA-B0-4822	TCGA-KIRC	78	'--	'--	'--	'--	-28774	1111	not hispanic or latino	male	'--	'--	white	Dead	'--	1924	2005	28774	'--	'--	'--	'--	M0	NX	Stage II	T2	'--	'--	'--	'--	'--	'--	'--	'--	'--	'--	'--	'--	not reported	'--	'--	'--	'--	'--	0	'--	'--	'--
ea854858-1dad-4b01-8e58-f19e6a7c41a3	TCGA-DV-5574	TCGA-KIRC	37	'--	'--	'--	'--	-13517	'--	not hispanic or latino	male	'--	'--	white	Alive	'--	1971	'--	13517	'--	'--	'--	'--	M0	NX	Stage I	T1a	'--	'--	'--	'--	'--	'--	'--	'--	'--	'--	'--	'--	not reported	'--	'--	'--	'--	'--	0	2016	'--	'--
ea854858-1dad-4b01-8e58-f19e6a7c41a3	TCGA-DV-5574	TCGA-KIRC	37	'--	'--	'--	'--	-13517	'--	not hispanic or latino	male	'--	'--	white	Alive	'--	1971	'--	13517	'--	'--	'--	'--	M0	NX	Stage I	T1a	'--	'--	'--	'--	'--	'--	'--	'--	'--	'--	'--	'--	not reported	'--	'--	'--	'--	'--	0	2016	'--	'--
d1e4f4c0-08cc-4012-9372-9ab987d80dab	TCGA-CJ-4894	TCGA-KIRC	58	'--	'--	'--	'--	-21524	841	not hispanic or latino	male	'--	'--	white	Dead	'--	1947	2007	21524	'--	'--	'--	'--	M0	N0	Stage III	T3a	7th	'--	'--	'--	'--	'--	'--	'--	'--	'--	'--	'--	not reported	'--	'--	'--	'--	'--	0	841	'--	'--
d1e4f4c0-08cc-4012-9372-9ab987d80dab	TCGA-CJ-4894	TCGA-KIRC	58	'--	'--	'--	'--	-21524	841	not hispanic or latino	male	'--	'--	white	Dead	'--	1947	2007	21524	'--	'--	'--	'--	M0	N0	Stage III	T3a	7th	'--	'--	'--	'--	'--	'--	'--	'--	'--	'--	'--	not reported	'--	'--	'--	'--	'--	0	841	'--	'--
fcecafa8-8b8b-4ae6-81bc-73acf05b211a	TCGA-CZ-4856	TCGA-KIRC	62	'--	'--	'--	'--	-22684	'--	not hispanic or latino	female	'--	'--	white	Alive	'--	1943	'--	22684	'--	'--	'--	'--	M0	N0	Stage I	T1b	'--	'--	'--	'--	'--	'--	'--	'--	'--	'--	'--	'--	not reported	'--	'--	'--	'--	'--	0	18	'--	'--
fcecafa8-8b8b-4ae6-81bc-73acf05b211a	TCGA-CZ-4856	TCGA-KIRC	62	'--	'--	'--	'--	-22684	'--	not hispanic or latino	female	'--	'--	white	Alive	'--	1943	'--	22684	'--	'--	'--	'--	M0	N0	Stage I	T1b	'--	'--	'--	'--	'--	'--	'--	'--	'--	'--	'--	'--	not reported	'--	'--	'--	'--	'--	0	18	'--	'--
136c95cd-febd-43f0-af35-125d3321a145	TCGA-A3-3365	TCGA-KIRC	46	'--	'--	'--	'--	-16915	'--	not reported	male	'--	'--	white	Alive	'--	1960	'--	16915	'--	'--	'--	'--	M0	NX	Stage I	T1a	'--	'--	'--	'--	'--	'--	'--	'--	'--	'--	'--	'--	not reported	'--	'--	'--	'--	'--	0	873	'--	'--
136c95cd-febd-43f0-af35-125d3321a145	TCGA-A3-3365	TCGA-KIRC	46	'--	'--	'--	'--	-16915	'--	not reported	male	'--	'--	white	Alive	'--	1960	'--	16915	'--	'--	'--	'--	M0	NX	Stage I	T1a	'--	'--	'--	'--	'--	'--	'--	'--	'--	'--	'--	'--	not reported	'--	'--	'--	'--	'--	0	873	'--	'--
e548aeb2-04ca-48f8-af8d-8acb745748fc	TCGA-BP-5007	TCGA-KIRC	45	'--	'--	'--	'--	-16793	'--	not hispanic or latino	male	'--	'--	white	Alive	'--	1962	'--	16793	'--	'--	'--	'--	M0	N0	Stage II	T2	'--	'--	'--	'--	'--	'--	'--	'--	'--	'--	'--	'--	not reported	'--	'--	'--	'--	'--	0	1140	'--	'--
e548aeb2-04ca-48f8-af8d-8acb745748fc	TCGA-BP-5007	TCGA-KIRC	45	'--	'--	'--	'--	-16793	'--	not hispanic or latino	male	'--	'--	white	Alive	'--	1962	'--	16793	'--	'--	'--	'--	M0	N0	Stage II	T2	'--	'--	'--	'--	'--	'--	'--	'--	'--	'--	'--	'--	not reported	'--	'--	'--	'--	'--	0	1140	'--	'--
a42103aa-0f25-4939-9f9d-9ec11a5c8cca	TCGA-A3-A8OW	TCGA-KIRC	37	'--	'--	'--	'--	-13546	'--	not hispanic or latino	male	'--	'--	black or african american	Alive	'--	1974	'--	13546	M0	'--	'--	'--	MX	NX	Stage III	T3a	7th	'--	'--	'--	'--	'--	'--	'--	'--	'--	'--	'--	not reported	'--	'--	'--	'--	'--	0	323	'--	'--
a42103aa-0f25-4939-9f9d-9ec11a5c8cca	TCGA-A3-A8OW	TCGA-KIRC	37	'--	'--	'--	'--	-13546	'--	not hispanic or latino	male	'--	'--	black or african american	Alive	'--	1974	'--	13546	M0	'--	'--	'--	MX	NX	Stage III	T3a	7th	'--	'--	'--	'--	'--	'--	'--	'--	'--	'--	'--	not reported	'--	'--	'--	'--	'--	0	323	'--	'--
c499b3be-9db0-4809-b7c0-f5d81208d7ec	TCGA-BP-5173	TCGA-KIRC	75	'--	'--	'--	'--	-27436	62	not reported	male	'--	'--	white	Dead	'--	1929	2004	27436	'--	'--	'--	'--	M0	NX	Stage I	T1a	'--	'--	'--	'--	'--	'--	'--	'--	'--	'--	'--	'--	not reported	'--	'--	'--	'--	'--	0	'--	'--	'--
c499b3be-9db0-4809-b7c0-f5d81208d7ec	TCGA-BP-5173	TCGA-KIRC	75	'--	'--	'--	'--	-27436	62	not reported	male	'--	'--	white	Dead	'--	1929	2004	27436	'--	'--	'--	'--	M0	NX	Stage I	T1a	'--	'--	'--	'--	'--	'--	'--	'--	'--	'--	'--	'--	not reported	'--	'--	'--	'--	'--	0	'--	'--	'--
b2feca3f-8602-4a30-92bf-958ab2a2bd5d	TCGA-AK-3436	TCGA-KIRC	40	'--	'--	'--	'--	-14842	'--	not hispanic or latino	male	'--	'--	white	Alive	'--	1965	'--	14842	'--	'--	'--	'--	M1	N0	Stage IV	T2	6th	'--	'--	'--	'--	'--	'--	'--	'--	'--	'--	'--	not reported	'--	'--	'--	'--	'--	0	3331	'--	'--
b2feca3f-8602-4a30-92bf-958ab2a2bd5d	TCGA-AK-3436	TCGA-KIRC	40	'--	'--	'--	'--	-14842	'--	not hispanic or latino	male	'--	'--	white	Alive	'--	1965	'--	14842	'--	'--	'--	'--	M1	N0	Stage IV	T2	6th	'--	'--	'--	'--	'--	'--	'--	'--	'--	'--	'--	not reported	'--	'--	'--	'--	'--	0	3331	'--	'--
326745d8-98ca-4f4d-b217-96aea9faa1ad	TCGA-B0-5812	TCGA-KIRC	53	'--	'--	'--	'--	-19600	'--	not hispanic or latino	male	'--	'--	white	Alive	'--	1950	'--	19600	'--	'--	'--	'--	M0	NX	Stage I	T1b	6th	'--	'--	'--	'--	'--	'--	'--	'--	'--	'--	'--	not reported	'--	'--	'--	'--	'--	0	3834	'--	'--
326745d8-98ca-4f4d-b217-96aea9faa1ad	TCGA-B0-5812	TCGA-KIRC	53	'--	'--	'--	'--	-19600	'--	not hispanic or latino	male	'--	'--	white	Alive	'--	1950	'--	19600	'--	'--	'--	'--	M0	NX	Stage I	T1b	6th	'--	'--	'--	'--	'--	'--	'--	'--	'--	'--	'--	not reported	'--	'--	'--	'--	'--	0	3834	'--	'--
382291d3-6f93-4150-ae13-3d5951a39333	TCGA-BP-4803	TCGA-KIRC	79	'--	'--	'--	'--	-28934	'--	not reported	male	'--	'--	white	Alive	'--	1929	'--	28934	'--	'--	'--	'--	M0	NX	Stage III	T3a	6th	'--	'--	'--	'--	'--	'--	'--	'--	'--	'--	'--	not reported	'--	'--	'--	'--	'--	0	204	'--	'--
382291d3-6f93-4150-ae13-3d5951a39333	TCGA-BP-4803	TCGA-KIRC	79	'--	'--	'--	'--	-28934	'--	not reported	male	'--	'--	white	Alive	'--	1929	'--	28934	'--	'--	'--	'--	M0	NX	Stage III	T3a	6th	'--	'--	'--	'--	'--	'--	'--	'--	'--	'--	'--	not reported	'--	'--	'--	'--	'--	0	204	'--	'--
dc6f2273-ffea-41f4-a28b-d03112587f4f	TCGA-BP-4769	TCGA-KIRC	63	'--	'--	'--	'--	-23190	'--	not hispanic or latino	male	'--	'--	white	Alive	'--	1942	'--	23190	'--	'--	'--	'--	M0	NX	Stage I	T1a	'--	'--	'--	'--	'--	'--	'--	'--	'--	'--	'--	'--	not reported	'--	'--	'--	'--	'--	0	1876	'--	'--
dc6f2273-ffea-41f4-a28b-d03112587f4f	TCGA-BP-4769	TCGA-KIRC	63	'--	'--	'--	'--	-23190	'--	not hispanic or latino	male	'--	'--	white	Alive	'--	1942	'--	23190	'--	'--	'--	'--	M0	NX	Stage I	T1a	'--	'--	'--	'--	'--	'--	'--	'--	'--	'--	'--	'--	not reported	'--	'--	'--	'--	'--	0	1876	'--	'--
db601d82-e2e7-469c-91da-3dbfcb477326	TCGA-BP-4964	TCGA-KIRC	54	'--	'--	'--	'--	-20084	'--	not reported	female	'--	'--	white	Alive	'--	1951	'--	20084	'--	'--	'--	'--	M0	N0	Stage I	T1a	'--	'--	'--	'--	'--	'--	'--	'--	'--	'--	'--	'--	not reported	'--	'--	'--	'--	'--	0	1862	'--	'--
db601d82-e2e7-469c-91da-3dbfcb477326	TCGA-BP-4964	TCGA-KIRC	54	'--	'--	'--	'--	-20084	'--	not reported	female	'--	'--	white	Alive	'--	1951	'--	20084	'--	'--	'--	'--	M0	N0	Stage I	T1a	'--	'--	'--	'--	'--	'--	'--	'--	'--	'--	'--	'--	not reported	'--	'--	'--	'--	'--	0	1862	'--	'--
0c139772-e303-45d1-b0c7-438fa1db105e	TCGA-A3-3311	TCGA-KIRC	57	'--	'--	'--	'--	-21183	1191	not reported	male	'--	'--	not reported	Dead	'--	1948	2008	21183	'--	'--	'--	'--	M0	NX	Stage I	T1	'--	'--	'--	'--	'--	'--	'--	'--	'--	'--	'--	'--	not reported	'--	'--	'--	'--	'--	0	'--	'--	'--
0c139772-e303-45d1-b0c7-438fa1db105e	TCGA-A3-3311	TCGA-KIRC	57	'--	'--	'--	'--	-21183	1191	not reported	male	'--	'--	not reported	Dead	'--	1948	2008	21183	'--	'--	'--	'--	M0	NX	Stage I	T1	'--	'--	'--	'--	'--	'--	'--	'--	'--	'--	'--	'--	not reported	'--	'--	'--	'--	'--	0	'--	'--	'--
c0f7147e-d28b-4358-9219-bb31f3012cff	TCGA-CJ-4886	TCGA-KIRC	42	'--	'--	'--	'--	-15698	'--	not hispanic or latino	female	'--	'--	white	Alive	'--	1963	'--	15698	'--	'--	'--	'--	M0	NX	Stage I	T1a	'--	'--	'--	'--	'--	'--	'--	'--	'--	'--	'--	'--	not reported	'--	'--	'--	'--	'--	0	1952	'--	'--
c0f7147e-d28b-4358-9219-bb31f3012cff	TCGA-CJ-4886	TCGA-KIRC	42	'--	'--	'--	'--	-15698	'--	not hispanic or latino	female	'--	'--	white	Alive	'--	1963	'--	15698	'--	'--	'--	'--	M0	NX	Stage I	T1a	'--	'--	'--	'--	'--	'--	'--	'--	'--	'--	'--	'--	not reported	'--	'--	'--	'--	'--	0	1952	'--	'--
e719b7f3-27c4-4017-9d34-a660776c2cd7	TCGA-BP-4799	TCGA-KIRC	70	'--	'--	'--	'--	-25842	1133	not reported	male	'--	'--	white	Dead	'--	1937	2010	25842	'--	'--	'--	'--	M0	N0	Stage III	T3b	'--	'--	'--	'--	'--	'--	'--	'--	'--	'--	'--	'--	not reported	'--	'--	'--	'--	'--	0	'--	'--	'--
e719b7f3-27c4-4017-9d34-a660776c2cd7	TCGA-BP-4799	TCGA-KIRC	70	'--	'--	'--	'--	-25842	1133	not reported	male	'--	'--	white	Dead	'--	1937	2010	25842	'--	'--	'--	'--	M0	N0	Stage III	T3b	'--	'--	'--	'--	'--	'--	'--	'--	'--	'--	'--	'--	not reported	'--	'--	'--	'--	'--	0	'--	'--	'--
5003a0cb-1a60-4c2e-b7f7-6e9245c66968	TCGA-BP-4959	TCGA-KIRC	49	'--	'--	'--	'--	-17968	'--	not hispanic or latino	male	'--	'--	white	Alive	'--	1954	'--	17968	'--	'--	'--	'--	M0	NX	Stage I	T1b	'--	'--	'--	'--	'--	'--	'--	'--	'--	'--	'--	'--	not reported	'--	'--	'--	'--	'--	0	2660	'--	'--
5003a0cb-1a60-4c2e-b7f7-6e9245c66968	TCGA-BP-4959	TCGA-KIRC	49	'--	'--	'--	'--	-17968	'--	not hispanic or latino	male	'--	'--	white	Alive	'--	1954	'--	17968	'--	'--	'--	'--	M0	NX	Stage I	T1b	'--	'--	'--	'--	'--	'--	'--	'--	'--	'--	'--	'--	not reported	'--	'--	'--	'--	'--	0	2660	'--	'--
883c37e2-c723-45d7-9e25-082d1bec34e2	TCGA-CZ-5986	TCGA-KIRC	61	'--	'--	'--	'--	-22456	'--	not reported	male	'--	'--	white	Alive	'--	1945	'--	22456	'--	'--	'--	'--	M0	N0	Stage I	T1	'--	'--	'--	'--	'--	'--	'--	'--	'--	'--	'--	'--	not reported	'--	'--	'--	'--	'--	0	373	'--	'--
883c37e2-c723-45d7-9e25-082d1bec34e2	TCGA-CZ-5986	TCGA-KIRC	61	'--	'--	'--	'--	-22456	'--	not reported	male	'--	'--	white	Alive	'--	1945	'--	22456	'--	'--	'--	'--	M0	N0	Stage I	T1	'--	'--	'--	'--	'--	'--	'--	'--	'--	'--	'--	'--	not reported	'--	'--	'--	'--	'--	0	373	'--	'--
0242658f-a698-4e68-b6e3-2f4aa076763e	TCGA-BP-4162	TCGA-KIRC	65	'--	'--	'--	'--	-23966	'--	not reported	female	'--	'--	white	Alive	'--	1937	'--	23966	'--	'--	'--	'--	M0	N0	Stage I	T1b	'--	'--	'--	'--	'--	'--	'--	'--	'--	'--	'--	'--	not reported	'--	'--	'--	'--	'--	0	3074	'--	'--
0242658f-a698-4e68-b6e3-2f4aa076763e	TCGA-BP-4162	TCGA-KIRC	65	'--	'--	'--	'--	-23966	'--	not reported	female	'--	'--	white	Alive	'--	1937	'--	23966	'--	'--	'--	'--	M0	N0	Stage I	T1b	'--	'--	'--	'--	'--	'--	'--	'--	'--	'--	'--	'--	not reported	'--	'--	'--	'--	'--	0	3074	'--	'--
31201e73-a922-4acd-b859-fa2f9ba0af93	TCGA-BP-4771	TCGA-KIRC	62	'--	'--	'--	'--	-22771	162	not reported	male	'--	'--	white	Dead	'--	1943	2005	22771	'--	'--	'--	'--	M1	N0	Stage IV	T3a	'--	'--	'--	'--	'--	'--	'--	'--	'--	'--	'--	'--	not reported	'--	'--	'--	'--	'--	0	'--	'--	'--
31201e73-a922-4acd-b859-fa2f9ba0af93	TCGA-BP-4771	TCGA-KIRC	62	'--	'--	'--	'--	-22771	162	not reported	male	'--	'--	white	Dead	'--	1943	2005	22771	'--	'--	'--	'--	M1	N0	Stage IV	T3a	'--	'--	'--	'--	'--	'--	'--	'--	'--	'--	'--	'--	not reported	'--	'--	'--	'--	'--	0	'--	'--	'--
420409bb-0889-40a1-80cf-9b5916704f04	TCGA-B0-4814	TCGA-KIRC	58	'--	'--	'--	'--	-21374	168	not hispanic or latino	male	'--	'--	white	Dead	'--	1943	2001	21374	'--	'--	'--	'--	M1	N0	Stage IV	T4	'--	'--	'--	'--	'--	'--	'--	'--	'--	'--	'--	'--	not reported	'--	'--	'--	'--	'--	0	'--	'--	'--
420409bb-0889-40a1-80cf-9b5916704f04	TCGA-B0-4814	TCGA-KIRC	58	'--	'--	'--	'--	-21374	168	not hispanic or latino	male	'--	'--	white	Dead	'--	1943	2001	21374	'--	'--	'--	'--	M1	N0	Stage IV	T4	'--	'--	'--	'--	'--	'--	'--	'--	'--	'--	'--	'--	not reported	'--	'--	'--	'--	'--	0	'--	'--	'--
f2801b21-5444-4cc3-a642-c60c6d82cd3d	TCGA-CZ-5454	TCGA-KIRC	63	'--	'--	'--	'--	-23083	722	not hispanic or latino	male	'--	'--	white	Dead	'--	1943	2007	23083	'--	'--	'--	'--	M1	N0	Stage IV	T2	'--	'--	'--	'--	'--	'--	'--	'--	'--	'--	'--	'--	not reported	'--	'--	'--	'--	'--	0	'--	'--	'--
f2801b21-5444-4cc3-a642-c60c6d82cd3d	TCGA-CZ-5454	TCGA-KIRC	63	'--	'--	'--	'--	-23083	722	not hispanic or latino	male	'--	'--	white	Dead	'--	1943	2007	23083	'--	'--	'--	'--	M1	N0	Stage IV	T2	'--	'--	'--	'--	'--	'--	'--	'--	'--	'--	'--	'--	not reported	'--	'--	'--	'--	'--	0	'--	'--	'--
ac30d54e-f7e3-4185-ab99-89adceff3e69	TCGA-B0-4834	TCGA-KIRC	49	'--	'--	'--	'--	-18224	2090	not hispanic or latino	male	'--	'--	white	Dead	'--	1954	2008	18224	'--	'--	'--	'--	M0	N0	Stage I	T1a	'--	'--	'--	'--	'--	'--	'--	'--	'--	'--	'--	'--	not reported	'--	'--	'--	'--	'--	0	'--	'--	'--
ac30d54e-f7e3-4185-ab99-89adceff3e69	TCGA-B0-4834	TCGA-KIRC	49	'--	'--	'--	'--	-18224	2090	not hispanic or latino	male	'--	'--	white	Dead	'--	1954	2008	18224	'--	'--	'--	'--	M0	N0	Stage I	T1a	'--	'--	'--	'--	'--	'--	'--	'--	'--	'--	'--	'--	not reported	'--	'--	'--	'--	'--	0	'--	'--	'--
8e9e684c-20e5-48b1-9e40-970037fe959f	TCGA-CZ-5463	TCGA-KIRC	76	'--	'--	'--	'--	-27911	'--	not reported	male	'--	'--	white	Alive	'--	1931	'--	27911	'--	'--	'--	'--	M0	NX	Stage II	T2	6th	'--	'--	'--	'--	'--	'--	'--	'--	'--	'--	'--	not reported	'--	'--	'--	'--	'--	0	662	'--	'--
8e9e684c-20e5-48b1-9e40-970037fe959f	TCGA-CZ-5463	TCGA-KIRC	76	'--	'--	'--	'--	-27911	'--	not reported	male	'--	'--	white	Alive	'--	1931	'--	27911	'--	'--	'--	'--	M0	NX	Stage II	T2	6th	'--	'--	'--	'--	'--	'--	'--	'--	'--	'--	'--	not reported	'--	'--	'--	'--	'--	0	662	'--	'--
33cf0893-0411-4758-aa90-602bfedf0850	TCGA-BP-4807	TCGA-KIRC	42	'--	'--	'--	'--	-15360	'--	not reported	male	'--	'--	white	Alive	'--	1966	'--	15360	'--	'--	'--	'--	M0	NX	Stage I	T1a	'--	'--	'--	'--	'--	'--	'--	'--	'--	'--	'--	'--	not reported	'--	'--	'--	'--	'--	0	211	'--	'--
33cf0893-0411-4758-aa90-602bfedf0850	TCGA-BP-4807	TCGA-KIRC	42	'--	'--	'--	'--	-15360	'--	not reported	male	'--	'--	white	Alive	'--	1966	'--	15360	'--	'--	'--	'--	M0	NX	Stage I	T1a	'--	'--	'--	'--	'--	'--	'--	'--	'--	'--	'--	'--	not reported	'--	'--	'--	'--	'--	0	211	'--	'--
1b3f2411-52cd-4482-bea2-95cf72020c6f	TCGA-AK-3425	TCGA-KIRC	68	'--	'--	'--	'--	-24912	'--	not hispanic or latino	male	'--	'--	white	Alive	'--	1932	'--	24912	'--	'--	'--	'--	M0	N0	Stage I	T1	'--	'--	'--	'--	'--	'--	'--	'--	'--	'--	'--	'--	not reported	'--	'--	'--	'--	'--	0	3343	'--	'--
1b3f2411-52cd-4482-bea2-95cf72020c6f	TCGA-AK-3425	TCGA-KIRC	68	'--	'--	'--	'--	-24912	'--	not hispanic or latino	male	'--	'--	white	Alive	'--	1932	'--	24912	'--	'--	'--	'--	M0	N0	Stage I	T1	'--	'--	'--	'--	'--	'--	'--	'--	'--	'--	'--	'--	not reported	'--	'--	'--	'--	'--	0	3343	'--	'--
3372a7d2-79cb-4cf0-9a7e-fe1a6b205daa	TCGA-A3-3347	TCGA-KIRC	76	'--	'--	'--	'--	-27966	1610	not hispanic or latino	female	'--	'--	white	Dead	'--	1929	'--	27966	'--	'--	'--	'--	M0	N1	Stage III	T1b	'--	'--	'--	'--	'--	'--	'--	'--	'--	'--	'--	'--	not reported	'--	'--	'--	'--	'--	0	1610	'--	'--
3372a7d2-79cb-4cf0-9a7e-fe1a6b205daa	TCGA-A3-3347	TCGA-KIRC	76	'--	'--	'--	'--	-27966	1610	not hispanic or latino	female	'--	'--	white	Dead	'--	1929	'--	27966	'--	'--	'--	'--	M0	N1	Stage III	T1b	'--	'--	'--	'--	'--	'--	'--	'--	'--	'--	'--	'--	not reported	'--	'--	'--	'--	'--	0	1610	'--	'--
80c4fc5b-dc7d-4308-8c81-6e83625963b5	TCGA-BP-4781	TCGA-KIRC	78	'--	'--	'--	'--	-28701	'--	not reported	male	'--	'--	white	Alive	'--	1927	'--	28701	'--	'--	'--	'--	M0	NX	Stage I	T1a	'--	'--	'--	'--	'--	'--	'--	'--	'--	'--	'--	'--	not reported	'--	'--	'--	'--	'--	0	2080	'--	'--
80c4fc5b-dc7d-4308-8c81-6e83625963b5	TCGA-BP-4781	TCGA-KIRC	78	'--	'--	'--	'--	-28701	'--	not reported	male	'--	'--	white	Alive	'--	1927	'--	28701	'--	'--	'--	'--	M0	NX	Stage I	T1a	'--	'--	'--	'--	'--	'--	'--	'--	'--	'--	'--	'--	not reported	'--	'--	'--	'--	'--	0	2080	'--	'--
f2b93fbd-5848-46e2-978e-ba84e810e0dc	TCGA-CJ-6031	TCGA-KIRC	54	'--	'--	'--	'--	-19905	'--	not hispanic or latino	male	'--	'--	white	Alive	'--	1949	'--	19905	'--	'--	'--	'--	M0	NX	Stage I	T1b	7th	'--	'--	'--	'--	'--	'--	'--	'--	'--	'--	'--	not reported	'--	'--	'--	'--	'--	0	1906	'--	'--
f2b93fbd-5848-46e2-978e-ba84e810e0dc	TCGA-CJ-6031	TCGA-KIRC	54	'--	'--	'--	'--	-19905	'--	not hispanic or latino	male	'--	'--	white	Alive	'--	1949	'--	19905	'--	'--	'--	'--	M0	NX	Stage I	T1b	7th	'--	'--	'--	'--	'--	'--	'--	'--	'--	'--	'--	not reported	'--	'--	'--	'--	'--	0	1906	'--	'--
10c03d66-a290-4e46-9018-2932a236eb09	TCGA-A3-3313	TCGA-KIRC	59	'--	'--	'--	'--	-21556	735	not reported	male	'--	'--	black or african american	Dead	'--	1946	2007	21556	'--	'--	'--	'--	M0	N0	Stage I	T1b	'--	'--	'--	'--	'--	'--	'--	'--	'--	'--	'--	'--	not reported	'--	'--	'--	'--	'--	0	735	'--	'--
10c03d66-a290-4e46-9018-2932a236eb09	TCGA-A3-3313	TCGA-KIRC	59	'--	'--	'--	'--	-21556	735	not reported	male	'--	'--	black or african american	Dead	'--	1946	2007	21556	'--	'--	'--	'--	M0	N0	Stage I	T1b	'--	'--	'--	'--	'--	'--	'--	'--	'--	'--	'--	'--	not reported	'--	'--	'--	'--	'--	0	735	'--	'--
2939c03a-6f3f-4f7b-b246-34361baadeb9	TCGA-CJ-5681	TCGA-KIRC	44	'--	'--	'--	'--	-16121	552	not hispanic or latino	female	'--	'--	white	Dead	'--	1959	2004	16121	'--	'--	'--	'--	M1	NX	Stage IV	T3a	'--	'--	'--	'--	'--	'--	'--	'--	'--	'--	'--	'--	not reported	'--	'--	'--	'--	'--	0	'--	'--	'--
2939c03a-6f3f-4f7b-b246-34361baadeb9	TCGA-CJ-5681	TCGA-KIRC	44	'--	'--	'--	'--	-16121	552	not hispanic or latino	female	'--	'--	white	Dead	'--	1959	2004	16121	'--	'--	'--	'--	M1	NX	Stage IV	T3a	'--	'--	'--	'--	'--	'--	'--	'--	'--	'--	'--	'--	not reported	'--	'--	'--	'--	'--	0	'--	'--	'--
ffed886e-261e-464c-aa27-8204dd0eb9a1	TCGA-BP-4790	TCGA-KIRC	76	'--	'--	'--	'--	-28076	1111	not reported	male	'--	'--	white	Dead	'--	1931	2010	28076	'--	'--	'--	'--	M0	NX	Stage I	T1a	'--	'--	'--	'--	'--	'--	'--	'--	'--	'--	'--	'--	not reported	'--	'--	'--	'--	'--	0	'--	'--	'--
ffed886e-261e-464c-aa27-8204dd0eb9a1	TCGA-BP-4790	TCGA-KIRC	76	'--	'--	'--	'--	-28076	1111	not reported	male	'--	'--	white	Dead	'--	1931	2010	28076	'--	'--	'--	'--	M0	NX	Stage I	T1a	'--	'--	'--	'--	'--	'--	'--	'--	'--	'--	'--	'--	not reported	'--	'--	'--	'--	'--	0	'--	'--	'--
b7994839-77a5-4725-aa58-a9e8c79dbfc2	TCGA-CJ-4895	TCGA-KIRC	62	'--	'--	'--	'--	-22892	1200	not hispanic or latino	male	'--	'--	white	Dead	'--	1943	2008	22892	'--	'--	'--	'--	M1	NX	Stage IV	T3a	'--	'--	'--	'--	'--	'--	'--	'--	'--	'--	'--	'--	not reported	'--	'--	'--	'--	'--	0	'--	'--	'--
b7994839-77a5-4725-aa58-a9e8c79dbfc2	TCGA-CJ-4895	TCGA-KIRC	62	'--	'--	'--	'--	-22892	1200	not hispanic or latino	male	'--	'--	white	Dead	'--	1943	2008	22892	'--	'--	'--	'--	M1	NX	Stage IV	T3a	'--	'--	'--	'--	'--	'--	'--	'--	'--	'--	'--	'--	not reported	'--	'--	'--	'--	'--	0	'--	'--	'--
b5f51cf6-1013-4d4b-aff1-4b7e8f6afd9c	TCGA-BP-5006	TCGA-KIRC	61	'--	'--	'--	'--	-22324	'--	not reported	male	'--	'--	white	Alive	'--	1946	'--	22324	'--	'--	'--	'--	M0	N0	Stage I	T1a	'--	'--	'--	'--	'--	'--	'--	'--	'--	'--	'--	'--	not reported	'--	'--	'--	'--	'--	0	840	'--	'--
b5f51cf6-1013-4d4b-aff1-4b7e8f6afd9c	TCGA-BP-5006	TCGA-KIRC	61	'--	'--	'--	'--	-22324	'--	not reported	male	'--	'--	white	Alive	'--	1946	'--	22324	'--	'--	'--	'--	M0	N0	Stage I	T1a	'--	'--	'--	'--	'--	'--	'--	'--	'--	'--	'--	'--	not reported	'--	'--	'--	'--	'--	0	840	'--	'--
424e5c99-3693-4b10-bbf0-fc43e851610c	TCGA-B2-3924	TCGA-KIRC	73	'--	'--	'--	'--	-26846	'--	not hispanic or latino	male	'--	'--	white	Alive	'--	1937	'--	26846	'--	'--	'--	'--	M0	NX	Stage I	T1b	'--	'--	'--	'--	'--	'--	'--	'--	'--	'--	'--	'--	not reported	'--	'--	'--	'--	'--	0	1092	'--	'--
424e5c99-3693-4b10-bbf0-fc43e851610c	TCGA-B2-3924	TCGA-KIRC	73	'--	'--	'--	'--	-26846	'--	not hispanic or latino	male	'--	'--	white	Alive	'--	1937	'--	26846	'--	'--	'--	'--	M0	NX	Stage I	T1b	'--	'--	'--	'--	'--	'--	'--	'--	'--	'--	'--	'--	not reported	'--	'--	'--	'--	'--	0	1092	'--	'--
2d8da564-e69f-4bfa-a1d3-227a294f3886	TCGA-CJ-4636	TCGA-KIRC	51	'--	'--	'--	'--	-18878	'--	not hispanic or latino	male	'--	'--	white	Alive	'--	1953	'--	18878	'--	'--	'--	'--	M0	N0	Stage III	T3a	'--	'--	'--	'--	'--	'--	'--	'--	'--	'--	'--	'--	not reported	'--	'--	'--	'--	'--	0	1924	'--	'--
2d8da564-e69f-4bfa-a1d3-227a294f3886	TCGA-CJ-4636	TCGA-KIRC	51	'--	'--	'--	'--	-18878	'--	not hispanic or latino	male	'--	'--	white	Alive	'--	1953	'--	18878	'--	'--	'--	'--	M0	N0	Stage III	T3a	'--	'--	'--	'--	'--	'--	'--	'--	'--	'--	'--	'--	not reported	'--	'--	'--	'--	'--	0	1924	'--	'--
a5790b81-5001-4d1a-97ad-0ec9fc658f44	TCGA-BP-4992	TCGA-KIRC	66	'--	'--	'--	'--	-24438	'--	not reported	male	'--	'--	white	Alive	'--	1941	'--	24438	'--	'--	'--	'--	M0	NX	Stage I	T1b	'--	'--	'--	'--	'--	'--	'--	'--	'--	'--	'--	'--	not reported	'--	'--	'--	'--	'--	0	501	'--	'--
a5790b81-5001-4d1a-97ad-0ec9fc658f44	TCGA-BP-4992	TCGA-KIRC	66	'--	'--	'--	'--	-24438	'--	not reported	male	'--	'--	white	Alive	'--	1941	'--	24438	'--	'--	'--	'--	M0	NX	Stage I	T1b	'--	'--	'--	'--	'--	'--	'--	'--	'--	'--	'--	'--	not reported	'--	'--	'--	'--	'--	0	501	'--	'--
c4bbbcd2-aa18-4b1f-99d4-93279e31d7e7	TCGA-CJ-4887	TCGA-KIRC	48	'--	'--	'--	'--	-17611	932	not hispanic or latino	male	'--	'--	white	Dead	'--	1957	2007	17611	'--	'--	'--	'--	M1	NX	Stage IV	T3a	'--	'--	'--	'--	'--	'--	'--	'--	'--	'--	'--	'--	not reported	'--	'--	'--	'--	'--	0	'--	'--	'--
c4bbbcd2-aa18-4b1f-99d4-93279e31d7e7	TCGA-CJ-4887	TCGA-KIRC	48	'--	'--	'--	'--	-17611	932	not hispanic or latino	male	'--	'--	white	Dead	'--	1957	2007	17611	'--	'--	'--	'--	M1	NX	Stage IV	T3a	'--	'--	'--	'--	'--	'--	'--	'--	'--	'--	'--	'--	not reported	'--	'--	'--	'--	'--	0	'--	'--	'--
d23d354d-04b0-4ff4-bd83-6a2d1ecf3b47	TCGA-BP-4961	TCGA-KIRC	47	'--	'--	'--	'--	-17284	'--	not reported	male	'--	'--	white	Alive	'--	1958	'--	17284	'--	'--	'--	'--	M0	NX	Stage I	T1a	'--	'--	'--	'--	'--	'--	'--	'--	'--	'--	'--	'--	not reported	'--	'--	'--	'--	'--	0	1935	'--	'--
d23d354d-04b0-4ff4-bd83-6a2d1ecf3b47	TCGA-BP-4961	TCGA-KIRC	47	'--	'--	'--	'--	-17284	'--	not reported	male	'--	'--	white	Alive	'--	1958	'--	17284	'--	'--	'--	'--	M0	NX	Stage I	T1a	'--	'--	'--	'--	'--	'--	'--	'--	'--	'--	'--	'--	not reported	'--	'--	'--	'--	'--	0	1935	'--	'--
63dd7202-2ba3-41bb-8d05-8a7b4f34c7d1	TCGA-BP-4784	TCGA-KIRC	67	'--	'--	'--	'--	-24603	'--	not reported	female	'--	'--	white	Alive	'--	1938	'--	24603	'--	'--	'--	'--	M0	NX	Stage I	T1a	'--	'--	'--	'--	'--	'--	'--	'--	'--	'--	'--	'--	not reported	'--	'--	'--	'--	'--	0	1854	'--	'--
63dd7202-2ba3-41bb-8d05-8a7b4f34c7d1	TCGA-BP-4784	TCGA-KIRC	67	'--	'--	'--	'--	-24603	'--	not reported	female	'--	'--	white	Alive	'--	1938	'--	24603	'--	'--	'--	'--	M0	NX	Stage I	T1a	'--	'--	'--	'--	'--	'--	'--	'--	'--	'--	'--	'--	not reported	'--	'--	'--	'--	'--	0	1854	'--	'--
fae200ed-78e7-4d2d-82b5-aee63fc54d25	TCGA-BP-4982	TCGA-KIRC	42	'--	'--	'--	'--	-15451	'--	not reported	male	'--	'--	white	Alive	'--	1964	'--	15451	'--	'--	'--	'--	M0	NX	Stage I	T1b	'--	'--	'--	'--	'--	'--	'--	'--	'--	'--	'--	'--	not reported	'--	'--	'--	'--	'--	0	1014	'--	'--
fae200ed-78e7-4d2d-82b5-aee63fc54d25	TCGA-BP-4982	TCGA-KIRC	42	'--	'--	'--	'--	-15451	'--	not reported	male	'--	'--	white	Alive	'--	1964	'--	15451	'--	'--	'--	'--	M0	NX	Stage I	T1b	'--	'--	'--	'--	'--	'--	'--	'--	'--	'--	'--	'--	not reported	'--	'--	'--	'--	'--	0	1014	'--	'--
aa2b6825-3352-4d47-a637-48452f4a958b	TCGA-MM-A84U	TCGA-KIRC	58	'--	'--	'--	'--	-21375	'--	not hispanic or latino	female	'--	'--	black or african american	Alive	'--	1955	'--	21375	MX	'--	'--	'--	MX	NX	Stage I	T1a	7th	'--	'--	'--	'--	'--	'--	'--	'--	'--	'--	'--	not reported	'--	'--	'--	'--	'--	0	700	'--	'--
aa2b6825-3352-4d47-a637-48452f4a958b	TCGA-MM-A84U	TCGA-KIRC	58	'--	'--	'--	'--	-21375	'--	not hispanic or latino	female	'--	'--	black or african american	Alive	'--	1955	'--	21375	MX	'--	'--	'--	MX	NX	Stage I	T1a	7th	'--	'--	'--	'--	'--	'--	'--	'--	'--	'--	'--	not reported	'--	'--	'--	'--	'--	0	700	'--	'--
c6454371-1f84-4e8e-8c3a-2eac8380819e	TCGA-DV-5573	TCGA-KIRC	41	'--	'--	'--	'--	-15264	'--	not hispanic or latino	male	'--	'--	white	Alive	'--	1967	'--	15264	'--	'--	'--	'--	M0	NX	Stage I	T1a	'--	'--	'--	'--	'--	'--	'--	'--	'--	'--	'--	'--	not reported	'--	'--	'--	'--	'--	0	1130	'--	'--
c6454371-1f84-4e8e-8c3a-2eac8380819e	TCGA-DV-5573	TCGA-KIRC	41	'--	'--	'--	'--	-15264	'--	not hispanic or latino	male	'--	'--	white	Alive	'--	1967	'--	15264	'--	'--	'--	'--	M0	NX	Stage I	T1a	'--	'--	'--	'--	'--	'--	'--	'--	'--	'--	'--	'--	not reported	'--	'--	'--	'--	'--	0	1130	'--	'--
d9f1bb02-4cb0-4f7c-8f34-ff5f301c6b2c	TCGA-BP-4161	TCGA-KIRC	74	'--	'--	'--	'--	-27119	'--	not reported	male	'--	'--	white	Alive	'--	1928	'--	27119	'--	'--	'--	'--	M0	NX	Stage I	T1b	'--	'--	'--	'--	'--	'--	'--	'--	'--	'--	'--	'--	not reported	'--	'--	'--	'--	'--	0	2746	'--	'--
d9f1bb02-4cb0-4f7c-8f34-ff5f301c6b2c	TCGA-BP-4161	TCGA-KIRC	74	'--	'--	'--	'--	-27119	'--	not reported	male	'--	'--	white	Alive	'--	1928	'--	27119	'--	'--	'--	'--	M0	NX	Stage I	T1b	'--	'--	'--	'--	'--	'--	'--	'--	'--	'--	'--	'--	not reported	'--	'--	'--	'--	'--	0	2746	'--	'--
e3aa5595-223b-42e9-aec0-e49f631e37d5	TCGA-AS-3777	TCGA-KIRC	63	'--	'--	'--	'--	-23039	'--	not hispanic or latino	male	'--	'--	white	Alive	'--	1946	'--	23039	'--	'--	'--	'--	M0	NX	Stage I	T1a	6th	'--	'--	'--	'--	'--	'--	'--	'--	'--	'--	'--	not reported	'--	'--	'--	'--	'--	0	1238	'--	'--
e3aa5595-223b-42e9-aec0-e49f631e37d5	TCGA-AS-3777	TCGA-KIRC	63	'--	'--	'--	'--	-23039	'--	not hispanic or latino	male	'--	'--	white	Alive	'--	1946	'--	23039	'--	'--	'--	'--	M0	NX	Stage I	T1a	6th	'--	'--	'--	'--	'--	'--	'--	'--	'--	'--	'--	not reported	'--	'--	'--	'--	'--	0	1238	'--	'--
beef6a78-a57c-46f1-8f4e-6899f0ba2c6d	TCGA-CJ-6032	TCGA-KIRC	63	'--	'--	'--	'--	-23310	'--	hispanic or latino	female	'--	'--	white	Alive	'--	1941	'--	23310	'--	'--	'--	'--	M0	NX	Stage II	T2	6th	'--	'--	'--	'--	'--	'--	'--	'--	'--	'--	'--	not reported	'--	'--	'--	'--	'--	0	3639	'--	'--
beef6a78-a57c-46f1-8f4e-6899f0ba2c6d	TCGA-CJ-6032	TCGA-KIRC	63	'--	'--	'--	'--	-23310	'--	hispanic or latino	female	'--	'--	white	Alive	'--	1941	'--	23310	'--	'--	'--	'--	M0	NX	Stage II	T2	6th	'--	'--	'--	'--	'--	'--	'--	'--	'--	'--	'--	not reported	'--	'--	'--	'--	'--	0	3639	'--	'--
7b4e529f-5ed9-4a81-94e6-7a62d604d46d	TCGA-CW-5588	TCGA-KIRC	78	'--	'--	'--	'--	-28714	'--	not hispanic or latino	female	'--	'--	white	Alive	'--	1926	'--	28714	'--	'--	'--	'--	M0	NX	Stage I	T1a	'--	'--	'--	'--	'--	'--	'--	'--	'--	'--	'--	'--	not reported	'--	'--	'--	'--	'--	0	2017	'--	'--
7b4e529f-5ed9-4a81-94e6-7a62d604d46d	TCGA-CW-5588	TCGA-KIRC	78	'--	'--	'--	'--	-28714	'--	not hispanic or latino	female	'--	'--	white	Alive	'--	1926	'--	28714	'--	'--	'--	'--	M0	NX	Stage I	T1a	'--	'--	'--	'--	'--	'--	'--	'--	'--	'--	'--	'--	not reported	'--	'--	'--	'--	'--	0	2017	'--	'--
6ccabcd0-8f30-4828-851f-0ac7cee1a33f	TCGA-BP-4329	TCGA-KIRC	75	'--	'--	'--	'--	-27699	845	not reported	male	'--	'--	white	Dead	'--	1927	'--	27699	'--	'--	'--	'--	M0	N0	Stage III	T3a	'--	'--	'--	'--	'--	'--	'--	'--	'--	'--	'--	'--	not reported	'--	'--	'--	'--	'--	0	845	'--	'--
6ccabcd0-8f30-4828-851f-0ac7cee1a33f	TCGA-BP-4329	TCGA-KIRC	75	'--	'--	'--	'--	-27699	845	not reported	male	'--	'--	white	Dead	'--	1927	'--	27699	'--	'--	'--	'--	M0	N0	Stage III	T3a	'--	'--	'--	'--	'--	'--	'--	'--	'--	'--	'--	'--	not reported	'--	'--	'--	'--	'--	0	845	'--	'--
c15d5920-4f59-4e31-9ba6-1f2de8ab5d5d	TCGA-BP-4177	TCGA-KIRC	65	'--	'--	'--	'--	-23955	'--	not hispanic or latino	male	'--	'--	white	Alive	'--	1940	'--	23955	'--	'--	'--	'--	M0	NX	Stage I	T1a	'--	'--	'--	'--	'--	'--	'--	'--	'--	'--	'--	'--	not reported	'--	'--	'--	'--	'--	0	1670	'--	'--
c15d5920-4f59-4e31-9ba6-1f2de8ab5d5d	TCGA-BP-4177	TCGA-KIRC	65	'--	'--	'--	'--	-23955	'--	not hispanic or latino	male	'--	'--	white	Alive	'--	1940	'--	23955	'--	'--	'--	'--	M0	NX	Stage I	T1a	'--	'--	'--	'--	'--	'--	'--	'--	'--	'--	'--	'--	not reported	'--	'--	'--	'--	'--	0	1670	'--	'--
7fc6b44d-ae66-409c-98e1-c1a518c33e95	TCGA-CZ-4864	TCGA-KIRC	86	'--	'--	'--	'--	-31557	1315	not hispanic or latino	male	'--	'--	white	Dead	'--	1916	2009	31557	'--	'--	'--	'--	M0	N0	Stage II	T2	'--	'--	'--	'--	'--	'--	'--	'--	'--	'--	'--	'--	not reported	'--	'--	'--	'--	'--	0	1315	'--	'--
7fc6b44d-ae66-409c-98e1-c1a518c33e95	TCGA-CZ-4864	TCGA-KIRC	86	'--	'--	'--	'--	-31557	1315	not hispanic or latino	male	'--	'--	white	Dead	'--	1916	2009	31557	'--	'--	'--	'--	M0	N0	Stage II	T2	'--	'--	'--	'--	'--	'--	'--	'--	'--	'--	'--	'--	not reported	'--	'--	'--	'--	'--	0	1315	'--	'--
7aece0e0-e57b-40b9-8ef3-8b98624b0e91	TCGA-B8-5546	TCGA-KIRC	38	'--	'--	'--	'--	-14113	'--	not hispanic or latino	female	'--	'--	black or african american	Alive	'--	1972	'--	14113	'--	'--	'--	'--	M0	N0	Stage I	T1b	'--	'--	'--	'--	'--	'--	'--	'--	'--	'--	'--	'--	not reported	'--	'--	'--	'--	'--	0	505	'--	'--
7aece0e0-e57b-40b9-8ef3-8b98624b0e91	TCGA-B8-5546	TCGA-KIRC	38	'--	'--	'--	'--	-14113	'--	not hispanic or latino	female	'--	'--	black or african american	Alive	'--	1972	'--	14113	'--	'--	'--	'--	M0	N0	Stage I	T1b	'--	'--	'--	'--	'--	'--	'--	'--	'--	'--	'--	'--	not reported	'--	'--	'--	'--	'--	0	505	'--	'--
2a2f168c-f93a-4e83-8df2-93a3e7bc06a0	TCGA-BP-5000	TCGA-KIRC	40	'--	'--	'--	'--	-14868	'--	not reported	male	'--	'--	white	Alive	'--	1967	'--	14868	'--	'--	'--	'--	M0	NX	Stage I	T1b	'--	'--	'--	'--	'--	'--	'--	'--	'--	'--	'--	'--	not reported	'--	'--	'--	'--	'--	0	563	'--	'--
2a2f168c-f93a-4e83-8df2-93a3e7bc06a0	TCGA-BP-5000	TCGA-KIRC	40	'--	'--	'--	'--	-14868	'--	not reported	male	'--	'--	white	Alive	'--	1967	'--	14868	'--	'--	'--	'--	M0	NX	Stage I	T1b	'--	'--	'--	'--	'--	'--	'--	'--	'--	'--	'--	'--	not reported	'--	'--	'--	'--	'--	0	563	'--	'--
f217a4f9-d8d8-440e-b73a-5f0448b58c4f	TCGA-BP-5187	TCGA-KIRC	54	'--	'--	'--	'--	-19999	'--	not reported	male	'--	'--	white	Alive	'--	1953	'--	19999	'--	'--	'--	'--	M0	NX	Stage I	T1a	'--	'--	'--	'--	'--	'--	'--	'--	'--	'--	'--	'--	not reported	'--	'--	'--	'--	'--	0	406	'--	'--
f217a4f9-d8d8-440e-b73a-5f0448b58c4f	TCGA-BP-5187	TCGA-KIRC	54	'--	'--	'--	'--	-19999	'--	not reported	male	'--	'--	white	Alive	'--	1953	'--	19999	'--	'--	'--	'--	M0	NX	Stage I	T1a	'--	'--	'--	'--	'--	'--	'--	'--	'--	'--	'--	'--	not reported	'--	'--	'--	'--	'--	0	406	'--	'--
d51fa004-23e6-41a7-9237-ce9916e2e394	TCGA-B0-5092	TCGA-KIRC	53	'--	'--	'--	'--	-19611	459	not hispanic or latino	female	'--	'--	white	Dead	'--	1955	2009	19611	'--	'--	'--	'--	M1	N0	Stage IV	T1a	'--	'--	'--	'--	'--	'--	'--	'--	'--	'--	'--	'--	not reported	'--	'--	'--	'--	'--	0	'--	'--	'--
d51fa004-23e6-41a7-9237-ce9916e2e394	TCGA-B0-5092	TCGA-KIRC	53	'--	'--	'--	'--	-19611	459	not hispanic or latino	female	'--	'--	white	Dead	'--	1955	2009	19611	'--	'--	'--	'--	M1	N0	Stage IV	T1a	'--	'--	'--	'--	'--	'--	'--	'--	'--	'--	'--	'--	not reported	'--	'--	'--	'--	'--	0	'--	'--	'--
936c217f-f10b-43cf-bb6d-0a74ebec9b13	TCGA-DV-5576	TCGA-KIRC	55	'--	'--	'--	'--	-20310	727	not hispanic or latino	female	'--	'--	black or african american	Dead	'--	1953	2009	20310	'--	'--	'--	'--	M0	NX	Stage I	T1a	'--	'--	'--	'--	'--	'--	'--	'--	'--	'--	'--	'--	not reported	'--	'--	'--	'--	'--	0	'--	'--	'--
936c217f-f10b-43cf-bb6d-0a74ebec9b13	TCGA-DV-5576	TCGA-KIRC	55	'--	'--	'--	'--	-20310	727	not hispanic or latino	female	'--	'--	black or african american	Dead	'--	1953	2009	20310	'--	'--	'--	'--	M0	NX	Stage I	T1a	'--	'--	'--	'--	'--	'--	'--	'--	'--	'--	'--	'--	not reported	'--	'--	'--	'--	'--	0	'--	'--	'--
9fe336a8-08a7-4fe7-bf45-afd6a8eb9c75	TCGA-CJ-4902	TCGA-KIRC	61	'--	'--	'--	'--	-22424	'--	not hispanic or latino	male	'--	'--	white	Alive	'--	1945	'--	22424	'--	'--	'--	'--	M0	NX	Stage III	T3a	'--	'--	'--	'--	'--	'--	'--	'--	'--	'--	'--	'--	not reported	'--	'--	'--	'--	'--	0	1520	'--	'--
9fe336a8-08a7-4fe7-bf45-afd6a8eb9c75	TCGA-CJ-4902	TCGA-KIRC	61	'--	'--	'--	'--	-22424	'--	not hispanic or latino	male	'--	'--	white	Alive	'--	1945	'--	22424	'--	'--	'--	'--	M0	NX	Stage III	T3a	'--	'--	'--	'--	'--	'--	'--	'--	'--	'--	'--	'--	not reported	'--	'--	'--	'--	'--	0	1520	'--	'--
cfc999aa-802e-4a0d-8b14-be2b19fa2a17	TCGA-B2-4101	TCGA-KIRC	52	'--	'--	'--	'--	-19059	'--	not hispanic or latino	male	'--	'--	white	Alive	'--	1958	'--	19059	'--	'--	'--	'--	M0	NX	Stage II	T2a	'--	'--	'--	'--	'--	'--	'--	'--	'--	'--	'--	'--	not reported	'--	'--	'--	'--	'--	0	648	'--	'--
cfc999aa-802e-4a0d-8b14-be2b19fa2a17	TCGA-B2-4101	TCGA-KIRC	52	'--	'--	'--	'--	-19059	'--	not hispanic or latino	male	'--	'--	white	Alive	'--	1958	'--	19059	'--	'--	'--	'--	M0	NX	Stage II	T2a	'--	'--	'--	'--	'--	'--	'--	'--	'--	'--	'--	'--	not reported	'--	'--	'--	'--	'--	0	648	'--	'--
c4247ccb-8201-428e-a2e7-b5104f095588	TCGA-CZ-5458	TCGA-KIRC	43	'--	'--	'--	'--	-15790	'--	not reported	male	'--	'--	white	Alive	'--	1963	'--	15790	'--	'--	'--	'--	M0	NX	Stage III	T3a	6th	'--	'--	'--	'--	'--	'--	'--	'--	'--	'--	'--	not reported	'--	'--	'--	'--	'--	0	2789	'--	'--
c4247ccb-8201-428e-a2e7-b5104f095588	TCGA-CZ-5458	TCGA-KIRC	43	'--	'--	'--	'--	-15790	'--	not reported	male	'--	'--	white	Alive	'--	1963	'--	15790	'--	'--	'--	'--	M0	NX	Stage III	T3a	6th	'--	'--	'--	'--	'--	'--	'--	'--	'--	'--	'--	not reported	'--	'--	'--	'--	'--	0	2789	'--	'--
4100b960-7963-4a1e-ba24-0a6526387e06	TCGA-CW-6088	TCGA-KIRC	60	'--	'--	'--	'--	-22020	'--	not hispanic or latino	male	'--	'--	white	Alive	'--	1943	'--	22020	'--	'--	'--	'--	M0	N0	Stage I	T1b	'--	'--	'--	'--	'--	'--	'--	'--	'--	'--	'--	'--	not reported	'--	'--	'--	'--	'--	0	3222	'--	'--
4100b960-7963-4a1e-ba24-0a6526387e06	TCGA-CW-6088	TCGA-KIRC	60	'--	'--	'--	'--	-22020	'--	not hispanic or latino	male	'--	'--	white	Alive	'--	1943	'--	22020	'--	'--	'--	'--	M0	N0	Stage I	T1b	'--	'--	'--	'--	'--	'--	'--	'--	'--	'--	'--	'--	not reported	'--	'--	'--	'--	'--	0	3222	'--	'--
9d202594-7697-443f-a1ee-d8e7b28ecb8f	TCGA-B0-4849	TCGA-KIRC	51	'--	'--	'--	'--	-18843	69	not hispanic or latino	male	'--	'--	white	Dead	'--	1953	2004	18843	'--	'--	'--	'--	M0	NX	Stage III	T3a	'--	'--	'--	'--	'--	'--	'--	'--	'--	'--	'--	'--	not reported	'--	'--	'--	'--	'--	0	'--	'--	'--
9d202594-7697-443f-a1ee-d8e7b28ecb8f	TCGA-B0-4849	TCGA-KIRC	51	'--	'--	'--	'--	-18843	69	not hispanic or latino	male	'--	'--	white	Dead	'--	1953	2004	18843	'--	'--	'--	'--	M0	NX	Stage III	T3a	'--	'--	'--	'--	'--	'--	'--	'--	'--	'--	'--	'--	not reported	'--	'--	'--	'--	'--	0	'--	'--	'--
a68bd706-58e7-4d36-bffa-6c94986a8d4e	TCGA-BP-4801	TCGA-KIRC	57	'--	'--	'--	'--	-20825	'--	not reported	male	'--	'--	white	Alive	'--	1950	'--	20825	'--	'--	'--	'--	M0	NX	Stage I	T1a	'--	'--	'--	'--	'--	'--	'--	'--	'--	'--	'--	'--	not reported	'--	'--	'--	'--	'--	0	1124	'--	'--
a68bd706-58e7-4d36-bffa-6c94986a8d4e	TCGA-BP-4801	TCGA-KIRC	57	'--	'--	'--	'--	-20825	'--	not reported	male	'--	'--	white	Alive	'--	1950	'--	20825	'--	'--	'--	'--	M0	NX	Stage I	T1a	'--	'--	'--	'--	'--	'--	'--	'--	'--	'--	'--	'--	not reported	'--	'--	'--	'--	'--	0	1124	'--	'--
2953131e-9c34-4fa2-8af4-2c8d66ea2821	TCGA-A3-A6NI	TCGA-KIRC	47	'--	'--	'--	'--	-17190	'--	not hispanic or latino	male	'--	'--	black or african american	Alive	'--	1964	'--	17190	M0	'--	'--	'--	MX	NX	Stage I	T1a	7th	'--	'--	'--	'--	'--	'--	'--	'--	'--	'--	'--	not reported	'--	'--	'--	'--	'--	0	1018	'--	'--
2953131e-9c34-4fa2-8af4-2c8d66ea2821	TCGA-A3-A6NI	TCGA-KIRC	47	'--	'--	'--	'--	-17190	'--	not hispanic or latino	male	'--	'--	black or african american	Alive	'--	1964	'--	17190	M0	'--	'--	'--	MX	NX	Stage I	T1a	7th	'--	'--	'--	'--	'--	'--	'--	'--	'--	'--	'--	not reported	'--	'--	'--	'--	'--	0	1018	'--	'--
dfa9513d-4e09-405b-a80f-2987ec5c5263	TCGA-B8-4143	TCGA-KIRC	66	'--	'--	'--	'--	-24132	709	not hispanic or latino	female	'--	'--	white	Dead	'--	1936	2003	24132	'--	'--	'--	'--	M1	N0	Stage IV	T3a	'--	'--	'--	'--	'--	'--	'--	'--	'--	'--	'--	'--	not reported	'--	'--	'--	'--	'--	0	'--	'--	'--
dfa9513d-4e09-405b-a80f-2987ec5c5263	TCGA-B8-4143	TCGA-KIRC	66	'--	'--	'--	'--	-24132	709	not hispanic or latino	female	'--	'--	white	Dead	'--	1936	2003	24132	'--	'--	'--	'--	M1	N0	Stage IV	T3a	'--	'--	'--	'--	'--	'--	'--	'--	'--	'--	'--	'--	not reported	'--	'--	'--	'--	'--	0	'--	'--	'--
d7abeadd-ca92-4e18-ae06-70baf9ce42e0	TCGA-AK-3447	TCGA-KIRC	83	'--	'--	'--	'--	-30676	'--	not hispanic or latino	male	'--	'--	white	Alive	'--	1923	'--	30676	'--	'--	'--	'--	M0	NX	Stage II	T2	'--	'--	'--	'--	'--	'--	'--	'--	'--	'--	'--	'--	not reported	'--	'--	'--	'--	'--	0	1217	'--	'--
d7abeadd-ca92-4e18-ae06-70baf9ce42e0	TCGA-AK-3447	TCGA-KIRC	83	'--	'--	'--	'--	-30676	'--	not hispanic or latino	male	'--	'--	white	Alive	'--	1923	'--	30676	'--	'--	'--	'--	M0	NX	Stage II	T2	'--	'--	'--	'--	'--	'--	'--	'--	'--	'--	'--	'--	not reported	'--	'--	'--	'--	'--	0	1217	'--	'--
73fc6ae6-7c5e-44de-a9a0-17292cbb01cc	TCGA-CW-5587	TCGA-KIRC	62	'--	'--	'--	'--	-22693	'--	not hispanic or latino	female	'--	'--	white	Alive	'--	1941	'--	22693	'--	'--	'--	'--	M0	N0	Stage III	T3b	'--	'--	'--	'--	'--	'--	'--	'--	'--	'--	'--	'--	not reported	'--	'--	'--	'--	'--	0	2226	'--	'--
73fc6ae6-7c5e-44de-a9a0-17292cbb01cc	TCGA-CW-5587	TCGA-KIRC	62	'--	'--	'--	'--	-22693	'--	not hispanic or latino	female	'--	'--	white	Alive	'--	1941	'--	22693	'--	'--	'--	'--	M0	N0	Stage III	T3b	'--	'--	'--	'--	'--	'--	'--	'--	'--	'--	'--	'--	not reported	'--	'--	'--	'--	'--	0	2226	'--	'--
46194f7f-af16-42b7-bef6-9c0d1e8f9b0d	TCGA-B0-5075	TCGA-KIRC	77	'--	'--	'--	'--	-28205	637	not hispanic or latino	female	'--	'--	white	Dead	'--	1928	2006	28205	'--	'--	'--	'--	M0	N0	Stage III	T3a	'--	'--	'--	'--	'--	'--	'--	'--	'--	'--	'--	'--	not reported	'--	'--	'--	'--	'--	0	'--	'--	'--
46194f7f-af16-42b7-bef6-9c0d1e8f9b0d	TCGA-B0-5075	TCGA-KIRC	77	'--	'--	'--	'--	-28205	637	not hispanic or latino	female	'--	'--	white	Dead	'--	1928	2006	28205	'--	'--	'--	'--	M0	N0	Stage III	T3a	'--	'--	'--	'--	'--	'--	'--	'--	'--	'--	'--	'--	not reported	'--	'--	'--	'--	'--	0	'--	'--	'--
21eea125-1298-42d3-a50c-57d596e0420d	TCGA-A3-3329	TCGA-KIRC	75	'--	'--	'--	'--	-27650	'--	not hispanic or latino	male	'--	'--	white	Alive	'--	1932	'--	27650	'--	'--	'--	'--	M0	N0	Stage I	T1b	'--	'--	'--	'--	'--	'--	'--	'--	'--	'--	'--	'--	not reported	'--	'--	'--	'--	'--	0	1624	'--	'--
21eea125-1298-42d3-a50c-57d596e0420d	TCGA-A3-3329	TCGA-KIRC	75	'--	'--	'--	'--	-27650	'--	not hispanic or latino	male	'--	'--	white	Alive	'--	1932	'--	27650	'--	'--	'--	'--	M0	N0	Stage I	T1b	'--	'--	'--	'--	'--	'--	'--	'--	'--	'--	'--	'--	not reported	'--	'--	'--	'--	'--	0	1624	'--	'--
ff127be4-631a-4e0e-a971-842f9eb6760e	TCGA-B0-4815	TCGA-KIRC	65	'--	'--	'--	'--	-23873	1588	not hispanic or latino	male	'--	'--	white	Dead	'--	1936	2005	23873	'--	'--	'--	'--	M0	NX	Stage III	T3a	'--	'--	'--	'--	'--	'--	'--	'--	'--	'--	'--	'--	not reported	'--	'--	'--	'--	'--	0	'--	'--	'--
ff127be4-631a-4e0e-a971-842f9eb6760e	TCGA-B0-4815	TCGA-KIRC	65	'--	'--	'--	'--	-23873	1588	not hispanic or latino	male	'--	'--	white	Dead	'--	1936	2005	23873	'--	'--	'--	'--	M0	NX	Stage III	T3a	'--	'--	'--	'--	'--	'--	'--	'--	'--	'--	'--	'--	not reported	'--	'--	'--	'--	'--	0	'--	'--	'--
52db2d93-fcc6-4f80-9668-a0a6ea450738	TCGA-A3-A6NL	TCGA-KIRC	49	'--	'--	'--	'--	-17952	'--	not hispanic or latino	female	'--	'--	black or african american	Alive	'--	1963	'--	17952	M0	'--	'--	'--	MX	NX	Stage I	T1b	7th	'--	'--	'--	'--	'--	'--	'--	'--	'--	'--	'--	not reported	'--	'--	'--	'--	'--	0	689	'--	'--
52db2d93-fcc6-4f80-9668-a0a6ea450738	TCGA-A3-A6NL	TCGA-KIRC	49	'--	'--	'--	'--	-17952	'--	not hispanic or latino	female	'--	'--	black or african american	Alive	'--	1963	'--	17952	M0	'--	'--	'--	MX	NX	Stage I	T1b	7th	'--	'--	'--	'--	'--	'--	'--	'--	'--	'--	'--	not reported	'--	'--	'--	'--	'--	0	689	'--	'--
9cffe9f2-421e-4596-b3ac-8788f862ab59	TCGA-B0-5102	TCGA-KIRC	74	'--	'--	'--	'--	-27152	2764	not hispanic or latino	female	'--	'--	white	Dead	'--	1925	2006	27152	'--	'--	'--	'--	M0	NX	Stage I	T1	'--	'--	'--	'--	'--	'--	'--	'--	'--	'--	'--	'--	not reported	'--	'--	'--	'--	'--	0	'--	'--	'--
9cffe9f2-421e-4596-b3ac-8788f862ab59	TCGA-B0-5102	TCGA-KIRC	74	'--	'--	'--	'--	-27152	2764	not hispanic or latino	female	'--	'--	white	Dead	'--	1925	2006	27152	'--	'--	'--	'--	M0	NX	Stage I	T1	'--	'--	'--	'--	'--	'--	'--	'--	'--	'--	'--	'--	not reported	'--	'--	'--	'--	'--	0	'--	'--	'--
759238f2-0d37-404e-96f1-c26cae0ba2ea	TCGA-B0-4852	TCGA-KIRC	78	'--	'--	'--	'--	-28552	1121	not hispanic or latino	female	'--	'--	white	Dead	'--	1926	2007	28552	'--	'--	'--	'--	M0	N0	Stage II	T2	'--	'--	'--	'--	'--	'--	'--	'--	'--	'--	'--	'--	not reported	'--	'--	'--	'--	'--	0	'--	'--	'--
759238f2-0d37-404e-96f1-c26cae0ba2ea	TCGA-B0-4852	TCGA-KIRC	78	'--	'--	'--	'--	-28552	1121	not hispanic or latino	female	'--	'--	white	Dead	'--	1926	2007	28552	'--	'--	'--	'--	M0	N0	Stage II	T2	'--	'--	'--	'--	'--	'--	'--	'--	'--	'--	'--	'--	not reported	'--	'--	'--	'--	'--	0	'--	'--	'--
ee7011e7-f692-410a-ba35-efe1ec75cf8e	TCGA-A3-3351	TCGA-KIRC	42	'--	'--	'--	'--	-15562	'--	hispanic or latino	male	'--	'--	white	Alive	'--	1965	'--	15562	'--	'--	'--	'--	M0	N0	Stage II	T2a	'--	'--	'--	'--	'--	'--	'--	'--	'--	'--	'--	'--	not reported	'--	'--	'--	'--	'--	0	910	'--	'--
ee7011e7-f692-410a-ba35-efe1ec75cf8e	TCGA-A3-3351	TCGA-KIRC	42	'--	'--	'--	'--	-15562	'--	hispanic or latino	male	'--	'--	white	Alive	'--	1965	'--	15562	'--	'--	'--	'--	M0	N0	Stage II	T2a	'--	'--	'--	'--	'--	'--	'--	'--	'--	'--	'--	'--	not reported	'--	'--	'--	'--	'--	0	910	'--	'--
57070e5b-0eb5-44b7-abb3-3007fa34543a	TCGA-BP-5009	TCGA-KIRC	52	'--	'--	'--	'--	-19052	1092	not hispanic or latino	male	'--	'--	white	Dead	'--	1955	2009	19052	'--	'--	'--	'--	M0	NX	Stage I	T1b	'--	'--	'--	'--	'--	'--	'--	'--	'--	'--	'--	'--	not reported	'--	'--	'--	'--	'--	0	'--	'--	'--
57070e5b-0eb5-44b7-abb3-3007fa34543a	TCGA-BP-5009	TCGA-KIRC	52	'--	'--	'--	'--	-19052	1092	not hispanic or latino	male	'--	'--	white	Dead	'--	1955	2009	19052	'--	'--	'--	'--	M0	NX	Stage I	T1b	'--	'--	'--	'--	'--	'--	'--	'--	'--	'--	'--	'--	not reported	'--	'--	'--	'--	'--	0	'--	'--	'--
597c81a3-5820-48b0-9a9c-c45257c7ad70	TCGA-B2-5635	TCGA-KIRC	74	'--	'--	'--	'--	-27183	'--	not hispanic or latino	male	'--	'--	white	Alive	'--	1936	'--	27183	'--	'--	'--	'--	M0	NX	Stage I	T1a	'--	'--	'--	'--	'--	'--	'--	'--	'--	'--	'--	'--	not reported	'--	'--	'--	'--	'--	0	755	'--	'--
597c81a3-5820-48b0-9a9c-c45257c7ad70	TCGA-B2-5635	TCGA-KIRC	74	'--	'--	'--	'--	-27183	'--	not hispanic or latino	male	'--	'--	white	Alive	'--	1936	'--	27183	'--	'--	'--	'--	M0	NX	Stage I	T1a	'--	'--	'--	'--	'--	'--	'--	'--	'--	'--	'--	'--	not reported	'--	'--	'--	'--	'--	0	755	'--	'--
5358b8c7-d69c-4485-9420-03416564187b	TCGA-BP-5181	TCGA-KIRC	58	'--	'--	'--	'--	-21514	'--	not reported	female	'--	'--	white	Alive	'--	1948	'--	21514	'--	'--	'--	'--	M0	NX	Stage I	T1b	'--	'--	'--	'--	'--	'--	'--	'--	'--	'--	'--	'--	not reported	'--	'--	'--	'--	'--	0	1495	'--	'--
5358b8c7-d69c-4485-9420-03416564187b	TCGA-BP-5181	TCGA-KIRC	58	'--	'--	'--	'--	-21514	'--	not reported	female	'--	'--	white	Alive	'--	1948	'--	21514	'--	'--	'--	'--	M0	NX	Stage I	T1b	'--	'--	'--	'--	'--	'--	'--	'--	'--	'--	'--	'--	not reported	'--	'--	'--	'--	'--	0	1495	'--	'--
ba96288c-60d3-4e56-8940-90c5b22d4ddc	TCGA-BP-4164	TCGA-KIRC	51	'--	'--	'--	'--	-18898	992	not reported	female	'--	'--	white	Dead	'--	1951	2004	18898	'--	'--	'--	'--	M0	NX	Stage III	T3a	'--	'--	'--	'--	'--	'--	'--	'--	'--	'--	'--	'--	not reported	'--	'--	'--	'--	'--	0	'--	'--	'--
ba96288c-60d3-4e56-8940-90c5b22d4ddc	TCGA-BP-4164	TCGA-KIRC	51	'--	'--	'--	'--	-18898	992	not reported	female	'--	'--	white	Dead	'--	1951	2004	18898	'--	'--	'--	'--	M0	NX	Stage III	T3a	'--	'--	'--	'--	'--	'--	'--	'--	'--	'--	'--	'--	not reported	'--	'--	'--	'--	'--	0	'--	'--	'--
4c44f4a4-1529-4897-9f69-c8e6c705f905	TCGA-A3-3385	TCGA-KIRC	46	'--	'--	'--	'--	-17114	'--	not hispanic or latino	female	'--	'--	white	Alive	'--	1961	'--	17114	'--	'--	'--	'--	M0	N0	Stage I	T1a	'--	'--	'--	'--	'--	'--	'--	'--	'--	'--	'--	'--	not reported	'--	'--	'--	'--	'--	0	1993	'--	'--
4c44f4a4-1529-4897-9f69-c8e6c705f905	TCGA-A3-3385	TCGA-KIRC	46	'--	'--	'--	'--	-17114	'--	not hispanic or latino	female	'--	'--	white	Alive	'--	1961	'--	17114	'--	'--	'--	'--	M0	N0	Stage I	T1a	'--	'--	'--	'--	'--	'--	'--	'--	'--	'--	'--	'--	not reported	'--	'--	'--	'--	'--	0	1993	'--	'--
c3cc716b-1b9c-4e73-9a40-f1f891a17c2d	TCGA-BP-4770	TCGA-KIRC	73	'--	'--	'--	'--	-26824	329	not reported	female	'--	'--	white	Dead	'--	1932	2005	26824	'--	'--	'--	'--	M0	N0	Stage IV	T4	'--	'--	'--	'--	'--	'--	'--	'--	'--	'--	'--	'--	not reported	'--	'--	'--	'--	'--	0	'--	'--	'--
c3cc716b-1b9c-4e73-9a40-f1f891a17c2d	TCGA-BP-4770	TCGA-KIRC	73	'--	'--	'--	'--	-26824	329	not reported	female	'--	'--	white	Dead	'--	1932	2005	26824	'--	'--	'--	'--	M0	N0	Stage IV	T4	'--	'--	'--	'--	'--	'--	'--	'--	'--	'--	'--	'--	not reported	'--	'--	'--	'--	'--	0	'--	'--	'--
d0f908c5-aafd-4b76-a2fb-39b7cc19bcf7	TCGA-B4-5377	TCGA-KIRC	68	'--	'--	'--	'--	-25115	'--	not hispanic or latino	female	'--	'--	white	Alive	'--	1942	'--	25115	'--	'--	'--	'--	M1	N0	Stage IV	T3	7th	'--	'--	'--	'--	'--	'--	'--	'--	'--	'--	'--	not reported	'--	'--	'--	'--	'--	0	365	'--	'--
d0f908c5-aafd-4b76-a2fb-39b7cc19bcf7	TCGA-B4-5377	TCGA-KIRC	68	'--	'--	'--	'--	-25115	'--	not hispanic or latino	female	'--	'--	white	Alive	'--	1942	'--	25115	'--	'--	'--	'--	M1	N0	Stage IV	T3	7th	'--	'--	'--	'--	'--	'--	'--	'--	'--	'--	'--	not reported	'--	'--	'--	'--	'--	0	365	'--	'--
aebe37c4-5b37-41f3-ade3-46e41bad8eab	TCGA-BP-4987	TCGA-KIRC	41	'--	'--	'--	'--	-15041	'--	not reported	female	'--	'--	asian	Alive	'--	1965	'--	15041	'--	'--	'--	'--	M0	NX	Stage I	T1b	'--	'--	'--	'--	'--	'--	'--	'--	'--	'--	'--	'--	not reported	'--	'--	'--	'--	'--	0	1124	'--	'--
aebe37c4-5b37-41f3-ade3-46e41bad8eab	TCGA-BP-4987	TCGA-KIRC	41	'--	'--	'--	'--	-15041	'--	not reported	female	'--	'--	asian	Alive	'--	1965	'--	15041	'--	'--	'--	'--	M0	NX	Stage I	T1b	'--	'--	'--	'--	'--	'--	'--	'--	'--	'--	'--	'--	not reported	'--	'--	'--	'--	'--	0	1124	'--	'--
9fd9104b-a26d-44c7-bb45-f1edd76d0aa0	TCGA-CW-5590	TCGA-KIRC	51	'--	'--	'--	'--	-18905	1075	not hispanic or latino	male	'--	'--	white	Dead	'--	1953	2006	18905	'--	'--	'--	'--	M1	NX	Stage IV	T3a	'--	'--	'--	'--	'--	'--	'--	'--	'--	'--	'--	'--	not reported	'--	'--	'--	'--	'--	0	'--	'--	'--
9fd9104b-a26d-44c7-bb45-f1edd76d0aa0	TCGA-CW-5590	TCGA-KIRC	51	'--	'--	'--	'--	-18905	1075	not hispanic or latino	male	'--	'--	white	Dead	'--	1953	2006	18905	'--	'--	'--	'--	M1	NX	Stage IV	T3a	'--	'--	'--	'--	'--	'--	'--	'--	'--	'--	'--	'--	not reported	'--	'--	'--	'--	'--	0	'--	'--	'--
b472c982-f024-4e09-8326-071ee35ea55c	TCGA-BP-5008	TCGA-KIRC	46	'--	'--	'--	'--	-17008	'--	not reported	male	'--	'--	white	Alive	'--	1961	'--	17008	'--	'--	'--	'--	M0	NX	Stage I	T1a	'--	'--	'--	'--	'--	'--	'--	'--	'--	'--	'--	'--	not reported	'--	'--	'--	'--	'--	0	1071	'--	'--
b472c982-f024-4e09-8326-071ee35ea55c	TCGA-BP-5008	TCGA-KIRC	46	'--	'--	'--	'--	-17008	'--	not reported	male	'--	'--	white	Alive	'--	1961	'--	17008	'--	'--	'--	'--	M0	NX	Stage I	T1a	'--	'--	'--	'--	'--	'--	'--	'--	'--	'--	'--	'--	not reported	'--	'--	'--	'--	'--	0	1071	'--	'--
8f54d854-22ea-4bd0-8cb1-1ab708544095	TCGA-BP-5177	TCGA-KIRC	46	'--	'--	'--	'--	-17147	'--	not reported	female	'--	'--	white	Alive	'--	1958	'--	17147	'--	'--	'--	'--	M0	NX	Stage I	T1a	'--	'--	'--	'--	'--	'--	'--	'--	'--	'--	'--	'--	not reported	'--	'--	'--	'--	'--	0	293	'--	'--
8f54d854-22ea-4bd0-8cb1-1ab708544095	TCGA-BP-5177	TCGA-KIRC	46	'--	'--	'--	'--	-17147	'--	not reported	female	'--	'--	white	Alive	'--	1958	'--	17147	'--	'--	'--	'--	M0	NX	Stage I	T1a	'--	'--	'--	'--	'--	'--	'--	'--	'--	'--	'--	'--	not reported	'--	'--	'--	'--	'--	0	293	'--	'--
d3638a1f-da14-4c78-bb53-a5cc30850cbe	TCGA-BP-5185	TCGA-KIRC	56	'--	'--	'--	'--	-20470	'--	not reported	male	'--	'--	white	Alive	'--	1951	'--	20470	'--	'--	'--	'--	M0	NX	Stage I	T1a	'--	'--	'--	'--	'--	'--	'--	'--	'--	'--	'--	'--	not reported	'--	'--	'--	'--	'--	0	1132	'--	'--
d3638a1f-da14-4c78-bb53-a5cc30850cbe	TCGA-BP-5185	TCGA-KIRC	56	'--	'--	'--	'--	-20470	'--	not reported	male	'--	'--	white	Alive	'--	1951	'--	20470	'--	'--	'--	'--	M0	NX	Stage I	T1a	'--	'--	'--	'--	'--	'--	'--	'--	'--	'--	'--	'--	not reported	'--	'--	'--	'--	'--	0	1132	'--	'--
4cfe9a35-80f2-422b-82e8-8f4b12ded992	TCGA-B0-4707	TCGA-KIRC	63	'--	'--	'--	'--	-23322	600	not hispanic or latino	male	'--	'--	white	Dead	'--	1945	2009	23322	'--	'--	'--	'--	M0	NX	Stage III	T3a	'--	'--	'--	'--	'--	'--	'--	'--	'--	'--	'--	'--	not reported	'--	'--	'--	'--	'--	0	'--	'--	'--
4cfe9a35-80f2-422b-82e8-8f4b12ded992	TCGA-B0-4707	TCGA-KIRC	63	'--	'--	'--	'--	-23322	600	not hispanic or latino	male	'--	'--	white	Dead	'--	1945	2009	23322	'--	'--	'--	'--	M0	NX	Stage III	T3a	'--	'--	'--	'--	'--	'--	'--	'--	'--	'--	'--	'--	not reported	'--	'--	'--	'--	'--	0	'--	'--	'--
c7e9ba09-0826-466c-8555-6595de31ed31	TCGA-A3-3362	TCGA-KIRC	60	'--	'--	'--	'--	-21988	'--	not hispanic or latino	female	'--	'--	white	Alive	'--	1945	'--	21988	'--	'--	'--	'--	M0	N0	Stage I	T1a	'--	'--	'--	'--	'--	'--	'--	'--	'--	'--	'--	'--	not reported	'--	'--	'--	'--	'--	0	1559	'--	'--
c7e9ba09-0826-466c-8555-6595de31ed31	TCGA-A3-3362	TCGA-KIRC	60	'--	'--	'--	'--	-21988	'--	not hispanic or latino	female	'--	'--	white	Alive	'--	1945	'--	21988	'--	'--	'--	'--	M0	N0	Stage I	T1a	'--	'--	'--	'--	'--	'--	'--	'--	'--	'--	'--	'--	not reported	'--	'--	'--	'--	'--	0	1559	'--	'--
5daf4808-0393-4791-9927-742c30a20831	TCGA-BP-5194	TCGA-KIRC	39	'--	'--	'--	'--	-14551	'--	not reported	male	'--	'--	white	Alive	'--	1969	'--	14551	'--	'--	'--	'--	M0	NX	Stage I	T1a	'--	'--	'--	'--	'--	'--	'--	'--	'--	'--	'--	'--	not reported	'--	'--	'--	'--	'--	0	408	'--	'--
5daf4808-0393-4791-9927-742c30a20831	TCGA-BP-5194	TCGA-KIRC	39	'--	'--	'--	'--	-14551	'--	not reported	male	'--	'--	white	Alive	'--	1969	'--	14551	'--	'--	'--	'--	M0	NX	Stage I	T1a	'--	'--	'--	'--	'--	'--	'--	'--	'--	'--	'--	'--	not reported	'--	'--	'--	'--	'--	0	408	'--	'--
88c91a7b-5c41-4361-85d0-da759ab94204	TCGA-B0-5711	TCGA-KIRC	50	'--	'--	'--	'--	-18444	'--	not hispanic or latino	male	'--	'--	white	Alive	'--	1954	'--	18444	'--	'--	'--	'--	M0	NX	Stage III	T3b	6th	'--	'--	'--	'--	'--	'--	'--	'--	'--	'--	'--	not reported	'--	'--	'--	'--	'--	0	3989	'--	'--
88c91a7b-5c41-4361-85d0-da759ab94204	TCGA-B0-5711	TCGA-KIRC	50	'--	'--	'--	'--	-18444	'--	not hispanic or latino	male	'--	'--	white	Alive	'--	1954	'--	18444	'--	'--	'--	'--	M0	NX	Stage III	T3b	6th	'--	'--	'--	'--	'--	'--	'--	'--	'--	'--	'--	not reported	'--	'--	'--	'--	'--	0	3989	'--	'--
33cd8b05-2b9b-40dd-97a2-40d02e27ee90	TCGA-CJ-4900	TCGA-KIRC	69	'--	'--	'--	'--	-25508	1714	not hispanic or latino	female	'--	'--	white	Dead	'--	1937	2010	25508	'--	'--	'--	'--	M1	N1	Stage IV	T4	'--	'--	'--	'--	'--	'--	'--	'--	'--	'--	'--	'--	not reported	'--	'--	'--	'--	'--	0	'--	'--	'--
33cd8b05-2b9b-40dd-97a2-40d02e27ee90	TCGA-CJ-4900	TCGA-KIRC	69	'--	'--	'--	'--	-25508	1714	not hispanic or latino	female	'--	'--	white	Dead	'--	1937	2010	25508	'--	'--	'--	'--	M1	N1	Stage IV	T4	'--	'--	'--	'--	'--	'--	'--	'--	'--	'--	'--	'--	not reported	'--	'--	'--	'--	'--	0	'--	'--	'--
3c5f27e9-db2f-4963-9240-94815808d32f	TCGA-AK-3440	TCGA-KIRC	58	'--	'--	'--	'--	-21337	'--	not hispanic or latino	male	'--	'--	white	Alive	'--	1947	'--	21337	'--	'--	'--	'--	M0	NX	Stage I	T1a	6th	'--	'--	'--	'--	'--	'--	'--	'--	'--	'--	'--	not reported	'--	'--	'--	'--	'--	0	2865	'--	'--
3c5f27e9-db2f-4963-9240-94815808d32f	TCGA-AK-3440	TCGA-KIRC	58	'--	'--	'--	'--	-21337	'--	not hispanic or latino	male	'--	'--	white	Alive	'--	1947	'--	21337	'--	'--	'--	'--	M0	NX	Stage I	T1a	6th	'--	'--	'--	'--	'--	'--	'--	'--	'--	'--	'--	not reported	'--	'--	'--	'--	'--	0	2865	'--	'--
e865d40a-9989-436c-8426-88cc84c863e8	TCGA-CJ-5689	TCGA-KIRC	90	'--	'--	'--	'--	-32872	0	hispanic or latino	male	'--	'--	white	Dead	'--	1915	2009	32872	'--	'--	'--	'--	M0	NX	Stage I	T1b	'--	'--	'--	'--	'--	'--	'--	'--	'--	'--	'--	'--	not reported	'--	'--	'--	'--	'--	0	'--	'--	'--
e865d40a-9989-436c-8426-88cc84c863e8	TCGA-CJ-5689	TCGA-KIRC	90	'--	'--	'--	'--	-32872	0	hispanic or latino	male	'--	'--	white	Dead	'--	1915	2009	32872	'--	'--	'--	'--	M0	NX	Stage I	T1b	'--	'--	'--	'--	'--	'--	'--	'--	'--	'--	'--	'--	not reported	'--	'--	'--	'--	'--	0	'--	'--	'--
78048432-2de1-498c-9cf1-9c5bd43daa39	TCGA-CJ-4870	TCGA-KIRC	58	'--	'--	'--	'--	-21340	'--	not hispanic or latino	female	'--	'--	black or african american	Alive	'--	1946	'--	21340	'--	'--	'--	'--	M0	NX	Stage III	T3a	7th	'--	'--	'--	'--	'--	'--	'--	'--	'--	'--	'--	not reported	'--	'--	'--	'--	'--	0	1498	'--	'--
78048432-2de1-498c-9cf1-9c5bd43daa39	TCGA-CJ-4870	TCGA-KIRC	58	'--	'--	'--	'--	-21340	'--	not hispanic or latino	female	'--	'--	black or african american	Alive	'--	1946	'--	21340	'--	'--	'--	'--	M0	NX	Stage III	T3a	7th	'--	'--	'--	'--	'--	'--	'--	'--	'--	'--	'--	not reported	'--	'--	'--	'--	'--	0	1498	'--	'--
24c1cf70-bd67-431e-a623-d20f8d3f52b2	TCGA-CJ-4881	TCGA-KIRC	41	'--	'--	'--	'--	-15197	'--	not hispanic or latino	male	'--	'--	white	Alive	'--	1963	'--	15197	'--	'--	'--	'--	M0	NX	Stage III	T3a	'--	'--	'--	'--	'--	'--	'--	'--	'--	'--	'--	'--	not reported	'--	'--	'--	'--	'--	0	2014	'--	'--
24c1cf70-bd67-431e-a623-d20f8d3f52b2	TCGA-CJ-4881	TCGA-KIRC	41	'--	'--	'--	'--	-15197	'--	not hispanic or latino	male	'--	'--	white	Alive	'--	1963	'--	15197	'--	'--	'--	'--	M0	NX	Stage III	T3a	'--	'--	'--	'--	'--	'--	'--	'--	'--	'--	'--	'--	not reported	'--	'--	'--	'--	'--	0	2014	'--	'--
c285ada3-fd49-46a5-882f-b6c352572e2a	TCGA-BP-4985	TCGA-KIRC	72	'--	'--	'--	'--	-26611	952	not reported	male	'--	'--	white	Dead	'--	1934	2008	26611	'--	'--	'--	'--	M0	N0	Stage III	T3a	'--	'--	'--	'--	'--	'--	'--	'--	'--	'--	'--	'--	not reported	'--	'--	'--	'--	'--	0	'--	'--	'--
c285ada3-fd49-46a5-882f-b6c352572e2a	TCGA-BP-4985	TCGA-KIRC	72	'--	'--	'--	'--	-26611	952	not reported	male	'--	'--	white	Dead	'--	1934	2008	26611	'--	'--	'--	'--	M0	N0	Stage III	T3a	'--	'--	'--	'--	'--	'--	'--	'--	'--	'--	'--	'--	not reported	'--	'--	'--	'--	'--	0	'--	'--	'--
0bbfeec1-fbae-4c92-ae90-60ba39303bd8	TCGA-A3-3349	TCGA-KIRC	34	'--	'--	'--	'--	-12431	'--	not hispanic or latino	female	'--	'--	white	Alive	'--	1972	'--	12431	'--	'--	'--	'--	M0	N0	Stage I	T1b	'--	'--	'--	'--	'--	'--	'--	'--	'--	'--	'--	'--	not reported	'--	'--	'--	'--	'--	0	1385	'--	'--
0bbfeec1-fbae-4c92-ae90-60ba39303bd8	TCGA-A3-3349	TCGA-KIRC	34	'--	'--	'--	'--	-12431	'--	not hispanic or latino	female	'--	'--	white	Alive	'--	1972	'--	12431	'--	'--	'--	'--	M0	N0	Stage I	T1b	'--	'--	'--	'--	'--	'--	'--	'--	'--	'--	'--	'--	not reported	'--	'--	'--	'--	'--	0	1385	'--	'--
b81998f2-b3ff-4976-bc1c-8d38a68efa1d	TCGA-BP-4804	TCGA-KIRC	59	'--	'--	'--	'--	-21727	'--	not hispanic or latino	male	'--	'--	white	Alive	'--	1949	'--	21727	'--	'--	'--	'--	M0	NX	Stage I	T1b	6th	'--	'--	'--	'--	'--	'--	'--	'--	'--	'--	'--	not reported	'--	'--	'--	'--	'--	0	1459	'--	'--
b81998f2-b3ff-4976-bc1c-8d38a68efa1d	TCGA-BP-4804	TCGA-KIRC	59	'--	'--	'--	'--	-21727	'--	not hispanic or latino	male	'--	'--	white	Alive	'--	1949	'--	21727	'--	'--	'--	'--	M0	NX	Stage I	T1b	6th	'--	'--	'--	'--	'--	'--	'--	'--	'--	'--	'--	not reported	'--	'--	'--	'--	'--	0	1459	'--	'--
e4cc8898-d1d8-4f6d-b01c-04cd30f0cd8f	TCGA-A3-3359	TCGA-KIRC	82	'--	'--	'--	'--	-30269	'--	not hispanic or latino	female	'--	'--	white	Alive	'--	1923	'--	30269	'--	'--	'--	'--	M0	N0	Stage I	T1a	'--	'--	'--	'--	'--	'--	'--	'--	'--	'--	'--	'--	not reported	'--	'--	'--	'--	'--	0	2504	'--	'--
e4cc8898-d1d8-4f6d-b01c-04cd30f0cd8f	TCGA-A3-3359	TCGA-KIRC	82	'--	'--	'--	'--	-30269	'--	not hispanic or latino	female	'--	'--	white	Alive	'--	1923	'--	30269	'--	'--	'--	'--	M0	N0	Stage I	T1a	'--	'--	'--	'--	'--	'--	'--	'--	'--	'--	'--	'--	not reported	'--	'--	'--	'--	'--	0	2504	'--	'--
77d8c2cf-6b27-417b-9d43-14c95e6f9b85	TCGA-B0-4841	TCGA-KIRC	63	'--	'--	'--	'--	-23097	204	not hispanic or latino	male	'--	'--	white	Dead	'--	1941	2004	23097	'--	'--	'--	'--	M1	NX	Stage IV	T2	'--	'--	'--	'--	'--	'--	'--	'--	'--	'--	'--	'--	not reported	'--	'--	'--	'--	'--	0	'--	'--	'--
77d8c2cf-6b27-417b-9d43-14c95e6f9b85	TCGA-B0-4841	TCGA-KIRC	63	'--	'--	'--	'--	-23097	204	not hispanic or latino	male	'--	'--	white	Dead	'--	1941	2004	23097	'--	'--	'--	'--	M1	NX	Stage IV	T2	'--	'--	'--	'--	'--	'--	'--	'--	'--	'--	'--	'--	not reported	'--	'--	'--	'--	'--	0	'--	'--	'--
db058eb4-9c5e-4226-92d1-de24aea83630	TCGA-B0-5693	TCGA-KIRC	47	'--	'--	'--	'--	-17177	'--	not hispanic or latino	female	'--	'--	white	Alive	'--	1956	'--	17177	'--	'--	'--	'--	M0	NX	Stage I	T1b	6th	'--	'--	'--	'--	'--	'--	'--	'--	'--	'--	'--	not reported	'--	'--	'--	'--	'--	0	4074	'--	'--
db058eb4-9c5e-4226-92d1-de24aea83630	TCGA-B0-5693	TCGA-KIRC	47	'--	'--	'--	'--	-17177	'--	not hispanic or latino	female	'--	'--	white	Alive	'--	1956	'--	17177	'--	'--	'--	'--	M0	NX	Stage I	T1b	6th	'--	'--	'--	'--	'--	'--	'--	'--	'--	'--	'--	not reported	'--	'--	'--	'--	'--	0	4074	'--	'--
a55e63a9-5046-4f0f-a1e1-197b783d5387	TCGA-A3-3331	TCGA-KIRC	86	'--	'--	'--	'--	-31615	'--	not hispanic or latino	female	'--	'--	white	Alive	'--	1919	'--	31615	'--	'--	'--	'--	M0	N0	Stage I	T1	'--	'--	'--	'--	'--	'--	'--	'--	'--	'--	'--	'--	not reported	'--	'--	'--	'--	'--	0	1257	'--	'--
a55e63a9-5046-4f0f-a1e1-197b783d5387	TCGA-A3-3331	TCGA-KIRC	86	'--	'--	'--	'--	-31615	'--	not hispanic or latino	female	'--	'--	white	Alive	'--	1919	'--	31615	'--	'--	'--	'--	M0	N0	Stage I	T1	'--	'--	'--	'--	'--	'--	'--	'--	'--	'--	'--	'--	not reported	'--	'--	'--	'--	'--	0	1257	'--	'--
19cd6d5b-0de3-4afd-9ecf-6f80c9977dc0	TCGA-BP-4967	TCGA-KIRC	76	'--	'--	'--	'--	-27857	'--	not reported	male	'--	'--	white	Alive	'--	1929	'--	27857	'--	'--	'--	'--	M0	N0	Stage III	T3a	'--	'--	'--	'--	'--	'--	'--	'--	'--	'--	'--	'--	not reported	'--	'--	'--	'--	'--	0	205	'--	'--
19cd6d5b-0de3-4afd-9ecf-6f80c9977dc0	TCGA-BP-4967	TCGA-KIRC	76	'--	'--	'--	'--	-27857	'--	not reported	male	'--	'--	white	Alive	'--	1929	'--	27857	'--	'--	'--	'--	M0	N0	Stage III	T3a	'--	'--	'--	'--	'--	'--	'--	'--	'--	'--	'--	'--	not reported	'--	'--	'--	'--	'--	0	205	'--	'--
5dc807f2-f4f0-434b-b099-43cf41d99cbd	TCGA-BP-5192	TCGA-KIRC	59	'--	'--	'--	'--	-21891	'--	not reported	male	'--	'--	white	Alive	'--	1948	'--	21891	'--	'--	'--	'--	M0	NX	Stage I	T1a	'--	'--	'--	'--	'--	'--	'--	'--	'--	'--	'--	'--	not reported	'--	'--	'--	'--	'--	0	714	'--	'--
5dc807f2-f4f0-434b-b099-43cf41d99cbd	TCGA-BP-5192	TCGA-KIRC	59	'--	'--	'--	'--	-21891	'--	not reported	male	'--	'--	white	Alive	'--	1948	'--	21891	'--	'--	'--	'--	M0	NX	Stage I	T1a	'--	'--	'--	'--	'--	'--	'--	'--	'--	'--	'--	'--	not reported	'--	'--	'--	'--	'--	0	714	'--	'--
70820391-13b4-438f-ba4a-c0804d4c2d76	TCGA-B4-5838	TCGA-KIRC	52	'--	'--	'--	'--	-19242	'--	not hispanic or latino	male	'--	'--	white	Alive	'--	1958	'--	19242	'--	'--	'--	'--	M0	N1	'--	T3	7th	'--	'--	'--	'--	'--	'--	'--	'--	'--	'--	'--	not reported	'--	'--	'--	'--	'--	0	166	'--	'--
70820391-13b4-438f-ba4a-c0804d4c2d76	TCGA-B4-5838	TCGA-KIRC	52	'--	'--	'--	'--	-19242	'--	not hispanic or latino	male	'--	'--	white	Alive	'--	1958	'--	19242	'--	'--	'--	'--	M0	N1	'--	T3	7th	'--	'--	'--	'--	'--	'--	'--	'--	'--	'--	'--	not reported	'--	'--	'--	'--	'--	0	166	'--	'--
c558dffe-5aea-467e-ae4c-fdc2a43ab2fe	TCGA-BP-5180	TCGA-KIRC	53	'--	'--	'--	'--	-19413	'--	not reported	male	'--	'--	white	Alive	'--	1951	'--	19413	'--	'--	'--	'--	M0	NX	Stage I	T1a	'--	'--	'--	'--	'--	'--	'--	'--	'--	'--	'--	'--	not reported	'--	'--	'--	'--	'--	0	2263	'--	'--
c558dffe-5aea-467e-ae4c-fdc2a43ab2fe	TCGA-BP-5180	TCGA-KIRC	53	'--	'--	'--	'--	-19413	'--	not reported	male	'--	'--	white	Alive	'--	1951	'--	19413	'--	'--	'--	'--	M0	NX	Stage I	T1a	'--	'--	'--	'--	'--	'--	'--	'--	'--	'--	'--	'--	not reported	'--	'--	'--	'--	'--	0	2263	'--	'--
3f0a2571-c088-4735-8152-61f6fd60ac63	TCGA-G6-A5PC	TCGA-KIRC	54	'--	'--	'--	'--	-20029	242	not hispanic or latino	female	'--	'--	black or african american	Dead	'--	1958	2012	20029	M1	'--	'--	'--	M1	N0	Stage IV	T1b	7th	'--	'--	'--	'--	'--	'--	'--	'--	'--	'--	'--	not reported	'--	'--	'--	'--	'--	0	'--	'--	'--
3f0a2571-c088-4735-8152-61f6fd60ac63	TCGA-G6-A5PC	TCGA-KIRC	54	'--	'--	'--	'--	-20029	242	not hispanic or latino	female	'--	'--	black or african american	Dead	'--	1958	2012	20029	M1	'--	'--	'--	M1	N0	Stage IV	T1b	7th	'--	'--	'--	'--	'--	'--	'--	'--	'--	'--	'--	not reported	'--	'--	'--	'--	'--	0	'--	'--	'--
b6d4e2d5-5739-4be3-8a4c-6e7a17d1d40f	TCGA-BP-5202	TCGA-KIRC	75	'--	'--	'--	'--	-27556	'--	not reported	male	'--	'--	white	Alive	'--	1933	'--	27556	'--	'--	'--	'--	M0	NX	Stage III	T3a	'--	'--	'--	'--	'--	'--	'--	'--	'--	'--	'--	'--	not reported	'--	'--	'--	'--	'--	0	29	'--	'--
b6d4e2d5-5739-4be3-8a4c-6e7a17d1d40f	TCGA-BP-5202	TCGA-KIRC	75	'--	'--	'--	'--	-27556	'--	not reported	male	'--	'--	white	Alive	'--	1933	'--	27556	'--	'--	'--	'--	M0	NX	Stage III	T3a	'--	'--	'--	'--	'--	'--	'--	'--	'--	'--	'--	'--	not reported	'--	'--	'--	'--	'--	0	29	'--	'--
f38a6799-11e0-471c-834e-0d97e00aec07	TCGA-A3-A8OU	TCGA-KIRC	74	'--	'--	'--	'--	-27377	'--	not hispanic or latino	female	'--	'--	black or african american	Alive	'--	1937	'--	27377	M0	'--	'--	'--	MX	NX	Stage I	T1a	7th	'--	'--	'--	'--	'--	'--	'--	'--	'--	'--	'--	not reported	'--	'--	'--	'--	'--	0	0	'--	'--
f38a6799-11e0-471c-834e-0d97e00aec07	TCGA-A3-A8OU	TCGA-KIRC	74	'--	'--	'--	'--	-27377	'--	not hispanic or latino	female	'--	'--	black or african american	Alive	'--	1937	'--	27377	M0	'--	'--	'--	MX	NX	Stage I	T1a	7th	'--	'--	'--	'--	'--	'--	'--	'--	'--	'--	'--	not reported	'--	'--	'--	'--	'--	0	0	'--	'--
e58f2c7b-d1cc-48f3-a0c9-dcd2b27c37f6	TCGA-B8-5552	TCGA-KIRC	41	'--	'--	'--	'--	-15219	'--	not hispanic or latino	female	'--	'--	white	Alive	'--	1969	'--	15219	'--	'--	'--	'--	M0	NX	Stage I	T1b	'--	'--	'--	'--	'--	'--	'--	'--	'--	'--	'--	'--	not reported	'--	'--	'--	'--	'--	0	1046	'--	'--
e58f2c7b-d1cc-48f3-a0c9-dcd2b27c37f6	TCGA-B8-5552	TCGA-KIRC	41	'--	'--	'--	'--	-15219	'--	not hispanic or latino	female	'--	'--	white	Alive	'--	1969	'--	15219	'--	'--	'--	'--	M0	NX	Stage I	T1b	'--	'--	'--	'--	'--	'--	'--	'--	'--	'--	'--	'--	not reported	'--	'--	'--	'--	'--	0	1046	'--	'--
2ed3296a-5b10-40d8-8af4-90dc031657cd	TCGA-AK-3455	TCGA-KIRC	71	'--	'--	'--	'--	-26221	683	not hispanic or latino	female	'--	'--	white	Dead	'--	1936	2008	26221	'--	'--	'--	'--	M0	NX	Stage III	T3b	'--	'--	'--	'--	'--	'--	'--	'--	'--	'--	'--	'--	not reported	'--	'--	'--	'--	'--	0	'--	'--	'--
2ed3296a-5b10-40d8-8af4-90dc031657cd	TCGA-AK-3455	TCGA-KIRC	71	'--	'--	'--	'--	-26221	683	not hispanic or latino	female	'--	'--	white	Dead	'--	1936	2008	26221	'--	'--	'--	'--	M0	NX	Stage III	T3b	'--	'--	'--	'--	'--	'--	'--	'--	'--	'--	'--	'--	not reported	'--	'--	'--	'--	'--	0	'--	'--	'--
3280a078-8841-4c5c-a361-b58bc37b965c	TCGA-B8-A54H	TCGA-KIRC	69	'--	'--	'--	'--	-25243	'--	not reported	female	'--	'--	black or african american	Alive	'--	1943	'--	25243	M0	'--	'--	'--	MX	N0	Stage II	T2a	7th	'--	'--	'--	'--	'--	'--	'--	'--	'--	'--	'--	not reported	'--	'--	'--	'--	'--	0	256	'--	'--
3280a078-8841-4c5c-a361-b58bc37b965c	TCGA-B8-A54H	TCGA-KIRC	69	'--	'--	'--	'--	-25243	'--	not reported	female	'--	'--	black or african american	Alive	'--	1943	'--	25243	M0	'--	'--	'--	MX	N0	Stage II	T2a	7th	'--	'--	'--	'--	'--	'--	'--	'--	'--	'--	'--	not reported	'--	'--	'--	'--	'--	0	256	'--	'--
8942ebfa-946a-41a7-8b4c-ce45a2096c81	TCGA-B0-4813	TCGA-KIRC	68	'--	'--	'--	'--	-25018	18	not hispanic or latino	male	'--	'--	white	Dead	'--	1933	2001	25018	'--	'--	'--	'--	M0	NX	Stage III	T3b	5th	'--	'--	'--	'--	'--	'--	'--	'--	'--	'--	'--	not reported	'--	'--	'--	'--	'--	0	18	'--	'--
8942ebfa-946a-41a7-8b4c-ce45a2096c81	TCGA-B0-4813	TCGA-KIRC	68	'--	'--	'--	'--	-25018	18	not hispanic or latino	male	'--	'--	white	Dead	'--	1933	2001	25018	'--	'--	'--	'--	M0	NX	Stage III	T3b	5th	'--	'--	'--	'--	'--	'--	'--	'--	'--	'--	'--	not reported	'--	'--	'--	'--	'--	0	18	'--	'--
2890b330-8ba5-4031-bed5-13e9d1d75af9	TCGA-CJ-6028	TCGA-KIRC	58	'--	'--	'--	'--	-21380	1625	not hispanic or latino	male	'--	'--	white	Dead	'--	1945	2007	21380	'--	'--	'--	'--	M1	NX	Stage IV	T3a	7th	'--	'--	'--	'--	'--	'--	'--	'--	'--	'--	'--	not reported	'--	'--	'--	'--	'--	0	'--	'--	'--
2890b330-8ba5-4031-bed5-13e9d1d75af9	TCGA-CJ-6028	TCGA-KIRC	58	'--	'--	'--	'--	-21380	1625	not hispanic or latino	male	'--	'--	white	Dead	'--	1945	2007	21380	'--	'--	'--	'--	M1	NX	Stage IV	T3a	7th	'--	'--	'--	'--	'--	'--	'--	'--	'--	'--	'--	not reported	'--	'--	'--	'--	'--	0	'--	'--	'--
351fb9f4-a3b6-44d8-9fdc-5b0b582fda23	TCGA-AK-3431	TCGA-KIRC	62	'--	'--	'--	'--	-22852	2241	not hispanic or latino	female	'--	'--	white	Dead	'--	1942	'--	22852	'--	'--	'--	'--	M0	NX	Stage II	T2	6th	'--	'--	'--	'--	'--	'--	'--	'--	'--	'--	'--	not reported	'--	'--	'--	'--	'--	0	1853	'--	'--
351fb9f4-a3b6-44d8-9fdc-5b0b582fda23	TCGA-AK-3431	TCGA-KIRC	62	'--	'--	'--	'--	-22852	2241	not hispanic or latino	female	'--	'--	white	Dead	'--	1942	'--	22852	'--	'--	'--	'--	M0	NX	Stage II	T2	6th	'--	'--	'--	'--	'--	'--	'--	'--	'--	'--	'--	not reported	'--	'--	'--	'--	'--	0	1853	'--	'--
16559faa-8103-4973-a47d-3435443e8ec1	TCGA-DV-5568	TCGA-KIRC	26	'--	'--	'--	'--	-9714	'--	not hispanic or latino	male	'--	'--	white	Alive	'--	1983	'--	9714	'--	'--	'--	'--	M0	NX	Stage I	T1a	'--	'--	'--	'--	'--	'--	'--	'--	'--	'--	'--	'--	not reported	'--	'--	'--	'--	'--	0	370	'--	'--
16559faa-8103-4973-a47d-3435443e8ec1	TCGA-DV-5568	TCGA-KIRC	26	'--	'--	'--	'--	-9714	'--	not hispanic or latino	male	'--	'--	white	Alive	'--	1983	'--	9714	'--	'--	'--	'--	M0	NX	Stage I	T1a	'--	'--	'--	'--	'--	'--	'--	'--	'--	'--	'--	'--	not reported	'--	'--	'--	'--	'--	0	370	'--	'--
7664c241-b369-4d76-9cd1-7f2bdc1d267f	TCGA-BP-4326	TCGA-KIRC	53	'--	'--	'--	'--	-19376	1625	not reported	female	'--	'--	white	Dead	'--	1949	'--	19376	'--	'--	'--	'--	M0	N0	Stage I	T1b	'--	'--	'--	'--	'--	'--	'--	'--	'--	'--	'--	'--	not reported	'--	'--	'--	'--	'--	0	1625	'--	'--
7664c241-b369-4d76-9cd1-7f2bdc1d267f	TCGA-BP-4326	TCGA-KIRC	53	'--	'--	'--	'--	-19376	1625	not reported	female	'--	'--	white	Dead	'--	1949	'--	19376	'--	'--	'--	'--	M0	N0	Stage I	T1b	'--	'--	'--	'--	'--	'--	'--	'--	'--	'--	'--	'--	not reported	'--	'--	'--	'--	'--	0	1625	'--	'--
1b0ad45e-b917-4e91-83c4-e5386cdf0eee	TCGA-B0-4842	TCGA-KIRC	73	'--	'--	'--	'--	-27019	1724	not hispanic or latino	female	'--	'--	white	Dead	'--	1931	2008	27019	'--	'--	'--	'--	M0	N0	Stage III	T3a	'--	'--	'--	'--	'--	'--	'--	'--	'--	'--	'--	'--	not reported	'--	'--	'--	'--	'--	0	'--	'--	'--
1b0ad45e-b917-4e91-83c4-e5386cdf0eee	TCGA-B0-4842	TCGA-KIRC	73	'--	'--	'--	'--	-27019	1724	not hispanic or latino	female	'--	'--	white	Dead	'--	1931	2008	27019	'--	'--	'--	'--	M0	N0	Stage III	T3a	'--	'--	'--	'--	'--	'--	'--	'--	'--	'--	'--	'--	not reported	'--	'--	'--	'--	'--	0	'--	'--	'--
73cb1350-7590-4f79-bb86-3f395466652e	TCGA-B2-5639	TCGA-KIRC	46	'--	'--	'--	'--	-17045	1003	not hispanic or latino	male	'--	'--	white	Dead	'--	1964	'--	17045	'--	'--	'--	'--	M1	NX	Stage IV	T3	'--	'--	'--	'--	'--	'--	'--	'--	'--	'--	'--	'--	not reported	'--	'--	'--	'--	'--	0	417	'--	'--
73cb1350-7590-4f79-bb86-3f395466652e	TCGA-B2-5639	TCGA-KIRC	46	'--	'--	'--	'--	-17045	1003	not hispanic or latino	male	'--	'--	white	Dead	'--	1964	'--	17045	'--	'--	'--	'--	M1	NX	Stage IV	T3	'--	'--	'--	'--	'--	'--	'--	'--	'--	'--	'--	'--	not reported	'--	'--	'--	'--	'--	0	417	'--	'--
73c712fe-54d6-4743-90bb-03313eb9fa77	TCGA-CJ-4920	TCGA-KIRC	64	'--	'--	'--	'--	-23656	139	not hispanic or latino	female	'--	'--	white	Dead	'--	1940	2004	23656	'--	'--	'--	'--	M0	NX	Stage I	T1b	'--	'--	'--	'--	'--	'--	'--	'--	'--	'--	'--	'--	not reported	'--	'--	'--	'--	'--	0	'--	'--	'--
73c712fe-54d6-4743-90bb-03313eb9fa77	TCGA-CJ-4920	TCGA-KIRC	64	'--	'--	'--	'--	-23656	139	not hispanic or latino	female	'--	'--	white	Dead	'--	1940	2004	23656	'--	'--	'--	'--	M0	NX	Stage I	T1b	'--	'--	'--	'--	'--	'--	'--	'--	'--	'--	'--	'--	not reported	'--	'--	'--	'--	'--	0	'--	'--	'--
79e469c5-c18c-4c20-aaa2-8866623229d9	TCGA-BP-4343	TCGA-KIRC	64	'--	'--	'--	'--	-23498	1912	not reported	male	'--	'--	white	Dead	'--	1939	2008	23498	'--	'--	'--	'--	M0	N0	Stage III	T3a	'--	'--	'--	'--	'--	'--	'--	'--	'--	'--	'--	'--	not reported	'--	'--	'--	'--	'--	0	'--	'--	'--
79e469c5-c18c-4c20-aaa2-8866623229d9	TCGA-BP-4343	TCGA-KIRC	64	'--	'--	'--	'--	-23498	1912	not reported	male	'--	'--	white	Dead	'--	1939	2008	23498	'--	'--	'--	'--	M0	N0	Stage III	T3a	'--	'--	'--	'--	'--	'--	'--	'--	'--	'--	'--	'--	not reported	'--	'--	'--	'--	'--	0	'--	'--	'--
315b6dea-02c6-44dc-9788-a72f78fae815	TCGA-BP-5182	TCGA-KIRC	56	'--	'--	'--	'--	-20597	'--	not hispanic or latino	male	'--	'--	white	Alive	'--	1951	'--	20597	'--	'--	'--	'--	M0	N0	Stage I	T1a	'--	'--	'--	'--	'--	'--	'--	'--	'--	'--	'--	'--	not reported	'--	'--	'--	'--	'--	0	1165	'--	'--
315b6dea-02c6-44dc-9788-a72f78fae815	TCGA-BP-5182	TCGA-KIRC	56	'--	'--	'--	'--	-20597	'--	not hispanic or latino	male	'--	'--	white	Alive	'--	1951	'--	20597	'--	'--	'--	'--	M0	N0	Stage I	T1a	'--	'--	'--	'--	'--	'--	'--	'--	'--	'--	'--	'--	not reported	'--	'--	'--	'--	'--	0	1165	'--	'--
6ccd4657-ffa3-4e82-929f-9a7366a89578	TCGA-BP-4993	TCGA-KIRC	58	'--	'--	'--	'--	-21407	'--	not reported	male	'--	'--	white	Alive	'--	1949	'--	21407	'--	'--	'--	'--	M0	NX	Stage I	T1a	'--	'--	'--	'--	'--	'--	'--	'--	'--	'--	'--	'--	not reported	'--	'--	'--	'--	'--	0	177	'--	'--
6ccd4657-ffa3-4e82-929f-9a7366a89578	TCGA-BP-4993	TCGA-KIRC	58	'--	'--	'--	'--	-21407	'--	not reported	male	'--	'--	white	Alive	'--	1949	'--	21407	'--	'--	'--	'--	M0	NX	Stage I	T1a	'--	'--	'--	'--	'--	'--	'--	'--	'--	'--	'--	'--	not reported	'--	'--	'--	'--	'--	0	177	'--	'--
f00b7956-73a9-4e4b-85d2-60b3ba13f4a4	TCGA-CZ-5457	TCGA-KIRC	62	'--	'--	'--	'--	-22763	'--	not hispanic or latino	male	'--	'--	white	Alive	'--	1944	'--	22763	'--	'--	'--	'--	M0	NX	Stage III	T3a	6th	'--	'--	'--	'--	'--	'--	'--	'--	'--	'--	'--	not reported	'--	'--	'--	'--	'--	0	2754	'--	'--
f00b7956-73a9-4e4b-85d2-60b3ba13f4a4	TCGA-CZ-5457	TCGA-KIRC	62	'--	'--	'--	'--	-22763	'--	not hispanic or latino	male	'--	'--	white	Alive	'--	1944	'--	22763	'--	'--	'--	'--	M0	NX	Stage III	T3a	6th	'--	'--	'--	'--	'--	'--	'--	'--	'--	'--	'--	not reported	'--	'--	'--	'--	'--	0	2754	'--	'--
0d88e6ab-cf1d-4888-878b-0ac7d687c4cc	TCGA-BP-4960	TCGA-KIRC	46	'--	'--	'--	'--	-17099	'--	not reported	male	'--	'--	white	Alive	'--	1958	'--	17099	'--	'--	'--	'--	M0	N0	Stage II	T2	'--	'--	'--	'--	'--	'--	'--	'--	'--	'--	'--	'--	not reported	'--	'--	'--	'--	'--	0	2172	'--	'--
0d88e6ab-cf1d-4888-878b-0ac7d687c4cc	TCGA-BP-4960	TCGA-KIRC	46	'--	'--	'--	'--	-17099	'--	not reported	male	'--	'--	white	Alive	'--	1958	'--	17099	'--	'--	'--	'--	M0	N0	Stage II	T2	'--	'--	'--	'--	'--	'--	'--	'--	'--	'--	'--	'--	not reported	'--	'--	'--	'--	'--	0	2172	'--	'--
3c1b6de7-c45f-4d86-be4b-a72ca7ca7cf9	TCGA-BP-4165	TCGA-KIRC	64	'--	'--	'--	'--	-23685	'--	not reported	female	'--	'--	white	Alive	'--	1938	'--	23685	'--	'--	'--	'--	M0	N0	Stage I	T1b	'--	'--	'--	'--	'--	'--	'--	'--	'--	'--	'--	'--	not reported	'--	'--	'--	'--	'--	0	3037	'--	'--
3c1b6de7-c45f-4d86-be4b-a72ca7ca7cf9	TCGA-BP-4165	TCGA-KIRC	64	'--	'--	'--	'--	-23685	'--	not reported	female	'--	'--	white	Alive	'--	1938	'--	23685	'--	'--	'--	'--	M0	N0	Stage I	T1b	'--	'--	'--	'--	'--	'--	'--	'--	'--	'--	'--	'--	not reported	'--	'--	'--	'--	'--	0	3037	'--	'--
39867756-0ef0-4408-a0e1-c85ae7adb8ee	TCGA-BP-4331	TCGA-KIRC	52	'--	'--	'--	'--	-19022	2454	not hispanic or latino	male	'--	'--	white	Dead	'--	1950	2008	19022	'--	'--	'--	'--	M0	N0	Stage I	T1a	'--	'--	'--	'--	'--	'--	'--	'--	'--	'--	'--	'--	not reported	'--	'--	'--	'--	'--	0	'--	'--	'--
39867756-0ef0-4408-a0e1-c85ae7adb8ee	TCGA-BP-4331	TCGA-KIRC	52	'--	'--	'--	'--	-19022	2454	not hispanic or latino	male	'--	'--	white	Dead	'--	1950	2008	19022	'--	'--	'--	'--	M0	N0	Stage I	T1a	'--	'--	'--	'--	'--	'--	'--	'--	'--	'--	'--	'--	not reported	'--	'--	'--	'--	'--	0	'--	'--	'--
f06bdea2-4528-4a14-9cea-280af6b4c702	TCGA-CZ-4858	TCGA-KIRC	39	'--	'--	'--	'--	-14343	2105	not hispanic or latino	male	'--	'--	white	Dead	'--	1966	'--	14343	'--	'--	'--	'--	M0	NX	Stage II	T2	'--	'--	'--	'--	'--	'--	'--	'--	'--	'--	'--	'--	not reported	'--	'--	'--	'--	'--	0	1943	'--	'--
f06bdea2-4528-4a14-9cea-280af6b4c702	TCGA-CZ-4858	TCGA-KIRC	39	'--	'--	'--	'--	-14343	2105	not hispanic or latino	male	'--	'--	white	Dead	'--	1966	'--	14343	'--	'--	'--	'--	M0	NX	Stage II	T2	'--	'--	'--	'--	'--	'--	'--	'--	'--	'--	'--	'--	not reported	'--	'--	'--	'--	'--	0	1943	'--	'--
393abcf7-1155-4b32-85ca-cd44d259e4b4	TCGA-CZ-5461	TCGA-KIRC	52	'--	'--	'--	'--	-19030	330	not hispanic or latino	male	'--	'--	white	Dead	'--	1954	2006	19030	'--	'--	'--	'--	M1	NX	Stage IV	T1b	'--	'--	'--	'--	'--	'--	'--	'--	'--	'--	'--	'--	not reported	'--	'--	'--	'--	'--	0	330	'--	'--
393abcf7-1155-4b32-85ca-cd44d259e4b4	TCGA-CZ-5461	TCGA-KIRC	52	'--	'--	'--	'--	-19030	330	not hispanic or latino	male	'--	'--	white	Dead	'--	1954	2006	19030	'--	'--	'--	'--	M1	NX	Stage IV	T1b	'--	'--	'--	'--	'--	'--	'--	'--	'--	'--	'--	'--	not reported	'--	'--	'--	'--	'--	0	330	'--	'--
5db69ebe-38db-4ef3-b825-674b4a6ddaee	TCGA-CJ-5680	TCGA-KIRC	65	'--	'--	'--	'--	-23778	768	not hispanic or latino	female	'--	'--	white	Dead	'--	1938	2005	23778	'--	'--	'--	'--	M1	NX	Stage IV	T3a	'--	'--	'--	'--	'--	'--	'--	'--	'--	'--	'--	'--	not reported	'--	'--	'--	'--	'--	0	'--	'--	'--
5db69ebe-38db-4ef3-b825-674b4a6ddaee	TCGA-CJ-5680	TCGA-KIRC	65	'--	'--	'--	'--	-23778	768	not hispanic or latino	female	'--	'--	white	Dead	'--	1938	2005	23778	'--	'--	'--	'--	M1	NX	Stage IV	T3a	'--	'--	'--	'--	'--	'--	'--	'--	'--	'--	'--	'--	not reported	'--	'--	'--	'--	'--	0	'--	'--	'--
0a93c52e-7e96-406b-b40d-b2925ba4ebd1	TCGA-AK-3465	TCGA-KIRC	71	'--	'--	'--	'--	-26232	'--	not hispanic or latino	female	'--	'--	black or african american	Alive	'--	1937	'--	26232	'--	'--	'--	'--	M0	NX	Stage I	T1b	'--	'--	'--	'--	'--	'--	'--	'--	'--	'--	'--	'--	not reported	'--	'--	'--	'--	'--	0	369	'--	'--
0a93c52e-7e96-406b-b40d-b2925ba4ebd1	TCGA-AK-3465	TCGA-KIRC	71	'--	'--	'--	'--	-26232	'--	not hispanic or latino	female	'--	'--	black or african american	Alive	'--	1937	'--	26232	'--	'--	'--	'--	M0	NX	Stage I	T1b	'--	'--	'--	'--	'--	'--	'--	'--	'--	'--	'--	'--	not reported	'--	'--	'--	'--	'--	0	369	'--	'--
e7c159b7-e7c3-4482-8e80-72402dc3fdb4	TCGA-BP-4163	TCGA-KIRC	60	'--	'--	'--	'--	-21980	'--	not reported	female	'--	'--	white	Alive	'--	1942	'--	21980	'--	'--	'--	'--	M0	N0	Stage III	T3a	'--	'--	'--	'--	'--	'--	'--	'--	'--	'--	'--	'--	not reported	'--	'--	'--	'--	'--	0	2839	'--	'--
e7c159b7-e7c3-4482-8e80-72402dc3fdb4	TCGA-BP-4163	TCGA-KIRC	60	'--	'--	'--	'--	-21980	'--	not reported	female	'--	'--	white	Alive	'--	1942	'--	21980	'--	'--	'--	'--	M0	N0	Stage III	T3a	'--	'--	'--	'--	'--	'--	'--	'--	'--	'--	'--	'--	not reported	'--	'--	'--	'--	'--	0	2839	'--	'--
11111b58-c7df-4291-ad8a-4baec9ff7d1f	TCGA-B0-5694	TCGA-KIRC	71	'--	'--	'--	'--	-26060	480	not hispanic or latino	male	'--	'--	white	Dead	'--	1937	2009	26060	'--	'--	'--	'--	M0	N0	Stage III	T3a	'--	'--	'--	'--	'--	'--	'--	'--	'--	'--	'--	'--	not reported	'--	'--	'--	'--	'--	0	'--	'--	'--
11111b58-c7df-4291-ad8a-4baec9ff7d1f	TCGA-B0-5694	TCGA-KIRC	71	'--	'--	'--	'--	-26060	480	not hispanic or latino	male	'--	'--	white	Dead	'--	1937	2009	26060	'--	'--	'--	'--	M0	N0	Stage III	T3a	'--	'--	'--	'--	'--	'--	'--	'--	'--	'--	'--	'--	not reported	'--	'--	'--	'--	'--	0	'--	'--	'--
a7ddd737-714d-423f-8fb5-5a932d014487	TCGA-CZ-5460	TCGA-KIRC	55	'--	'--	'--	'--	-20392	'--	not hispanic or latino	male	'--	'--	white	Alive	'--	1951	'--	20392	'--	'--	'--	'--	M1	NX	Stage IV	T3b	6th	'--	'--	'--	'--	'--	'--	'--	'--	'--	'--	'--	not reported	'--	'--	'--	'--	'--	0	2873	'--	'--
a7ddd737-714d-423f-8fb5-5a932d014487	TCGA-CZ-5460	TCGA-KIRC	55	'--	'--	'--	'--	-20392	'--	not hispanic or latino	male	'--	'--	white	Alive	'--	1951	'--	20392	'--	'--	'--	'--	M1	NX	Stage IV	T3b	6th	'--	'--	'--	'--	'--	'--	'--	'--	'--	'--	'--	not reported	'--	'--	'--	'--	'--	0	2873	'--	'--
0022478c-4dfd-4cbe-a05e-fb20310844e3	TCGA-B0-5088	TCGA-KIRC	53	'--	'--	'--	'--	-19677	563	not hispanic or latino	male	'--	'--	white	Dead	'--	1953	2007	19677	'--	'--	'--	'--	M0	N0	Stage I	T1b	6th	'--	'--	'--	'--	'--	'--	'--	'--	'--	'--	'--	not reported	'--	'--	'--	'--	'--	0	'--	'--	'--
0022478c-4dfd-4cbe-a05e-fb20310844e3	TCGA-B0-5088	TCGA-KIRC	53	'--	'--	'--	'--	-19677	563	not hispanic or latino	male	'--	'--	white	Dead	'--	1953	2007	19677	'--	'--	'--	'--	M0	N0	Stage I	T1b	6th	'--	'--	'--	'--	'--	'--	'--	'--	'--	'--	'--	not reported	'--	'--	'--	'--	'--	0	'--	'--	'--
8593764c-e468-4229-94de-6ba614b4f068	TCGA-AS-3778	TCGA-KIRC	35	'--	'--	'--	'--	-12937	'--	not hispanic or latino	male	'--	'--	white	Alive	'--	1975	'--	12937	'--	'--	'--	'--	M0	NX	Stage I	T1a	7th	'--	'--	'--	'--	'--	'--	'--	'--	'--	'--	'--	not reported	'--	'--	'--	'--	'--	0	43	'--	'--
8593764c-e468-4229-94de-6ba614b4f068	TCGA-AS-3778	TCGA-KIRC	35	'--	'--	'--	'--	-12937	'--	not hispanic or latino	male	'--	'--	white	Alive	'--	1975	'--	12937	'--	'--	'--	'--	M0	NX	Stage I	T1a	7th	'--	'--	'--	'--	'--	'--	'--	'--	'--	'--	'--	not reported	'--	'--	'--	'--	'--	0	43	'--	'--
818022ea-123e-438d-9671-542f479028f2	TCGA-CJ-4875	TCGA-KIRC	67	'--	'--	'--	'--	-24510	3554	not hispanic or latino	male	'--	'--	white	Dead	'--	1937	'--	24510	'--	'--	'--	'--	M1	NX	Stage IV	T3a	7th	'--	'--	'--	'--	'--	'--	'--	'--	'--	'--	'--	not reported	'--	'--	'--	'--	'--	0	2353	'--	'--
818022ea-123e-438d-9671-542f479028f2	TCGA-CJ-4875	TCGA-KIRC	67	'--	'--	'--	'--	-24510	3554	not hispanic or latino	male	'--	'--	white	Dead	'--	1937	'--	24510	'--	'--	'--	'--	M1	NX	Stage IV	T3a	7th	'--	'--	'--	'--	'--	'--	'--	'--	'--	'--	'--	not reported	'--	'--	'--	'--	'--	0	2353	'--	'--
7ca06dbe-f073-4aee-86ff-a545fad5ea93	TCGA-CJ-4878	TCGA-KIRC	71	'--	'--	'--	'--	-26224	'--	hispanic or latino	female	'--	'--	white	Alive	'--	1933	'--	26224	'--	'--	'--	'--	M0	NX	Stage III	T3a	'--	'--	'--	'--	'--	'--	'--	'--	'--	'--	'--	'--	not reported	'--	'--	'--	'--	'--	0	2186	'--	'--
7ca06dbe-f073-4aee-86ff-a545fad5ea93	TCGA-CJ-4878	TCGA-KIRC	71	'--	'--	'--	'--	-26224	'--	hispanic or latino	female	'--	'--	white	Alive	'--	1933	'--	26224	'--	'--	'--	'--	M0	NX	Stage III	T3a	'--	'--	'--	'--	'--	'--	'--	'--	'--	'--	'--	'--	not reported	'--	'--	'--	'--	'--	0	2186	'--	'--
31e9d2fc-79fa-49db-adac-7afb9609f915	TCGA-B0-4837	TCGA-KIRC	63	'--	'--	'--	'--	-23129	1378	not hispanic or latino	male	'--	'--	white	Dead	'--	1940	2006	23129	'--	'--	'--	'--	M0	N0	Stage I	T1b	'--	'--	'--	'--	'--	'--	'--	'--	'--	'--	'--	'--	not reported	'--	'--	'--	'--	'--	0	'--	'--	'--
31e9d2fc-79fa-49db-adac-7afb9609f915	TCGA-B0-4837	TCGA-KIRC	63	'--	'--	'--	'--	-23129	1378	not hispanic or latino	male	'--	'--	white	Dead	'--	1940	2006	23129	'--	'--	'--	'--	M0	N0	Stage I	T1b	'--	'--	'--	'--	'--	'--	'--	'--	'--	'--	'--	'--	not reported	'--	'--	'--	'--	'--	0	'--	'--	'--
e9faa588-d45a-450a-81a2-949eb2834bc0	TCGA-CZ-5452	TCGA-KIRC	69	'--	'--	'--	'--	-25486	'--	not hispanic or latino	male	'--	'--	white	Alive	'--	1937	'--	25486	'--	'--	'--	'--	M0	N0	Stage II	T2	6th	'--	'--	'--	'--	'--	'--	'--	'--	'--	'--	'--	not reported	'--	'--	'--	'--	'--	0	1789	'--	'--
e9faa588-d45a-450a-81a2-949eb2834bc0	TCGA-CZ-5452	TCGA-KIRC	69	'--	'--	'--	'--	-25486	'--	not hispanic or latino	male	'--	'--	white	Alive	'--	1937	'--	25486	'--	'--	'--	'--	M0	N0	Stage II	T2	6th	'--	'--	'--	'--	'--	'--	'--	'--	'--	'--	'--	not reported	'--	'--	'--	'--	'--	0	1789	'--	'--
bb4a6123-5851-4e49-b859-606ffd2a4d11	TCGA-B0-5710	TCGA-KIRC	57	'--	'--	'--	'--	-21168	'--	not hispanic or latino	male	'--	'--	white	Alive	'--	1951	'--	21168	'--	'--	'--	'--	M0	N0	Stage I	T1b	6th	'--	'--	'--	'--	'--	'--	'--	'--	'--	'--	'--	not reported	'--	'--	'--	'--	'--	0	2430	'--	'--
bb4a6123-5851-4e49-b859-606ffd2a4d11	TCGA-B0-5710	TCGA-KIRC	57	'--	'--	'--	'--	-21168	'--	not hispanic or latino	male	'--	'--	white	Alive	'--	1951	'--	21168	'--	'--	'--	'--	M0	N0	Stage I	T1b	6th	'--	'--	'--	'--	'--	'--	'--	'--	'--	'--	'--	not reported	'--	'--	'--	'--	'--	0	2430	'--	'--
3e976301-4042-4ac0-8f01-ef2f1a8161a6	TCGA-CJ-4639	TCGA-KIRC	49	'--	'--	'--	'--	-18066	'--	hispanic or latino	female	'--	'--	white	Alive	'--	1955	'--	18066	'--	'--	'--	'--	M0	N0	Stage II	T2	7th	'--	'--	'--	'--	'--	'--	'--	'--	'--	'--	'--	not reported	'--	'--	'--	'--	'--	0	3229	'--	'--
3e976301-4042-4ac0-8f01-ef2f1a8161a6	TCGA-CJ-4639	TCGA-KIRC	49	'--	'--	'--	'--	-18066	'--	hispanic or latino	female	'--	'--	white	Alive	'--	1955	'--	18066	'--	'--	'--	'--	M0	N0	Stage II	T2	7th	'--	'--	'--	'--	'--	'--	'--	'--	'--	'--	'--	not reported	'--	'--	'--	'--	'--	0	3229	'--	'--
9f4cd3b9-50ef-4f85-84b8-acb0b77887d1	TCGA-CJ-5684	TCGA-KIRC	61	'--	'--	'--	'--	-22561	'--	not hispanic or latino	male	'--	'--	white	Alive	'--	1944	'--	22561	'--	'--	'--	'--	M0	NX	Stage III	T3a	'--	'--	'--	'--	'--	'--	'--	'--	'--	'--	'--	'--	not reported	'--	'--	'--	'--	'--	0	2231	'--	'--
9f4cd3b9-50ef-4f85-84b8-acb0b77887d1	TCGA-CJ-5684	TCGA-KIRC	61	'--	'--	'--	'--	-22561	'--	not hispanic or latino	male	'--	'--	white	Alive	'--	1944	'--	22561	'--	'--	'--	'--	M0	NX	Stage III	T3a	'--	'--	'--	'--	'--	'--	'--	'--	'--	'--	'--	'--	not reported	'--	'--	'--	'--	'--	0	2231	'--	'--
8ed08632-b5b3-4be3-bd71-999456fa2d23	TCGA-A3-3380	TCGA-KIRC	54	'--	'--	'--	'--	-19828	'--	hispanic or latino	male	'--	'--	not reported	Alive	'--	1953	'--	19828	'--	'--	'--	'--	M0	N0	Stage I	T1	'--	'--	'--	'--	'--	'--	'--	'--	'--	'--	'--	'--	not reported	'--	'--	'--	'--	'--	0	567	'--	'--
8ed08632-b5b3-4be3-bd71-999456fa2d23	TCGA-A3-3380	TCGA-KIRC	54	'--	'--	'--	'--	-19828	'--	hispanic or latino	male	'--	'--	not reported	Alive	'--	1953	'--	19828	'--	'--	'--	'--	M0	N0	Stage I	T1	'--	'--	'--	'--	'--	'--	'--	'--	'--	'--	'--	'--	not reported	'--	'--	'--	'--	'--	0	567	'--	'--
b123e7c1-2472-4427-bfeb-79666f971e66	TCGA-MW-A4EC	TCGA-KIRC	72	'--	'--	'--	'--	-26649	'--	hispanic or latino	female	'--	'--	black or african american	Alive	'--	1940	'--	26649	'--	'--	'--	'--	MX	NX	Stage I	T1a	7th	'--	'--	'--	'--	'--	'--	'--	'--	'--	'--	'--	not reported	'--	'--	'--	'--	'--	0	498	'--	'--
b123e7c1-2472-4427-bfeb-79666f971e66	TCGA-MW-A4EC	TCGA-KIRC	72	'--	'--	'--	'--	-26649	'--	hispanic or latino	female	'--	'--	black or african american	Alive	'--	1940	'--	26649	'--	'--	'--	'--	MX	NX	Stage I	T1a	7th	'--	'--	'--	'--	'--	'--	'--	'--	'--	'--	'--	not reported	'--	'--	'--	'--	'--	0	498	'--	'--
1adb05d4-e1ca-4ede-81c7-ff24a243abae	TCGA-B2-4099	TCGA-KIRC	83	'--	'--	'--	'--	-30355	'--	not hispanic or latino	male	'--	'--	white	Alive	'--	1927	'--	30355	'--	'--	'--	'--	M0	NX	Stage I	T1a	7th	'--	'--	'--	'--	'--	'--	'--	'--	'--	'--	'--	not reported	'--	'--	'--	'--	'--	0	972	'--	'--
1adb05d4-e1ca-4ede-81c7-ff24a243abae	TCGA-B2-4099	TCGA-KIRC	83	'--	'--	'--	'--	-30355	'--	not hispanic or latino	male	'--	'--	white	Alive	'--	1927	'--	30355	'--	'--	'--	'--	M0	NX	Stage I	T1a	7th	'--	'--	'--	'--	'--	'--	'--	'--	'--	'--	'--	not reported	'--	'--	'--	'--	'--	0	972	'--	'--
18325fdc-594b-4545-a77d-adb07a32ec73	TCGA-B8-4148	TCGA-KIRC	63	'--	'--	'--	'--	-23062	'--	not hispanic or latino	female	'--	'--	white	Alive	'--	1946	'--	23062	'--	'--	'--	'--	M0	N0	Stage I	T1a	6th	'--	'--	'--	'--	'--	'--	'--	'--	'--	'--	'--	not reported	'--	'--	'--	'--	'--	0	1520	'--	'--
18325fdc-594b-4545-a77d-adb07a32ec73	TCGA-B8-4148	TCGA-KIRC	63	'--	'--	'--	'--	-23062	'--	not hispanic or latino	female	'--	'--	white	Alive	'--	1946	'--	23062	'--	'--	'--	'--	M0	N0	Stage I	T1a	6th	'--	'--	'--	'--	'--	'--	'--	'--	'--	'--	'--	not reported	'--	'--	'--	'--	'--	0	1520	'--	'--
b428463a-75d5-4663-a53b-ec2993795cc0	TCGA-B8-4151	TCGA-KIRC	51	'--	'--	'--	'--	-18760	'--	hispanic or latino	female	'--	'--	white	Alive	'--	1958	'--	18760	'--	'--	'--	'--	M0	N0	Stage III	T3a	6th	'--	'--	'--	'--	'--	'--	'--	'--	'--	'--	'--	not reported	'--	'--	'--	'--	'--	0	1299	'--	'--
b428463a-75d5-4663-a53b-ec2993795cc0	TCGA-B8-4151	TCGA-KIRC	51	'--	'--	'--	'--	-18760	'--	hispanic or latino	female	'--	'--	white	Alive	'--	1958	'--	18760	'--	'--	'--	'--	M0	N0	Stage III	T3a	6th	'--	'--	'--	'--	'--	'--	'--	'--	'--	'--	'--	not reported	'--	'--	'--	'--	'--	0	1299	'--	'--
2a9c4ce5-f5b3-4d3e-b6f5-07a9369096b8	TCGA-BP-4972	TCGA-KIRC	43	'--	'--	'--	'--	-16038	'--	not reported	female	'--	'--	white	Alive	'--	1963	'--	16038	'--	'--	'--	'--	M0	NX	Stage III	T3a	'--	'--	'--	'--	'--	'--	'--	'--	'--	'--	'--	'--	not reported	'--	'--	'--	'--	'--	0	1502	'--	'--
2a9c4ce5-f5b3-4d3e-b6f5-07a9369096b8	TCGA-BP-4972	TCGA-KIRC	43	'--	'--	'--	'--	-16038	'--	not reported	female	'--	'--	white	Alive	'--	1963	'--	16038	'--	'--	'--	'--	M0	NX	Stage III	T3a	'--	'--	'--	'--	'--	'--	'--	'--	'--	'--	'--	'--	not reported	'--	'--	'--	'--	'--	0	1502	'--	'--
2375ef64-8212-4ad4-97e8-bfa6d1db430f	TCGA-BP-4976	TCGA-KIRC	77	'--	'--	'--	'--	-28380	'--	not reported	male	'--	'--	white	Alive	'--	1929	'--	28380	'--	'--	'--	'--	M0	NX	Stage I	T1a	'--	'--	'--	'--	'--	'--	'--	'--	'--	'--	'--	'--	not reported	'--	'--	'--	'--	'--	0	1632	'--	'--
2375ef64-8212-4ad4-97e8-bfa6d1db430f	TCGA-BP-4976	TCGA-KIRC	77	'--	'--	'--	'--	-28380	'--	not reported	male	'--	'--	white	Alive	'--	1929	'--	28380	'--	'--	'--	'--	M0	NX	Stage I	T1a	'--	'--	'--	'--	'--	'--	'--	'--	'--	'--	'--	'--	not reported	'--	'--	'--	'--	'--	0	1632	'--	'--
949736aa-62d3-46e0-8507-ed2a84be0073	TCGA-B0-4691	TCGA-KIRC	55	'--	'--	'--	'--	-20176	139	not hispanic or latino	male	'--	'--	white	Dead	'--	1954	2009	20176	'--	'--	'--	'--	M1	N0	Stage IV	T2	'--	'--	'--	'--	'--	'--	'--	'--	'--	'--	'--	'--	not reported	'--	'--	'--	'--	'--	0	'--	'--	'--
949736aa-62d3-46e0-8507-ed2a84be0073	TCGA-B0-4691	TCGA-KIRC	55	'--	'--	'--	'--	-20176	139	not hispanic or latino	male	'--	'--	white	Dead	'--	1954	2009	20176	'--	'--	'--	'--	M1	N0	Stage IV	T2	'--	'--	'--	'--	'--	'--	'--	'--	'--	'--	'--	'--	not reported	'--	'--	'--	'--	'--	0	'--	'--	'--
ea26d89f-2843-489b-8627-3d5ed0cabc2a	TCGA-CZ-5984	TCGA-KIRC	51	'--	'--	'--	'--	-18775	'--	not reported	male	'--	'--	white	Alive	'--	1954	'--	18775	'--	'--	'--	'--	M0	N0	Stage I	T1b	6th	'--	'--	'--	'--	'--	'--	'--	'--	'--	'--	'--	not reported	'--	'--	'--	'--	'--	0	2067	'--	'--
ea26d89f-2843-489b-8627-3d5ed0cabc2a	TCGA-CZ-5984	TCGA-KIRC	51	'--	'--	'--	'--	-18775	'--	not reported	male	'--	'--	white	Alive	'--	1954	'--	18775	'--	'--	'--	'--	M0	N0	Stage I	T1b	6th	'--	'--	'--	'--	'--	'--	'--	'--	'--	'--	'--	not reported	'--	'--	'--	'--	'--	0	2067	'--	'--
5b66c4ae-3aed-4212-baa1-dac33bab8ebe	TCGA-B0-4698	TCGA-KIRC	75	'--	'--	'--	'--	-27417	42	not hispanic or latino	male	'--	'--	white	Dead	'--	1928	2003	27417	'--	'--	'--	'--	M0	NX	Stage IV	T4	'--	'--	'--	'--	'--	'--	'--	'--	'--	'--	'--	'--	not reported	'--	'--	'--	'--	'--	0	'--	'--	'--
5b66c4ae-3aed-4212-baa1-dac33bab8ebe	TCGA-B0-4698	TCGA-KIRC	75	'--	'--	'--	'--	-27417	42	not hispanic or latino	male	'--	'--	white	Dead	'--	1928	2003	27417	'--	'--	'--	'--	M0	NX	Stage IV	T4	'--	'--	'--	'--	'--	'--	'--	'--	'--	'--	'--	'--	not reported	'--	'--	'--	'--	'--	0	'--	'--	'--
060b2104-a015-400e-86c6-6febfb02bbd3	TCGA-A3-A6NN	TCGA-KIRC	78	'--	'--	'--	'--	-28689	'--	not hispanic or latino	male	'--	'--	black or african american	Alive	'--	1934	'--	28689	M0	'--	'--	'--	MX	NX	Stage I	T1a	7th	'--	'--	'--	'--	'--	'--	'--	'--	'--	'--	'--	not reported	'--	'--	'--	'--	'--	0	3	'--	'--
060b2104-a015-400e-86c6-6febfb02bbd3	TCGA-A3-A6NN	TCGA-KIRC	78	'--	'--	'--	'--	-28689	'--	not hispanic or latino	male	'--	'--	black or african american	Alive	'--	1934	'--	28689	M0	'--	'--	'--	MX	NX	Stage I	T1a	7th	'--	'--	'--	'--	'--	'--	'--	'--	'--	'--	'--	not reported	'--	'--	'--	'--	'--	0	3	'--	'--
fedcaa7b-ec9d-4bae-a8ac-af10fbf3e568	TCGA-B0-5119	TCGA-KIRC	61	'--	'--	'--	'--	-22607	'--	not hispanic or latino	female	'--	'--	white	Alive	'--	1949	'--	22607	'--	'--	'--	'--	M0	N0	Stage I	T1b	7th	'--	'--	'--	'--	'--	'--	'--	'--	'--	'--	'--	not reported	'--	'--	'--	'--	'--	0	1552	'--	'--
fedcaa7b-ec9d-4bae-a8ac-af10fbf3e568	TCGA-B0-5119	TCGA-KIRC	61	'--	'--	'--	'--	-22607	'--	not hispanic or latino	female	'--	'--	white	Alive	'--	1949	'--	22607	'--	'--	'--	'--	M0	N0	Stage I	T1b	7th	'--	'--	'--	'--	'--	'--	'--	'--	'--	'--	'--	not reported	'--	'--	'--	'--	'--	0	1552	'--	'--
e7bbc8a9-b63b-4967-812b-f9280a5e181e	TCGA-BP-4167	TCGA-KIRC	59	'--	'--	'--	'--	-21901	'--	not reported	male	'--	'--	white	Alive	'--	1944	'--	21901	'--	'--	'--	'--	M0	NX	Stage III	T3a	'--	'--	'--	'--	'--	'--	'--	'--	'--	'--	'--	'--	not reported	'--	'--	'--	'--	'--	0	2718	'--	'--
e7bbc8a9-b63b-4967-812b-f9280a5e181e	TCGA-BP-4167	TCGA-KIRC	59	'--	'--	'--	'--	-21901	'--	not reported	male	'--	'--	white	Alive	'--	1944	'--	21901	'--	'--	'--	'--	M0	NX	Stage III	T3a	'--	'--	'--	'--	'--	'--	'--	'--	'--	'--	'--	'--	not reported	'--	'--	'--	'--	'--	0	2718	'--	'--
804a6159-e381-44ea-8680-43c69d013cef	TCGA-CJ-4874	TCGA-KIRC	73	'--	'--	'--	'--	-26761	'--	hispanic or latino	female	'--	'--	white	Alive	'--	1931	'--	26761	'--	'--	'--	'--	M0	N0	Stage I	T1b	'--	'--	'--	'--	'--	'--	'--	'--	'--	'--	'--	'--	not reported	'--	'--	'--	'--	'--	0	2283	'--	'--
804a6159-e381-44ea-8680-43c69d013cef	TCGA-CJ-4874	TCGA-KIRC	73	'--	'--	'--	'--	-26761	'--	hispanic or latino	female	'--	'--	white	Alive	'--	1931	'--	26761	'--	'--	'--	'--	M0	N0	Stage I	T1b	'--	'--	'--	'--	'--	'--	'--	'--	'--	'--	'--	'--	not reported	'--	'--	'--	'--	'--	0	2283	'--	'--
46240f32-116b-470c-9846-3616a6db4f2e	TCGA-A3-3376	TCGA-KIRC	51	'--	'--	'--	'--	-18954	1696	not hispanic or latino	male	'--	'--	black or african american	Dead	'--	1955	'--	18954	'--	'--	'--	'--	M0	N0	Stage I	T1a	'--	'--	'--	'--	'--	'--	'--	'--	'--	'--	'--	'--	not reported	'--	'--	'--	'--	'--	0	1070	'--	'--
46240f32-116b-470c-9846-3616a6db4f2e	TCGA-A3-3376	TCGA-KIRC	51	'--	'--	'--	'--	-18954	1696	not hispanic or latino	male	'--	'--	black or african american	Dead	'--	1955	'--	18954	'--	'--	'--	'--	M0	N0	Stage I	T1a	'--	'--	'--	'--	'--	'--	'--	'--	'--	'--	'--	'--	not reported	'--	'--	'--	'--	'--	0	1070	'--	'--
8be7d2e2-1504-49d0-bbdd-893d3d12e072	TCGA-BP-4341	TCGA-KIRC	67	'--	'--	'--	'--	-24727	1589	not reported	male	'--	'--	white	Dead	'--	1936	2007	24727	'--	'--	'--	'--	M0	NX	Stage III	T3a	'--	'--	'--	'--	'--	'--	'--	'--	'--	'--	'--	'--	not reported	'--	'--	'--	'--	'--	0	'--	'--	'--
8be7d2e2-1504-49d0-bbdd-893d3d12e072	TCGA-BP-4341	TCGA-KIRC	67	'--	'--	'--	'--	-24727	1589	not reported	male	'--	'--	white	Dead	'--	1936	2007	24727	'--	'--	'--	'--	M0	NX	Stage III	T3a	'--	'--	'--	'--	'--	'--	'--	'--	'--	'--	'--	'--	not reported	'--	'--	'--	'--	'--	0	'--	'--	'--
4d856b5d-a59b-45f2-a9b2-4d43ec8a20e4	TCGA-A3-3357	TCGA-KIRC	62	'--	'--	'--	'--	-22825	'--	not hispanic or latino	male	'--	'--	white	Alive	'--	1943	'--	22825	'--	'--	'--	'--	M0	N0	Stage II	T2	'--	'--	'--	'--	'--	'--	'--	'--	'--	'--	'--	'--	not reported	'--	'--	'--	'--	'--	0	2688	'--	'--
4d856b5d-a59b-45f2-a9b2-4d43ec8a20e4	TCGA-A3-3357	TCGA-KIRC	62	'--	'--	'--	'--	-22825	'--	not hispanic or latino	male	'--	'--	white	Alive	'--	1943	'--	22825	'--	'--	'--	'--	M0	N0	Stage II	T2	'--	'--	'--	'--	'--	'--	'--	'--	'--	'--	'--	'--	not reported	'--	'--	'--	'--	'--	0	2688	'--	'--
d4159990-85dd-4557-be1a-bd03818ea3ea	TCGA-B8-5163	TCGA-KIRC	63	'--	'--	'--	'--	-23293	'--	not hispanic or latino	female	'--	'--	white	Alive	'--	1947	'--	23293	'--	'--	'--	'--	M0	N0	Stage III	T3a	7th	'--	'--	'--	'--	'--	'--	'--	'--	'--	'--	'--	not reported	'--	'--	'--	'--	'--	0	822	'--	'--
d4159990-85dd-4557-be1a-bd03818ea3ea	TCGA-B8-5163	TCGA-KIRC	63	'--	'--	'--	'--	-23293	'--	not hispanic or latino	female	'--	'--	white	Alive	'--	1947	'--	23293	'--	'--	'--	'--	M0	N0	Stage III	T3a	7th	'--	'--	'--	'--	'--	'--	'--	'--	'--	'--	'--	not reported	'--	'--	'--	'--	'--	0	822	'--	'--
028d32fc-1b9f-49c6-9cb2-2d69671943cd	TCGA-BP-5174	TCGA-KIRC	45	'--	'--	'--	'--	-16693	'--	not hispanic or latino	female	'--	'--	white	Alive	'--	1959	'--	16693	'--	'--	'--	'--	M0	NX	Stage I	T1a	'--	'--	'--	'--	'--	'--	'--	'--	'--	'--	'--	'--	not reported	'--	'--	'--	'--	'--	0	2257	'--	'--
028d32fc-1b9f-49c6-9cb2-2d69671943cd	TCGA-BP-5174	TCGA-KIRC	45	'--	'--	'--	'--	-16693	'--	not hispanic or latino	female	'--	'--	white	Alive	'--	1959	'--	16693	'--	'--	'--	'--	M0	NX	Stage I	T1a	'--	'--	'--	'--	'--	'--	'--	'--	'--	'--	'--	'--	not reported	'--	'--	'--	'--	'--	0	2257	'--	'--
08c1bb22-81f5-4a6d-98ce-f9c31d896eab	TCGA-AK-3461	TCGA-KIRC	72	'--	'--	'--	'--	-26464	'--	not hispanic or latino	male	'--	'--	white	Alive	'--	1935	'--	26464	'--	'--	'--	'--	M0	NX	Stage I	T1a	6th	'--	'--	'--	'--	'--	'--	'--	'--	'--	'--	'--	not reported	'--	'--	'--	'--	'--	0	2217	'--	'--
08c1bb22-81f5-4a6d-98ce-f9c31d896eab	TCGA-AK-3461	TCGA-KIRC	72	'--	'--	'--	'--	-26464	'--	not hispanic or latino	male	'--	'--	white	Alive	'--	1935	'--	26464	'--	'--	'--	'--	M0	NX	Stage I	T1a	6th	'--	'--	'--	'--	'--	'--	'--	'--	'--	'--	'--	not reported	'--	'--	'--	'--	'--	0	2217	'--	'--
960d1eaf-0b96-488b-b62c-829c024fd4b8	TCGA-CJ-5671	TCGA-KIRC	51	'--	'--	'--	'--	-18954	'--	not hispanic or latino	male	'--	'--	white	Alive	'--	1953	'--	18954	'--	'--	'--	'--	M0	NX	Stage I	T1a	7th	'--	'--	'--	'--	'--	'--	'--	'--	'--	'--	'--	not reported	'--	'--	'--	'--	'--	0	3987	'--	'--
960d1eaf-0b96-488b-b62c-829c024fd4b8	TCGA-CJ-5671	TCGA-KIRC	51	'--	'--	'--	'--	-18954	'--	not hispanic or latino	male	'--	'--	white	Alive	'--	1953	'--	18954	'--	'--	'--	'--	M0	NX	Stage I	T1a	7th	'--	'--	'--	'--	'--	'--	'--	'--	'--	'--	'--	not reported	'--	'--	'--	'--	'--	0	3987	'--	'--
6b79d20c-d5bc-4580-837e-b36dfd0c199c	TCGA-CZ-5464	TCGA-KIRC	69	'--	'--	'--	'--	-25463	'--	not reported	male	'--	'--	white	Alive	'--	1938	'--	25463	'--	'--	'--	'--	M1	NX	Stage IV	T3b	6th	'--	'--	'--	'--	'--	'--	'--	'--	'--	'--	'--	not reported	'--	'--	'--	'--	'--	0	2128	'--	'--
6b79d20c-d5bc-4580-837e-b36dfd0c199c	TCGA-CZ-5464	TCGA-KIRC	69	'--	'--	'--	'--	-25463	'--	not reported	male	'--	'--	white	Alive	'--	1938	'--	25463	'--	'--	'--	'--	M1	NX	Stage IV	T3b	6th	'--	'--	'--	'--	'--	'--	'--	'--	'--	'--	'--	not reported	'--	'--	'--	'--	'--	0	2128	'--	'--
9cdda9fa-d492-4902-afc1-eb2244e70c1b	TCGA-CZ-5451	TCGA-KIRC	74	'--	'--	'--	'--	-27312	'--	not reported	male	'--	'--	white	Alive	'--	1932	'--	27312	'--	'--	'--	'--	M0	N0	Stage II	T2	6th	'--	'--	'--	'--	'--	'--	'--	'--	'--	'--	'--	not reported	'--	'--	'--	'--	'--	0	1929	'--	'--
9cdda9fa-d492-4902-afc1-eb2244e70c1b	TCGA-CZ-5451	TCGA-KIRC	74	'--	'--	'--	'--	-27312	'--	not reported	male	'--	'--	white	Alive	'--	1932	'--	27312	'--	'--	'--	'--	M0	N0	Stage II	T2	6th	'--	'--	'--	'--	'--	'--	'--	'--	'--	'--	'--	not reported	'--	'--	'--	'--	'--	0	1929	'--	'--
3f05a719-e81e-4f0c-a5c1-f1733b7aba11	TCGA-BP-4169	TCGA-KIRC	76	'--	'--	'--	'--	-27778	701	not reported	female	'--	'--	white	Dead	'--	1927	2004	27778	'--	'--	'--	'--	M0	N0	Stage II	T2	'--	'--	'--	'--	'--	'--	'--	'--	'--	'--	'--	'--	not reported	'--	'--	'--	'--	'--	0	'--	'--	'--
3f05a719-e81e-4f0c-a5c1-f1733b7aba11	TCGA-BP-4169	TCGA-KIRC	76	'--	'--	'--	'--	-27778	701	not reported	female	'--	'--	white	Dead	'--	1927	2004	27778	'--	'--	'--	'--	M0	N0	Stage II	T2	'--	'--	'--	'--	'--	'--	'--	'--	'--	'--	'--	'--	not reported	'--	'--	'--	'--	'--	0	'--	'--	'--
a43401ae-14cd-4f57-946b-9a9c073f2a47	TCGA-CZ-5982	TCGA-KIRC	59	'--	'--	'--	'--	-21592	'--	not reported	female	'--	'--	white	Alive	'--	1946	'--	21592	'--	'--	'--	'--	M0	NX	Stage I	T1a	6th	'--	'--	'--	'--	'--	'--	'--	'--	'--	'--	'--	not reported	'--	'--	'--	'--	'--	0	2439	'--	'--
a43401ae-14cd-4f57-946b-9a9c073f2a47	TCGA-CZ-5982	TCGA-KIRC	59	'--	'--	'--	'--	-21592	'--	not reported	female	'--	'--	white	Alive	'--	1946	'--	21592	'--	'--	'--	'--	M0	NX	Stage I	T1a	6th	'--	'--	'--	'--	'--	'--	'--	'--	'--	'--	'--	not reported	'--	'--	'--	'--	'--	0	2439	'--	'--
28e9b6f9-ab6a-400b-a6a9-79095a443591	TCGA-AK-3454	TCGA-KIRC	84	'--	'--	'--	'--	-30862	'--	not hispanic or latino	male	'--	'--	white	Alive	'--	1922	'--	30862	'--	'--	'--	'--	M0	NX	Stage I	T1b	'--	'--	'--	'--	'--	'--	'--	'--	'--	'--	'--	'--	not reported	'--	'--	'--	'--	'--	0	874	'--	'--
28e9b6f9-ab6a-400b-a6a9-79095a443591	TCGA-AK-3454	TCGA-KIRC	84	'--	'--	'--	'--	-30862	'--	not hispanic or latino	male	'--	'--	white	Alive	'--	1922	'--	30862	'--	'--	'--	'--	M0	NX	Stage I	T1b	'--	'--	'--	'--	'--	'--	'--	'--	'--	'--	'--	'--	not reported	'--	'--	'--	'--	'--	0	874	'--	'--
772e3aed-f211-42a1-9ab2-1c543f581541	TCGA-CJ-4637	TCGA-KIRC	52	'--	'--	'--	'--	-19101	2227	hispanic or latino	female	'--	'--	white	Dead	'--	1952	2010	19101	'--	'--	'--	'--	M1	NX	Stage IV	T2b	'--	'--	'--	'--	'--	'--	'--	'--	'--	'--	'--	'--	not reported	'--	'--	'--	'--	'--	0	'--	'--	'--
772e3aed-f211-42a1-9ab2-1c543f581541	TCGA-CJ-4637	TCGA-KIRC	52	'--	'--	'--	'--	-19101	2227	hispanic or latino	female	'--	'--	white	Dead	'--	1952	2010	19101	'--	'--	'--	'--	M1	NX	Stage IV	T2b	'--	'--	'--	'--	'--	'--	'--	'--	'--	'--	'--	'--	not reported	'--	'--	'--	'--	'--	0	'--	'--	'--
c5265ca6-2cb5-406d-a635-c4c783561107	TCGA-AK-3426	TCGA-KIRC	37	'--	'--	'--	'--	-13770	885	not hispanic or latino	male	'--	'--	white	Dead	'--	1967	2006	13770	'--	'--	'--	'--	M0	N1	Stage III	T3a	7th	'--	'--	'--	'--	'--	'--	'--	'--	'--	'--	'--	not reported	'--	'--	'--	'--	'--	0	'--	'--	'--
c5265ca6-2cb5-406d-a635-c4c783561107	TCGA-AK-3426	TCGA-KIRC	37	'--	'--	'--	'--	-13770	885	not hispanic or latino	male	'--	'--	white	Dead	'--	1967	2006	13770	'--	'--	'--	'--	M0	N1	Stage III	T3a	7th	'--	'--	'--	'--	'--	'--	'--	'--	'--	'--	'--	not reported	'--	'--	'--	'--	'--	0	'--	'--	'--
bcf26561-6e11-441c-955e-181ef2e68b41	TCGA-B0-5099	TCGA-KIRC	88	'--	'--	'--	'--	-32364	485	not hispanic or latino	female	'--	'--	white	Dead	'--	1914	2003	32364	'--	'--	'--	'--	M0	NX	Stage III	T3b	'--	'--	'--	'--	'--	'--	'--	'--	'--	'--	'--	'--	not reported	'--	'--	'--	'--	'--	0	'--	'--	'--
bcf26561-6e11-441c-955e-181ef2e68b41	TCGA-B0-5099	TCGA-KIRC	88	'--	'--	'--	'--	-32364	485	not hispanic or latino	female	'--	'--	white	Dead	'--	1914	2003	32364	'--	'--	'--	'--	M0	NX	Stage III	T3b	'--	'--	'--	'--	'--	'--	'--	'--	'--	'--	'--	'--	not reported	'--	'--	'--	'--	'--	0	'--	'--	'--
3be0bc1d-d81f-4769-b650-8cc8858e45db	TCGA-B0-5098	TCGA-KIRC	53	'--	'--	'--	'--	-19620	1584	not hispanic or latino	female	'--	'--	black or african american	Dead	'--	1945	2002	19620	'--	'--	'--	'--	M0	NX	Stage I	T1	'--	'--	'--	'--	'--	'--	'--	'--	'--	'--	'--	'--	not reported	'--	'--	'--	'--	'--	0	'--	'--	'--
3be0bc1d-d81f-4769-b650-8cc8858e45db	TCGA-B0-5098	TCGA-KIRC	53	'--	'--	'--	'--	-19620	1584	not hispanic or latino	female	'--	'--	black or african american	Dead	'--	1945	2002	19620	'--	'--	'--	'--	M0	NX	Stage I	T1	'--	'--	'--	'--	'--	'--	'--	'--	'--	'--	'--	'--	not reported	'--	'--	'--	'--	'--	0	'--	'--	'--
577847b9-f9b6-4954-868f-3d5ab2b4f694	TCGA-CZ-5453	TCGA-KIRC	67	'--	'--	'--	'--	-24640	2419	not reported	male	'--	'--	white	Dead	'--	1939	'--	24640	'--	'--	'--	'--	M0	NX	Stage II	T2	6th	'--	'--	'--	'--	'--	'--	'--	'--	'--	'--	'--	not reported	'--	'--	'--	'--	'--	0	25	'--	'--
577847b9-f9b6-4954-868f-3d5ab2b4f694	TCGA-CZ-5453	TCGA-KIRC	67	'--	'--	'--	'--	-24640	2419	not reported	male	'--	'--	white	Dead	'--	1939	'--	24640	'--	'--	'--	'--	M0	NX	Stage II	T2	6th	'--	'--	'--	'--	'--	'--	'--	'--	'--	'--	'--	not reported	'--	'--	'--	'--	'--	0	25	'--	'--
3cbca837-f5a7-4a87-8f02-c59eac232d5a	TCGA-A3-3308	TCGA-KIRC	77	'--	'--	'--	'--	-28287	'--	not reported	female	'--	'--	white	Alive	'--	1929	'--	28287	'--	'--	'--	'--	M0	N0	Stage III	T3b	'--	'--	'--	'--	'--	'--	'--	'--	'--	'--	'--	'--	not reported	'--	'--	'--	'--	'--	0	16	'--	'--
3cbca837-f5a7-4a87-8f02-c59eac232d5a	TCGA-A3-3308	TCGA-KIRC	77	'--	'--	'--	'--	-28287	'--	not reported	female	'--	'--	white	Alive	'--	1929	'--	28287	'--	'--	'--	'--	M0	N0	Stage III	T3b	'--	'--	'--	'--	'--	'--	'--	'--	'--	'--	'--	'--	not reported	'--	'--	'--	'--	'--	0	16	'--	'--
fdfaf862-46a4-4792-8487-810c6d1f9093	TCGA-BP-4330	TCGA-KIRC	60	'--	'--	'--	'--	-22239	'--	hispanic or latino	female	'--	'--	black or african american	Alive	'--	1942	'--	22239	'--	'--	'--	'--	M0	N0	Stage III	T3a	'--	'--	'--	'--	'--	'--	'--	'--	'--	'--	'--	'--	not reported	'--	'--	'--	'--	'--	0	1888	'--	'--
fdfaf862-46a4-4792-8487-810c6d1f9093	TCGA-BP-4330	TCGA-KIRC	60	'--	'--	'--	'--	-22239	'--	hispanic or latino	female	'--	'--	black or african american	Alive	'--	1942	'--	22239	'--	'--	'--	'--	M0	N0	Stage III	T3a	'--	'--	'--	'--	'--	'--	'--	'--	'--	'--	'--	'--	not reported	'--	'--	'--	'--	'--	0	1888	'--	'--
b7719c71-de18-4a4d-99ef-67b788c6f77c	TCGA-CJ-4635	TCGA-KIRC	48	'--	'--	'--	'--	-17620	'--	hispanic or latino	male	'--	'--	white	Alive	'--	1956	'--	17620	'--	'--	'--	'--	M0	NX	Stage I	T1b	'--	'--	'--	'--	'--	'--	'--	'--	'--	'--	'--	'--	not reported	'--	'--	'--	'--	'--	0	1416	'--	'--
b7719c71-de18-4a4d-99ef-67b788c6f77c	TCGA-CJ-4635	TCGA-KIRC	48	'--	'--	'--	'--	-17620	'--	hispanic or latino	male	'--	'--	white	Alive	'--	1956	'--	17620	'--	'--	'--	'--	M0	NX	Stage I	T1b	'--	'--	'--	'--	'--	'--	'--	'--	'--	'--	'--	'--	not reported	'--	'--	'--	'--	'--	0	1416	'--	'--
a9f73fb6-fc3e-4c0d-ace3-36cd7dcee256	TCGA-BP-4347	TCGA-KIRC	74	'--	'--	'--	'--	-27146	'--	not hispanic or latino	male	'--	'--	white	Alive	'--	1932	'--	27146	'--	'--	'--	'--	M0	NX	Stage III	T3b	'--	'--	'--	'--	'--	'--	'--	'--	'--	'--	'--	'--	not reported	'--	'--	'--	'--	'--	0	1367	'--	'--
a9f73fb6-fc3e-4c0d-ace3-36cd7dcee256	TCGA-BP-4347	TCGA-KIRC	74	'--	'--	'--	'--	-27146	'--	not hispanic or latino	male	'--	'--	white	Alive	'--	1932	'--	27146	'--	'--	'--	'--	M0	NX	Stage III	T3b	'--	'--	'--	'--	'--	'--	'--	'--	'--	'--	'--	'--	not reported	'--	'--	'--	'--	'--	0	1367	'--	'--
576ea0ef-3abb-479d-adb7-ba646cee344e	TCGA-B0-5703	TCGA-KIRC	73	'--	'--	'--	'--	-26897	'--	not hispanic or latino	male	'--	'--	white	Alive	'--	1936	'--	26897	'--	'--	'--	'--	M0	N0	Stage I	T1b	6th	'--	'--	'--	'--	'--	'--	'--	'--	'--	'--	'--	not reported	'--	'--	'--	'--	'--	0	2246	'--	'--
576ea0ef-3abb-479d-adb7-ba646cee344e	TCGA-B0-5703	TCGA-KIRC	73	'--	'--	'--	'--	-26897	'--	not hispanic or latino	male	'--	'--	white	Alive	'--	1936	'--	26897	'--	'--	'--	'--	M0	N0	Stage I	T1b	6th	'--	'--	'--	'--	'--	'--	'--	'--	'--	'--	'--	not reported	'--	'--	'--	'--	'--	0	2246	'--	'--
226ce515-c12c-4195-bb5d-d6df2e135ff6	TCGA-CZ-4861	TCGA-KIRC	63	'--	'--	'--	'--	-23053	446	not reported	male	'--	'--	white	Dead	'--	1942	2006	23053	'--	'--	'--	'--	M0	NX	Stage II	T2	'--	'--	'--	'--	'--	'--	'--	'--	'--	'--	'--	'--	not reported	'--	'--	'--	'--	'--	0	'--	'--	'--
226ce515-c12c-4195-bb5d-d6df2e135ff6	TCGA-CZ-4861	TCGA-KIRC	63	'--	'--	'--	'--	-23053	446	not reported	male	'--	'--	white	Dead	'--	1942	2006	23053	'--	'--	'--	'--	M0	NX	Stage II	T2	'--	'--	'--	'--	'--	'--	'--	'--	'--	'--	'--	'--	not reported	'--	'--	'--	'--	'--	0	'--	'--	'--
781acafa-a58b-4180-bbca-c5b675d51b17	TCGA-BP-5168	TCGA-KIRC	75	'--	'--	'--	'--	-27692	1463	not reported	male	'--	'--	white	Dead	'--	1927	2006	27692	'--	'--	'--	'--	M0	NX	Stage I	T1a	'--	'--	'--	'--	'--	'--	'--	'--	'--	'--	'--	'--	not reported	'--	'--	'--	'--	'--	0	'--	'--	'--
781acafa-a58b-4180-bbca-c5b675d51b17	TCGA-BP-5168	TCGA-KIRC	75	'--	'--	'--	'--	-27692	1463	not reported	male	'--	'--	white	Dead	'--	1927	2006	27692	'--	'--	'--	'--	M0	NX	Stage I	T1a	'--	'--	'--	'--	'--	'--	'--	'--	'--	'--	'--	'--	not reported	'--	'--	'--	'--	'--	0	'--	'--	'--
4e3334e2-918f-4005-bb5a-12a67c7c0380	TCGA-B0-5700	TCGA-KIRC	77	'--	'--	'--	'--	-28184	'--	not hispanic or latino	male	'--	'--	white	Alive	'--	1932	'--	28184	'--	'--	'--	'--	M0	N0	Stage I	T1a	6th	'--	'--	'--	'--	'--	'--	'--	'--	'--	'--	'--	not reported	'--	'--	'--	'--	'--	0	1790	'--	'--
4e3334e2-918f-4005-bb5a-12a67c7c0380	TCGA-B0-5700	TCGA-KIRC	77	'--	'--	'--	'--	-28184	'--	not hispanic or latino	male	'--	'--	white	Alive	'--	1932	'--	28184	'--	'--	'--	'--	M0	N0	Stage I	T1a	6th	'--	'--	'--	'--	'--	'--	'--	'--	'--	'--	'--	not reported	'--	'--	'--	'--	'--	0	1790	'--	'--
bf768635-b809-4df4-a4e6-7495e66aa227	TCGA-B0-5709	TCGA-KIRC	62	'--	'--	'--	'--	-22843	'--	not hispanic or latino	female	'--	'--	white	Alive	'--	1941	'--	22843	'--	'--	'--	'--	M0	NX	Stage III	T3a	6th	'--	'--	'--	'--	'--	'--	'--	'--	'--	'--	'--	not reported	'--	'--	'--	'--	'--	0	3974	'--	'--
bf768635-b809-4df4-a4e6-7495e66aa227	TCGA-B0-5709	TCGA-KIRC	62	'--	'--	'--	'--	-22843	'--	not hispanic or latino	female	'--	'--	white	Alive	'--	1941	'--	22843	'--	'--	'--	'--	M0	NX	Stage III	T3a	6th	'--	'--	'--	'--	'--	'--	'--	'--	'--	'--	'--	not reported	'--	'--	'--	'--	'--	0	3974	'--	'--
551e8a06-382f-4cc3-b6b4-6ad61181f1f7	TCGA-B4-5378	TCGA-KIRC	62	'--	'--	'--	'--	-22980	'--	not hispanic or latino	male	'--	'--	white	Alive	'--	1948	'--	22980	'--	'--	'--	'--	M0	N0	Stage I	T1	7th	'--	'--	'--	'--	'--	'--	'--	'--	'--	'--	'--	not reported	'--	'--	'--	'--	'--	0	175	'--	'--
551e8a06-382f-4cc3-b6b4-6ad61181f1f7	TCGA-B4-5378	TCGA-KIRC	62	'--	'--	'--	'--	-22980	'--	not hispanic or latino	male	'--	'--	white	Alive	'--	1948	'--	22980	'--	'--	'--	'--	M0	N0	Stage I	T1	7th	'--	'--	'--	'--	'--	'--	'--	'--	'--	'--	'--	not reported	'--	'--	'--	'--	'--	0	175	'--	'--
692f9978-ada8-43aa-81a1-108464c81609	TCGA-CJ-4903	TCGA-KIRC	50	'--	'--	'--	'--	-18510	'--	not hispanic or latino	male	'--	'--	white	Alive	'--	1956	'--	18510	'--	'--	'--	'--	M0	NX	Stage I	T1b	'--	'--	'--	'--	'--	'--	'--	'--	'--	'--	'--	'--	not reported	'--	'--	'--	'--	'--	0	1560	'--	'--
692f9978-ada8-43aa-81a1-108464c81609	TCGA-CJ-4903	TCGA-KIRC	50	'--	'--	'--	'--	-18510	'--	not hispanic or latino	male	'--	'--	white	Alive	'--	1956	'--	18510	'--	'--	'--	'--	M0	NX	Stage I	T1b	'--	'--	'--	'--	'--	'--	'--	'--	'--	'--	'--	'--	not reported	'--	'--	'--	'--	'--	0	1560	'--	'--
6a7a0f51-336a-445d-8a05-8b8811894037	TCGA-B0-4701	TCGA-KIRC	66	'--	'--	'--	'--	-24232	238	not hispanic or latino	female	'--	'--	white	Dead	'--	1939	2005	24232	'--	'--	'--	'--	M1	N0	Stage IV	T3a	'--	'--	'--	'--	'--	'--	'--	'--	'--	'--	'--	'--	not reported	'--	'--	'--	'--	'--	0	'--	'--	'--
6a7a0f51-336a-445d-8a05-8b8811894037	TCGA-B0-4701	TCGA-KIRC	66	'--	'--	'--	'--	-24232	238	not hispanic or latino	female	'--	'--	white	Dead	'--	1939	2005	24232	'--	'--	'--	'--	M1	N0	Stage IV	T3a	'--	'--	'--	'--	'--	'--	'--	'--	'--	'--	'--	'--	not reported	'--	'--	'--	'--	'--	0	'--	'--	'--
6dc3788e-570f-4f39-9951-dcc7ad51e1f2	TCGA-BP-4765	TCGA-KIRC	43	'--	'--	'--	'--	-15814	'--	not reported	male	'--	'--	white	Alive	'--	1961	'--	15814	'--	'--	'--	'--	M0	NX	Stage I	T1a	'--	'--	'--	'--	'--	'--	'--	'--	'--	'--	'--	'--	not reported	'--	'--	'--	'--	'--	0	2184	'--	'--
6dc3788e-570f-4f39-9951-dcc7ad51e1f2	TCGA-BP-4765	TCGA-KIRC	43	'--	'--	'--	'--	-15814	'--	not reported	male	'--	'--	white	Alive	'--	1961	'--	15814	'--	'--	'--	'--	M0	NX	Stage I	T1a	'--	'--	'--	'--	'--	'--	'--	'--	'--	'--	'--	'--	not reported	'--	'--	'--	'--	'--	0	2184	'--	'--
3f93d1cf-a307-4e29-9e6f-239e9ffaa179	TCGA-CW-6093	TCGA-KIRC	73	'--	'--	'--	'--	-26909	'--	not hispanic or latino	male	'--	'--	white	Alive	'--	1931	'--	26909	'--	'--	'--	'--	M0	NX	Stage I	T1a	'--	'--	'--	'--	'--	'--	'--	'--	'--	'--	'--	'--	not reported	'--	'--	'--	'--	'--	0	3146	'--	'--
3f93d1cf-a307-4e29-9e6f-239e9ffaa179	TCGA-CW-6093	TCGA-KIRC	73	'--	'--	'--	'--	-26909	'--	not hispanic or latino	male	'--	'--	white	Alive	'--	1931	'--	26909	'--	'--	'--	'--	M0	NX	Stage I	T1a	'--	'--	'--	'--	'--	'--	'--	'--	'--	'--	'--	'--	not reported	'--	'--	'--	'--	'--	0	3146	'--	'--
942c0088-c9a0-428c-a879-e16f8c5bfdb8	TCGA-CJ-4642	TCGA-KIRC	47	'--	'--	'--	'--	-17367	'--	not hispanic or latino	male	'--	'--	white	Alive	'--	1958	'--	17367	'--	'--	'--	'--	M0	NX	Stage II	T2	7th	'--	'--	'--	'--	'--	'--	'--	'--	'--	'--	'--	not reported	'--	'--	'--	'--	'--	0	3205	'--	'--
942c0088-c9a0-428c-a879-e16f8c5bfdb8	TCGA-CJ-4642	TCGA-KIRC	47	'--	'--	'--	'--	-17367	'--	not hispanic or latino	male	'--	'--	white	Alive	'--	1958	'--	17367	'--	'--	'--	'--	M0	NX	Stage II	T2	7th	'--	'--	'--	'--	'--	'--	'--	'--	'--	'--	'--	not reported	'--	'--	'--	'--	'--	0	3205	'--	'--
e002c248-0db9-4f94-8590-88dfd6c0c642	TCGA-CJ-4876	TCGA-KIRC	57	'--	'--	'--	'--	-20993	'--	hispanic or latino	male	'--	'--	white	Alive	'--	1947	'--	20993	'--	'--	'--	'--	M0	N0	Stage II	T2b	'--	'--	'--	'--	'--	'--	'--	'--	'--	'--	'--	'--	not reported	'--	'--	'--	'--	'--	0	1955	'--	'--
e002c248-0db9-4f94-8590-88dfd6c0c642	TCGA-CJ-4876	TCGA-KIRC	57	'--	'--	'--	'--	-20993	'--	hispanic or latino	male	'--	'--	white	Alive	'--	1947	'--	20993	'--	'--	'--	'--	M0	N0	Stage II	T2b	'--	'--	'--	'--	'--	'--	'--	'--	'--	'--	'--	'--	not reported	'--	'--	'--	'--	'--	0	1955	'--	'--
f184de71-65d0-4e52-aec2-25c5414588c5	TCGA-B0-4945	TCGA-KIRC	75	'--	'--	'--	'--	-27523	2145	not hispanic or latino	female	'--	'--	white	Dead	'--	1928	2008	27523	'--	'--	'--	'--	M0	N0	Stage I	T1a	'--	'--	'--	'--	'--	'--	'--	'--	'--	'--	'--	'--	not reported	'--	'--	'--	'--	'--	0	'--	'--	'--
f184de71-65d0-4e52-aec2-25c5414588c5	TCGA-B0-4945	TCGA-KIRC	75	'--	'--	'--	'--	-27523	2145	not hispanic or latino	female	'--	'--	white	Dead	'--	1928	2008	27523	'--	'--	'--	'--	M0	N0	Stage I	T1a	'--	'--	'--	'--	'--	'--	'--	'--	'--	'--	'--	'--	not reported	'--	'--	'--	'--	'--	0	'--	'--	'--
57578a0d-b719-46e7-83ab-872a4e984dbb	TCGA-B0-4811	TCGA-KIRC	48	'--	'--	'--	'--	-17792	1417	not hispanic or latino	male	'--	'--	white	Dead	'--	1953	2004	17792	'--	'--	'--	'--	M0	N0	Stage III	T3a	5th	'--	'--	'--	'--	'--	'--	'--	'--	'--	'--	'--	not reported	'--	'--	'--	'--	'--	0	'--	'--	'--
57578a0d-b719-46e7-83ab-872a4e984dbb	TCGA-B0-4811	TCGA-KIRC	48	'--	'--	'--	'--	-17792	1417	not hispanic or latino	male	'--	'--	white	Dead	'--	1953	2004	17792	'--	'--	'--	'--	M0	N0	Stage III	T3a	5th	'--	'--	'--	'--	'--	'--	'--	'--	'--	'--	'--	not reported	'--	'--	'--	'--	'--	0	'--	'--	'--
f2b90375-6806-4833-a927-565674cbf355	TCGA-B8-A7U6	TCGA-KIRC	54	'--	'--	'--	'--	-19803	'--	not hispanic or latino	female	'--	'--	black or african american	Alive	'--	1959	'--	19803	M0	'--	'--	'--	'--	NX	Stage I	T1a	7th	'--	'--	'--	'--	'--	'--	'--	'--	'--	'--	'--	not reported	'--	'--	'--	'--	'--	0	495	'--	'--
f2b90375-6806-4833-a927-565674cbf355	TCGA-B8-A7U6	TCGA-KIRC	54	'--	'--	'--	'--	-19803	'--	not hispanic or latino	female	'--	'--	black or african american	Alive	'--	1959	'--	19803	M0	'--	'--	'--	'--	NX	Stage I	T1a	7th	'--	'--	'--	'--	'--	'--	'--	'--	'--	'--	'--	not reported	'--	'--	'--	'--	'--	0	495	'--	'--
23c7555b-7a37-415d-bda8-3588078a0c2e	TCGA-BP-5189	TCGA-KIRC	60	'--	'--	'--	'--	-22156	822	not hispanic or latino	male	'--	'--	white	Dead	'--	1947	2009	22156	'--	'--	'--	'--	M0	NX	Stage I	T1b	'--	'--	'--	'--	'--	'--	'--	'--	'--	'--	'--	'--	not reported	'--	'--	'--	'--	'--	0	'--	'--	'--
23c7555b-7a37-415d-bda8-3588078a0c2e	TCGA-BP-5189	TCGA-KIRC	60	'--	'--	'--	'--	-22156	822	not hispanic or latino	male	'--	'--	white	Dead	'--	1947	2009	22156	'--	'--	'--	'--	M0	NX	Stage I	T1b	'--	'--	'--	'--	'--	'--	'--	'--	'--	'--	'--	'--	not reported	'--	'--	'--	'--	'--	0	'--	'--	'--
453085d8-2998-4629-9b2d-641e57d1a497	TCGA-BP-4173	TCGA-KIRC	47	'--	'--	'--	'--	-17449	'--	not reported	male	'--	'--	white	Alive	'--	1957	'--	17449	'--	'--	'--	'--	M0	N0	Stage II	T2	'--	'--	'--	'--	'--	'--	'--	'--	'--	'--	'--	'--	not reported	'--	'--	'--	'--	'--	0	1893	'--	'--
453085d8-2998-4629-9b2d-641e57d1a497	TCGA-BP-4173	TCGA-KIRC	47	'--	'--	'--	'--	-17449	'--	not reported	male	'--	'--	white	Alive	'--	1957	'--	17449	'--	'--	'--	'--	M0	N0	Stage II	T2	'--	'--	'--	'--	'--	'--	'--	'--	'--	'--	'--	'--	not reported	'--	'--	'--	'--	'--	0	1893	'--	'--
fc052a9d-0134-46ce-af98-4703b61d63c4	TCGA-DV-5569	TCGA-KIRC	29	'--	'--	'--	'--	-10698	'--	not hispanic or latino	female	'--	'--	white	Alive	'--	1980	'--	10698	'--	'--	'--	'--	M0	NX	Stage I	T1a	'--	'--	'--	'--	'--	'--	'--	'--	'--	'--	'--	'--	not reported	'--	'--	'--	'--	'--	0	355	'--	'--
fc052a9d-0134-46ce-af98-4703b61d63c4	TCGA-DV-5569	TCGA-KIRC	29	'--	'--	'--	'--	-10698	'--	not hispanic or latino	female	'--	'--	white	Alive	'--	1980	'--	10698	'--	'--	'--	'--	M0	NX	Stage I	T1a	'--	'--	'--	'--	'--	'--	'--	'--	'--	'--	'--	'--	not reported	'--	'--	'--	'--	'--	0	355	'--	'--
38469030-8539-4c76-b53b-57073569501c	TCGA-BP-4795	TCGA-KIRC	74	'--	'--	'--	'--	-27162	'--	not reported	female	'--	'--	white	Alive	'--	1933	'--	27162	'--	'--	'--	'--	M0	N0	Stage I	T1a	'--	'--	'--	'--	'--	'--	'--	'--	'--	'--	'--	'--	not reported	'--	'--	'--	'--	'--	0	620	'--	'--
38469030-8539-4c76-b53b-57073569501c	TCGA-BP-4795	TCGA-KIRC	74	'--	'--	'--	'--	-27162	'--	not reported	female	'--	'--	white	Alive	'--	1933	'--	27162	'--	'--	'--	'--	M0	N0	Stage I	T1a	'--	'--	'--	'--	'--	'--	'--	'--	'--	'--	'--	'--	not reported	'--	'--	'--	'--	'--	0	620	'--	'--
89ea18fc-45ec-4e5c-969a-db2112dceefd	TCGA-B8-5165	TCGA-KIRC	43	'--	'--	'--	'--	-15898	'--	not hispanic or latino	male	'--	'--	white	Alive	'--	1967	'--	15898	'--	'--	'--	'--	M0	N0	Stage I	T1a	7th	'--	'--	'--	'--	'--	'--	'--	'--	'--	'--	'--	not reported	'--	'--	'--	'--	'--	0	737	'--	'--
89ea18fc-45ec-4e5c-969a-db2112dceefd	TCGA-B8-5165	TCGA-KIRC	43	'--	'--	'--	'--	-15898	'--	not hispanic or latino	male	'--	'--	white	Alive	'--	1967	'--	15898	'--	'--	'--	'--	M0	N0	Stage I	T1a	7th	'--	'--	'--	'--	'--	'--	'--	'--	'--	'--	'--	not reported	'--	'--	'--	'--	'--	0	737	'--	'--
4b2ec8aa-8460-440e-b75b-6b92ae7a3ffc	TCGA-DV-5566	TCGA-KIRC	67	'--	'--	'--	'--	-24717	'--	not hispanic or latino	female	'--	'--	white	Alive	'--	1940	'--	24717	'--	'--	'--	'--	M0	NX	Stage I	T1a	'--	'--	'--	'--	'--	'--	'--	'--	'--	'--	'--	'--	not reported	'--	'--	'--	'--	'--	0	1398	'--	'--
4b2ec8aa-8460-440e-b75b-6b92ae7a3ffc	TCGA-DV-5566	TCGA-KIRC	67	'--	'--	'--	'--	-24717	'--	not hispanic or latino	female	'--	'--	white	Alive	'--	1940	'--	24717	'--	'--	'--	'--	M0	NX	Stage I	T1a	'--	'--	'--	'--	'--	'--	'--	'--	'--	'--	'--	'--	not reported	'--	'--	'--	'--	'--	0	1398	'--	'--
df1e2e79-0126-4f3a-85e3-36f59be04622	TCGA-T7-A92I	TCGA-KIRC	47	'--	'--	'--	'--	-17331	'--	not hispanic or latino	female	'--	'--	black or african american	Alive	'--	1966	'--	17331	MX	'--	'--	'--	MX	NX	Stage I	T1a	7th	'--	'--	'--	'--	'--	'--	'--	'--	'--	'--	'--	not reported	'--	'--	'--	'--	'--	0	356	'--	'--
df1e2e79-0126-4f3a-85e3-36f59be04622	TCGA-T7-A92I	TCGA-KIRC	47	'--	'--	'--	'--	-17331	'--	not hispanic or latino	female	'--	'--	black or african american	Alive	'--	1966	'--	17331	MX	'--	'--	'--	MX	NX	Stage I	T1a	7th	'--	'--	'--	'--	'--	'--	'--	'--	'--	'--	'--	not reported	'--	'--	'--	'--	'--	0	356	'--	'--
eeacbbdc-68c9-4dce-8999-e1dbcb86c14a	TCGA-BP-4355	TCGA-KIRC	59	'--	'--	'--	'--	-21642	953	not reported	female	'--	'--	white	Dead	'--	1949	2010	21642	'--	'--	'--	'--	M0	NX	Stage III	T3a	'--	'--	'--	'--	'--	'--	'--	'--	'--	'--	'--	'--	not reported	'--	'--	'--	'--	'--	0	'--	'--	'--
eeacbbdc-68c9-4dce-8999-e1dbcb86c14a	TCGA-BP-4355	TCGA-KIRC	59	'--	'--	'--	'--	-21642	953	not reported	female	'--	'--	white	Dead	'--	1949	2010	21642	'--	'--	'--	'--	M0	NX	Stage III	T3a	'--	'--	'--	'--	'--	'--	'--	'--	'--	'--	'--	'--	not reported	'--	'--	'--	'--	'--	0	'--	'--	'--
74749fe8-f5d0-4d0d-8c7a-e56eba6503b3	TCGA-CZ-5455	TCGA-KIRC	63	'--	'--	'--	'--	-23150	561	not hispanic or latino	male	'--	'--	white	Dead	'--	1943	2007	23150	'--	'--	'--	'--	M1	NX	Stage IV	T3b	6th	'--	'--	'--	'--	'--	'--	'--	'--	'--	'--	'--	not reported	'--	'--	'--	'--	'--	0	'--	'--	'--
74749fe8-f5d0-4d0d-8c7a-e56eba6503b3	TCGA-CZ-5455	TCGA-KIRC	63	'--	'--	'--	'--	-23150	561	not hispanic or latino	male	'--	'--	white	Dead	'--	1943	2007	23150	'--	'--	'--	'--	M1	NX	Stage IV	T3b	6th	'--	'--	'--	'--	'--	'--	'--	'--	'--	'--	'--	not reported	'--	'--	'--	'--	'--	0	'--	'--	'--
f1ed9155-ea54-4435-8920-0df8ed7febda	TCGA-BP-5200	TCGA-KIRC	44	'--	'--	'--	'--	-16197	'--	not reported	male	'--	'--	white	Alive	'--	1964	'--	16197	'--	'--	'--	'--	M0	NX	Stage II	T2	'--	'--	'--	'--	'--	'--	'--	'--	'--	'--	'--	'--	not reported	'--	'--	'--	'--	'--	0	1063	'--	'--
f1ed9155-ea54-4435-8920-0df8ed7febda	TCGA-BP-5200	TCGA-KIRC	44	'--	'--	'--	'--	-16197	'--	not reported	male	'--	'--	white	Alive	'--	1964	'--	16197	'--	'--	'--	'--	M0	NX	Stage II	T2	'--	'--	'--	'--	'--	'--	'--	'--	'--	'--	'--	'--	not reported	'--	'--	'--	'--	'--	0	1063	'--	'--
e5eca191-f585-490d-81e3-9cced1047093	TCGA-BP-4334	TCGA-KIRC	56	'--	'--	'--	'--	-20609	645	not reported	male	'--	'--	white	Dead	'--	1947	'--	20609	'--	'--	'--	'--	M0	N0	Stage III	T3a	'--	'--	'--	'--	'--	'--	'--	'--	'--	'--	'--	'--	not reported	'--	'--	'--	'--	'--	0	645	'--	'--
e5eca191-f585-490d-81e3-9cced1047093	TCGA-BP-4334	TCGA-KIRC	56	'--	'--	'--	'--	-20609	645	not reported	male	'--	'--	white	Dead	'--	1947	'--	20609	'--	'--	'--	'--	M0	N0	Stage III	T3a	'--	'--	'--	'--	'--	'--	'--	'--	'--	'--	'--	'--	not reported	'--	'--	'--	'--	'--	0	645	'--	'--
57959b73-534d-450c-b09d-f70ef1ffee25	TCGA-BP-4346	TCGA-KIRC	57	'--	'--	'--	'--	-21057	1493	not reported	male	'--	'--	white	Dead	'--	1949	2010	21057	'--	'--	'--	'--	M0	N0	Stage III	T3b	'--	'--	'--	'--	'--	'--	'--	'--	'--	'--	'--	'--	not reported	'--	'--	'--	'--	'--	0	'--	'--	'--
57959b73-534d-450c-b09d-f70ef1ffee25	TCGA-BP-4346	TCGA-KIRC	57	'--	'--	'--	'--	-21057	1493	not reported	male	'--	'--	white	Dead	'--	1949	2010	21057	'--	'--	'--	'--	M0	N0	Stage III	T3b	'--	'--	'--	'--	'--	'--	'--	'--	'--	'--	'--	'--	not reported	'--	'--	'--	'--	'--	0	'--	'--	'--
a2663a86-a006-4867-9e88-2b523df48303	TCGA-B8-A54K	TCGA-KIRC	61	'--	'--	'--	'--	-22627	'--	not hispanic or latino	male	'--	'--	black or african american	Alive	'--	1951	'--	22627	M0	'--	'--	'--	MX	NX	Stage I	T1a	7th	'--	'--	'--	'--	'--	'--	'--	'--	'--	'--	'--	not reported	'--	'--	'--	'--	'--	0	469	'--	'--
a2663a86-a006-4867-9e88-2b523df48303	TCGA-B8-A54K	TCGA-KIRC	61	'--	'--	'--	'--	-22627	'--	not hispanic or latino	male	'--	'--	black or african american	Alive	'--	1951	'--	22627	M0	'--	'--	'--	MX	NX	Stage I	T1a	7th	'--	'--	'--	'--	'--	'--	'--	'--	'--	'--	'--	not reported	'--	'--	'--	'--	'--	0	469	'--	'--
a682a2a3-dc53-4b7e-8929-07215737ec5e	TCGA-B2-5641	TCGA-KIRC	79	'--	'--	'--	'--	-28953	'--	not hispanic or latino	male	'--	'--	white	Alive	'--	1931	'--	28953	'--	'--	'--	'--	M0	N0	Stage I	T1a	'--	'--	'--	'--	'--	'--	'--	'--	'--	'--	'--	'--	not reported	'--	'--	'--	'--	'--	0	656	'--	'--
a682a2a3-dc53-4b7e-8929-07215737ec5e	TCGA-B2-5641	TCGA-KIRC	79	'--	'--	'--	'--	-28953	'--	not hispanic or latino	male	'--	'--	white	Alive	'--	1931	'--	28953	'--	'--	'--	'--	M0	N0	Stage I	T1a	'--	'--	'--	'--	'--	'--	'--	'--	'--	'--	'--	'--	not reported	'--	'--	'--	'--	'--	0	656	'--	'--
123b1a31-3635-4e90-b714-0c20df64cf0d	TCGA-B0-4694	TCGA-KIRC	72	'--	'--	'--	'--	-26582	106	not hispanic or latino	male	'--	'--	white	Dead	'--	1937	2009	26582	'--	'--	'--	'--	M0	NX	Stage III	T3b	'--	'--	'--	'--	'--	'--	'--	'--	'--	'--	'--	'--	not reported	'--	'--	'--	'--	'--	0	'--	'--	'--
123b1a31-3635-4e90-b714-0c20df64cf0d	TCGA-B0-4694	TCGA-KIRC	72	'--	'--	'--	'--	-26582	106	not hispanic or latino	male	'--	'--	white	Dead	'--	1937	2009	26582	'--	'--	'--	'--	M0	NX	Stage III	T3b	'--	'--	'--	'--	'--	'--	'--	'--	'--	'--	'--	'--	not reported	'--	'--	'--	'--	'--	0	'--	'--	'--
2913faf2-d722-4993-8e9a-3c4cc1f5d82b	TCGA-BP-4337	TCGA-KIRC	76	'--	'--	'--	'--	-27906	2	not reported	female	'--	'--	white	Dead	'--	1927	2003	27906	'--	'--	'--	'--	M0	N0	Stage III	T3b	'--	'--	'--	'--	'--	'--	'--	'--	'--	'--	'--	'--	not reported	'--	'--	'--	'--	'--	0	'--	'--	'--
2913faf2-d722-4993-8e9a-3c4cc1f5d82b	TCGA-BP-4337	TCGA-KIRC	76	'--	'--	'--	'--	-27906	2	not reported	female	'--	'--	white	Dead	'--	1927	2003	27906	'--	'--	'--	'--	M0	N0	Stage III	T3b	'--	'--	'--	'--	'--	'--	'--	'--	'--	'--	'--	'--	not reported	'--	'--	'--	'--	'--	0	'--	'--	'--
98ff8a6b-0ead-4e55-9fb7-6fe5cc69d0f6	TCGA-B0-4714	TCGA-KIRC	81	'--	'--	'--	'--	-29873	99	not hispanic or latino	male	'--	'--	white	Dead	'--	1929	2010	29873	'--	'--	'--	'--	M1	NX	Stage IV	T3b	'--	'--	'--	'--	'--	'--	'--	'--	'--	'--	'--	'--	not reported	'--	'--	'--	'--	'--	0	'--	'--	'--
98ff8a6b-0ead-4e55-9fb7-6fe5cc69d0f6	TCGA-B0-4714	TCGA-KIRC	81	'--	'--	'--	'--	-29873	99	not hispanic or latino	male	'--	'--	white	Dead	'--	1929	2010	29873	'--	'--	'--	'--	M1	NX	Stage IV	T3b	'--	'--	'--	'--	'--	'--	'--	'--	'--	'--	'--	'--	not reported	'--	'--	'--	'--	'--	0	'--	'--	'--
a1ad1a96-2b6e-4c86-9d71-e176b902e9d4	TCGA-B8-5545	TCGA-KIRC	42	'--	'--	'--	'--	-15376	'--	not hispanic or latino	male	'--	'--	black or african american	Alive	'--	1968	'--	15376	'--	'--	'--	'--	M0	N0	Stage I	T1a	7th	'--	'--	'--	'--	'--	'--	'--	'--	'--	'--	'--	not reported	'--	'--	'--	'--	'--	0	1525	'--	'--
a1ad1a96-2b6e-4c86-9d71-e176b902e9d4	TCGA-B8-5545	TCGA-KIRC	42	'--	'--	'--	'--	-15376	'--	not hispanic or latino	male	'--	'--	black or african american	Alive	'--	1968	'--	15376	'--	'--	'--	'--	M0	N0	Stage I	T1a	7th	'--	'--	'--	'--	'--	'--	'--	'--	'--	'--	'--	not reported	'--	'--	'--	'--	'--	0	1525	'--	'--
265f1d03-fa56-4f9a-a1d2-33f123558729	TCGA-BP-5175	TCGA-KIRC	60	'--	'--	'--	'--	-21949	'--	not reported	male	'--	'--	white	Alive	'--	1944	'--	21949	'--	'--	'--	'--	M0	NX	Stage I	T1a	'--	'--	'--	'--	'--	'--	'--	'--	'--	'--	'--	'--	not reported	'--	'--	'--	'--	'--	0	932	'--	'--
265f1d03-fa56-4f9a-a1d2-33f123558729	TCGA-BP-5175	TCGA-KIRC	60	'--	'--	'--	'--	-21949	'--	not reported	male	'--	'--	white	Alive	'--	1944	'--	21949	'--	'--	'--	'--	M0	NX	Stage I	T1a	'--	'--	'--	'--	'--	'--	'--	'--	'--	'--	'--	'--	not reported	'--	'--	'--	'--	'--	0	932	'--	'--
b125ff14-4fb4-4f90-8622-fed49bdfe954	TCGA-B8-4622	TCGA-KIRC	57	'--	'--	'--	'--	-21135	'--	not hispanic or latino	male	'--	'--	white	Alive	'--	1953	'--	21135	'--	'--	'--	'--	M1	N0	Stage IV	T3a	7th	'--	'--	'--	'--	'--	'--	'--	'--	'--	'--	'--	not reported	'--	'--	'--	'--	'--	0	1525	'--	'--
b125ff14-4fb4-4f90-8622-fed49bdfe954	TCGA-B8-4622	TCGA-KIRC	57	'--	'--	'--	'--	-21135	'--	not hispanic or latino	male	'--	'--	white	Alive	'--	1953	'--	21135	'--	'--	'--	'--	M1	N0	Stage IV	T3a	7th	'--	'--	'--	'--	'--	'--	'--	'--	'--	'--	'--	not reported	'--	'--	'--	'--	'--	0	1525	'--	'--
18524601-30d9-4dc6-a345-cbdb33349521	TCGA-B0-4827	TCGA-KIRC	77	'--	'--	'--	'--	-28467	885	not hispanic or latino	female	'--	'--	white	Dead	'--	1925	2004	28467	'--	'--	'--	'--	M0	N0	Stage III	T3b	'--	'--	'--	'--	'--	'--	'--	'--	'--	'--	'--	'--	not reported	'--	'--	'--	'--	'--	0	'--	'--	'--
18524601-30d9-4dc6-a345-cbdb33349521	TCGA-B0-4827	TCGA-KIRC	77	'--	'--	'--	'--	-28467	885	not hispanic or latino	female	'--	'--	white	Dead	'--	1925	2004	28467	'--	'--	'--	'--	M0	N0	Stage III	T3b	'--	'--	'--	'--	'--	'--	'--	'--	'--	'--	'--	'--	not reported	'--	'--	'--	'--	'--	0	'--	'--	'--
26cc2c84-aaec-4cd1-9c45-dd08d372128d	TCGA-B0-4706	TCGA-KIRC	61	'--	'--	'--	'--	-22331	65	not hispanic or latino	male	'--	'--	white	Dead	'--	1946	2007	22331	'--	'--	'--	'--	M0	NX	Stage III	T3a	'--	'--	'--	'--	'--	'--	'--	'--	'--	'--	'--	'--	not reported	'--	'--	'--	'--	'--	0	26	'--	'--
26cc2c84-aaec-4cd1-9c45-dd08d372128d	TCGA-B0-4706	TCGA-KIRC	61	'--	'--	'--	'--	-22331	65	not hispanic or latino	male	'--	'--	white	Dead	'--	1946	2007	22331	'--	'--	'--	'--	M0	NX	Stage III	T3a	'--	'--	'--	'--	'--	'--	'--	'--	'--	'--	'--	'--	not reported	'--	'--	'--	'--	'--	0	26	'--	'--
4978eb8d-4a38-470b-9a00-6dd3aada1aa9	TCGA-BP-4338	TCGA-KIRC	43	'--	'--	'--	'--	-15891	'--	not reported	male	'--	'--	white	Alive	'--	1960	'--	15891	'--	'--	'--	'--	M0	N0	Stage I	T1b	'--	'--	'--	'--	'--	'--	'--	'--	'--	'--	'--	'--	not reported	'--	'--	'--	'--	'--	0	2859	'--	'--
4978eb8d-4a38-470b-9a00-6dd3aada1aa9	TCGA-BP-4338	TCGA-KIRC	43	'--	'--	'--	'--	-15891	'--	not reported	male	'--	'--	white	Alive	'--	1960	'--	15891	'--	'--	'--	'--	M0	N0	Stage I	T1b	'--	'--	'--	'--	'--	'--	'--	'--	'--	'--	'--	'--	not reported	'--	'--	'--	'--	'--	0	2859	'--	'--
9256867c-dc82-4e1a-85d6-e4c9bde8ab8c	TCGA-B8-A54D	TCGA-KIRC	69	'--	'--	'--	'--	-25429	'--	not hispanic or latino	male	'--	'--	black or african american	Alive	'--	1942	'--	25429	M0	'--	'--	'--	MX	NX	Stage III	T3a	7th	'--	'--	'--	'--	'--	'--	'--	'--	'--	'--	'--	not reported	'--	'--	'--	'--	'--	0	830	'--	'--
9256867c-dc82-4e1a-85d6-e4c9bde8ab8c	TCGA-B8-A54D	TCGA-KIRC	69	'--	'--	'--	'--	-25429	'--	not hispanic or latino	male	'--	'--	black or african american	Alive	'--	1942	'--	25429	M0	'--	'--	'--	MX	NX	Stage III	T3a	7th	'--	'--	'--	'--	'--	'--	'--	'--	'--	'--	'--	not reported	'--	'--	'--	'--	'--	0	830	'--	'--
02b5012e-f7ac-4423-8978-0b2f5e50926e	TCGA-BP-4759	TCGA-KIRC	50	'--	'--	'--	'--	-18569	'--	not hispanic or latino	male	'--	'--	white	Alive	'--	1954	'--	18569	'--	'--	'--	'--	M0	NX	Stage I	T1a	'--	'--	'--	'--	'--	'--	'--	'--	'--	'--	'--	'--	not reported	'--	'--	'--	'--	'--	0	2372	'--	'--
02b5012e-f7ac-4423-8978-0b2f5e50926e	TCGA-BP-4759	TCGA-KIRC	50	'--	'--	'--	'--	-18569	'--	not hispanic or latino	male	'--	'--	white	Alive	'--	1954	'--	18569	'--	'--	'--	'--	M0	NX	Stage I	T1a	'--	'--	'--	'--	'--	'--	'--	'--	'--	'--	'--	'--	not reported	'--	'--	'--	'--	'--	0	2372	'--	'--
8958c2bf-b986-4c07-98d2-09dfe2375a14	TCGA-BP-4345	TCGA-KIRC	62	'--	'--	'--	'--	-22879	'--	not hispanic or latino	male	'--	'--	white	Alive	'--	1944	'--	22879	'--	'--	'--	'--	M0	N0	Stage III	T3b	'--	'--	'--	'--	'--	'--	'--	'--	'--	'--	'--	'--	not reported	'--	'--	'--	'--	'--	0	1516	'--	'--
8958c2bf-b986-4c07-98d2-09dfe2375a14	TCGA-BP-4345	TCGA-KIRC	62	'--	'--	'--	'--	-22879	'--	not hispanic or latino	male	'--	'--	white	Alive	'--	1944	'--	22879	'--	'--	'--	'--	M0	N0	Stage III	T3b	'--	'--	'--	'--	'--	'--	'--	'--	'--	'--	'--	'--	not reported	'--	'--	'--	'--	'--	0	1516	'--	'--
8d4b602b-d1a4-4d80-adf4-5f527de78d4b	TCGA-B0-4713	TCGA-KIRC	76	'--	'--	'--	'--	-27899	202	not hispanic or latino	female	'--	'--	white	Dead	'--	1934	2010	27899	'--	'--	'--	'--	M0	NX	Stage III	T3b	'--	'--	'--	'--	'--	'--	'--	'--	'--	'--	'--	'--	not reported	'--	'--	'--	'--	'--	0	'--	'--	'--
8d4b602b-d1a4-4d80-adf4-5f527de78d4b	TCGA-B0-4713	TCGA-KIRC	76	'--	'--	'--	'--	-27899	202	not hispanic or latino	female	'--	'--	white	Dead	'--	1934	2010	27899	'--	'--	'--	'--	M0	NX	Stage III	T3b	'--	'--	'--	'--	'--	'--	'--	'--	'--	'--	'--	'--	not reported	'--	'--	'--	'--	'--	0	'--	'--	'--
2d0f6d4f-acb9-4b45-a69d-c9a3f68c3732	TCGA-CW-5581	TCGA-KIRC	44	'--	'--	'--	'--	-16195	'--	not hispanic or latino	male	'--	'--	white	Alive	'--	1959	'--	16195	'--	'--	'--	'--	M0	NX	Stage I	T1b	'--	'--	'--	'--	'--	'--	'--	'--	'--	'--	'--	'--	not reported	'--	'--	'--	'--	'--	0	2799	'--	'--
2d0f6d4f-acb9-4b45-a69d-c9a3f68c3732	TCGA-CW-5581	TCGA-KIRC	44	'--	'--	'--	'--	-16195	'--	not hispanic or latino	male	'--	'--	white	Alive	'--	1959	'--	16195	'--	'--	'--	'--	M0	NX	Stage I	T1b	'--	'--	'--	'--	'--	'--	'--	'--	'--	'--	'--	'--	not reported	'--	'--	'--	'--	'--	0	2799	'--	'--
f6d3e963-5bff-40f6-8430-1c6fb5ec6503	TCGA-B0-5399	TCGA-KIRC	46	'--	'--	'--	'--	-17145	'--	not hispanic or latino	male	'--	'--	white	Alive	'--	1964	'--	17145	'--	'--	'--	'--	M0	N0	Stage I	T1b	7th	'--	'--	'--	'--	'--	'--	'--	'--	'--	'--	'--	not reported	'--	'--	'--	'--	'--	0	1411	'--	'--
f6d3e963-5bff-40f6-8430-1c6fb5ec6503	TCGA-B0-5399	TCGA-KIRC	46	'--	'--	'--	'--	-17145	'--	not hispanic or latino	male	'--	'--	white	Alive	'--	1964	'--	17145	'--	'--	'--	'--	M0	N0	Stage I	T1b	7th	'--	'--	'--	'--	'--	'--	'--	'--	'--	'--	'--	not reported	'--	'--	'--	'--	'--	0	1411	'--	'--
ccd44d97-f0d5-47cd-9c12-af458c750d23	TCGA-BP-4986	TCGA-KIRC	75	'--	'--	'--	'--	-27612	'--	hispanic or latino	male	'--	'--	white	Alive	'--	1931	'--	27612	'--	'--	'--	'--	M0	N0	Stage I	T1a	'--	'--	'--	'--	'--	'--	'--	'--	'--	'--	'--	'--	not reported	'--	'--	'--	'--	'--	0	785	'--	'--
ccd44d97-f0d5-47cd-9c12-af458c750d23	TCGA-BP-4986	TCGA-KIRC	75	'--	'--	'--	'--	-27612	'--	hispanic or latino	male	'--	'--	white	Alive	'--	1931	'--	27612	'--	'--	'--	'--	M0	N0	Stage I	T1a	'--	'--	'--	'--	'--	'--	'--	'--	'--	'--	'--	'--	not reported	'--	'--	'--	'--	'--	0	785	'--	'--
8d5d69a4-7733-4dec-8ddb-64c79c2c956e	TCGA-BP-4768	TCGA-KIRC	72	'--	'--	'--	'--	-26474	'--	not reported	female	'--	'--	white	Alive	'--	1933	'--	26474	'--	'--	'--	'--	M0	N0	Stage I	T1a	'--	'--	'--	'--	'--	'--	'--	'--	'--	'--	'--	'--	not reported	'--	'--	'--	'--	'--	0	400	'--	'--
8d5d69a4-7733-4dec-8ddb-64c79c2c956e	TCGA-BP-4768	TCGA-KIRC	72	'--	'--	'--	'--	-26474	'--	not reported	female	'--	'--	white	Alive	'--	1933	'--	26474	'--	'--	'--	'--	M0	N0	Stage I	T1a	'--	'--	'--	'--	'--	'--	'--	'--	'--	'--	'--	'--	not reported	'--	'--	'--	'--	'--	0	400	'--	'--
78ec8bc9-e502-4f5b-b0f6-893718650352	TCGA-B8-4619	TCGA-KIRC	58	'--	'--	'--	'--	-21206	'--	not hispanic or latino	male	'--	'--	white	Alive	'--	1952	'--	21206	'--	'--	'--	'--	M0	N0	Stage I	T1a	7th	'--	'--	'--	'--	'--	'--	'--	'--	'--	'--	'--	not reported	'--	'--	'--	'--	'--	0	523	'--	'--
78ec8bc9-e502-4f5b-b0f6-893718650352	TCGA-B8-4619	TCGA-KIRC	58	'--	'--	'--	'--	-21206	'--	not hispanic or latino	male	'--	'--	white	Alive	'--	1952	'--	21206	'--	'--	'--	'--	M0	N0	Stage I	T1a	7th	'--	'--	'--	'--	'--	'--	'--	'--	'--	'--	'--	not reported	'--	'--	'--	'--	'--	0	523	'--	'--
bbdaa931-e922-49be-bfbf-fa0c2ae27d7a	TCGA-CW-6087	TCGA-KIRC	61	'--	'--	'--	'--	-22438	41	not hispanic or latino	male	'--	'--	white	Dead	'--	1942	2003	22438	'--	'--	'--	'--	M1	N1	Stage IV	T3a	'--	'--	'--	'--	'--	'--	'--	'--	'--	'--	'--	'--	not reported	'--	'--	'--	'--	'--	0	'--	'--	'--
bbdaa931-e922-49be-bfbf-fa0c2ae27d7a	TCGA-CW-6087	TCGA-KIRC	61	'--	'--	'--	'--	-22438	41	not hispanic or latino	male	'--	'--	white	Dead	'--	1942	2003	22438	'--	'--	'--	'--	M1	N1	Stage IV	T3a	'--	'--	'--	'--	'--	'--	'--	'--	'--	'--	'--	'--	not reported	'--	'--	'--	'--	'--	0	'--	'--	'--
fa543627-9e3c-4af9-bb33-f0cdd9fbc9cc	TCGA-AK-3451	TCGA-KIRC	48	'--	'--	'--	'--	-17859	'--	not hispanic or latino	male	'--	'--	white	Alive	'--	1958	'--	17859	'--	'--	'--	'--	M0	N0	Stage II	T2	6th	'--	'--	'--	'--	'--	'--	'--	'--	'--	'--	'--	not reported	'--	'--	'--	'--	'--	0	2868	'--	'--
fa543627-9e3c-4af9-bb33-f0cdd9fbc9cc	TCGA-AK-3451	TCGA-KIRC	48	'--	'--	'--	'--	-17859	'--	not hispanic or latino	male	'--	'--	white	Alive	'--	1958	'--	17859	'--	'--	'--	'--	M0	N0	Stage II	T2	6th	'--	'--	'--	'--	'--	'--	'--	'--	'--	'--	'--	not reported	'--	'--	'--	'--	'--	0	2868	'--	'--
9da334ed-314c-4445-ba29-ffd9bb42403c	TCGA-AK-3428	TCGA-KIRC	62	'--	'--	'--	'--	-22653	'--	not hispanic or latino	male	'--	'--	white	Alive	'--	1942	'--	22653	'--	'--	'--	'--	M0	N0	Stage III	T3b	7th	'--	'--	'--	'--	'--	'--	'--	'--	'--	'--	'--	not reported	'--	'--	'--	'--	'--	0	3728	'--	'--
9da334ed-314c-4445-ba29-ffd9bb42403c	TCGA-AK-3428	TCGA-KIRC	62	'--	'--	'--	'--	-22653	'--	not hispanic or latino	male	'--	'--	white	Alive	'--	1942	'--	22653	'--	'--	'--	'--	M0	N0	Stage III	T3b	7th	'--	'--	'--	'--	'--	'--	'--	'--	'--	'--	'--	not reported	'--	'--	'--	'--	'--	0	3728	'--	'--
09c4ea05-928d-49b7-b7fb-30cff3481b14	TCGA-CW-5584	TCGA-KIRC	74	'--	'--	'--	'--	-27352	164	not hispanic or latino	male	'--	'--	white	Dead	'--	1929	2003	27352	'--	'--	'--	'--	M0	N1	Stage III	T3b	'--	'--	'--	'--	'--	'--	'--	'--	'--	'--	'--	'--	not reported	'--	'--	'--	'--	'--	0	'--	'--	'--
09c4ea05-928d-49b7-b7fb-30cff3481b14	TCGA-CW-5584	TCGA-KIRC	74	'--	'--	'--	'--	-27352	164	not hispanic or latino	male	'--	'--	white	Dead	'--	1929	2003	27352	'--	'--	'--	'--	M0	N1	Stage III	T3b	'--	'--	'--	'--	'--	'--	'--	'--	'--	'--	'--	'--	not reported	'--	'--	'--	'--	'--	0	'--	'--	'--
ef2d7ef5-cdfc-48c9-b3fe-6eaf3be1106d	TCGA-DV-A4VX	TCGA-KIRC	59	'--	'--	'--	'--	-21670	1626	not hispanic or latino	male	'--	'--	black or african american	Dead	'--	1949	2012	21670	M1	'--	'--	'--	MX	N0	Stage IV	T3b	6th	'--	'--	'--	'--	'--	'--	'--	'--	'--	'--	'--	not reported	'--	'--	'--	'--	'--	0	'--	'--	'--
ef2d7ef5-cdfc-48c9-b3fe-6eaf3be1106d	TCGA-DV-A4VX	TCGA-KIRC	59	'--	'--	'--	'--	-21670	1626	not hispanic or latino	male	'--	'--	black or african american	Dead	'--	1949	2012	21670	M1	'--	'--	'--	MX	N0	Stage IV	T3b	6th	'--	'--	'--	'--	'--	'--	'--	'--	'--	'--	'--	not reported	'--	'--	'--	'--	'--	0	'--	'--	'--
b81243b3-5130-4268-9883-07e547b8d728	TCGA-BP-4325	TCGA-KIRC	64	'--	'--	'--	'--	-23588	'--	not reported	female	'--	'--	white	Alive	'--	1937	'--	23588	'--	'--	'--	'--	M0	N0	Stage I	T1b	'--	'--	'--	'--	'--	'--	'--	'--	'--	'--	'--	'--	not reported	'--	'--	'--	'--	'--	0	2964	'--	'--
b81243b3-5130-4268-9883-07e547b8d728	TCGA-BP-4325	TCGA-KIRC	64	'--	'--	'--	'--	-23588	'--	not reported	female	'--	'--	white	Alive	'--	1937	'--	23588	'--	'--	'--	'--	M0	N0	Stage I	T1b	'--	'--	'--	'--	'--	'--	'--	'--	'--	'--	'--	'--	not reported	'--	'--	'--	'--	'--	0	2964	'--	'--
5cf9d9fe-2823-4577-a150-27b970f38a5d	TCGA-AK-3460	TCGA-KIRC	58	'--	'--	'--	'--	-21281	'--	not hispanic or latino	male	'--	'--	white	Alive	'--	1949	'--	21281	'--	'--	'--	'--	M0	NX	Stage I	T1a	6th	'--	'--	'--	'--	'--	'--	'--	'--	'--	'--	'--	not reported	'--	'--	'--	'--	'--	0	2508	'--	'--
5cf9d9fe-2823-4577-a150-27b970f38a5d	TCGA-AK-3460	TCGA-KIRC	58	'--	'--	'--	'--	-21281	'--	not hispanic or latino	male	'--	'--	white	Alive	'--	1949	'--	21281	'--	'--	'--	'--	M0	NX	Stage I	T1a	6th	'--	'--	'--	'--	'--	'--	'--	'--	'--	'--	'--	not reported	'--	'--	'--	'--	'--	0	2508	'--	'--
9ceefc7e-fba9-47eb-a0ca-2bc1fccb5490	TCGA-B0-5100	TCGA-KIRC	72	'--	'--	'--	'--	-26478	1913	not hispanic or latino	male	'--	'--	black or african american	Dead	'--	1926	2003	26478	'--	'--	'--	'--	M0	NX	Stage III	T3a	'--	'--	'--	'--	'--	'--	'--	'--	'--	'--	'--	'--	not reported	'--	'--	'--	'--	'--	0	'--	'--	'--
9ceefc7e-fba9-47eb-a0ca-2bc1fccb5490	TCGA-B0-5100	TCGA-KIRC	72	'--	'--	'--	'--	-26478	1913	not hispanic or latino	male	'--	'--	black or african american	Dead	'--	1926	2003	26478	'--	'--	'--	'--	M0	NX	Stage III	T3a	'--	'--	'--	'--	'--	'--	'--	'--	'--	'--	'--	'--	not reported	'--	'--	'--	'--	'--	0	'--	'--	'--
4fd166d4-0b77-4815-ae6a-2165522f8251	TCGA-CJ-4884	TCGA-KIRC	72	'--	'--	'--	'--	-26475	'--	not hispanic or latino	female	'--	'--	white	Alive	'--	1933	'--	26475	'--	'--	'--	'--	M0	NX	Stage III	T3a	'--	'--	'--	'--	'--	'--	'--	'--	'--	'--	'--	'--	not reported	'--	'--	'--	'--	'--	0	1759	'--	'--
4fd166d4-0b77-4815-ae6a-2165522f8251	TCGA-CJ-4884	TCGA-KIRC	72	'--	'--	'--	'--	-26475	'--	not hispanic or latino	female	'--	'--	white	Alive	'--	1933	'--	26475	'--	'--	'--	'--	M0	NX	Stage III	T3a	'--	'--	'--	'--	'--	'--	'--	'--	'--	'--	'--	'--	not reported	'--	'--	'--	'--	'--	0	1759	'--	'--
54c9850c-9b67-42ea-a04b-16a88f786dfa	TCGA-BP-5201	TCGA-KIRC	63	'--	'--	'--	'--	-23125	'--	not hispanic or latino	male	'--	'--	white	Alive	'--	1945	'--	23125	'--	'--	'--	'--	M1	N0	Stage IV	T3b	'--	'--	'--	'--	'--	'--	'--	'--	'--	'--	'--	'--	not reported	'--	'--	'--	'--	'--	0	951	'--	'--
54c9850c-9b67-42ea-a04b-16a88f786dfa	TCGA-BP-5201	TCGA-KIRC	63	'--	'--	'--	'--	-23125	'--	not hispanic or latino	male	'--	'--	white	Alive	'--	1945	'--	23125	'--	'--	'--	'--	M1	N0	Stage IV	T3b	'--	'--	'--	'--	'--	'--	'--	'--	'--	'--	'--	'--	not reported	'--	'--	'--	'--	'--	0	951	'--	'--
9f5c0a43-d222-484a-9249-d288387dd7a1	TCGA-BP-5010	TCGA-KIRC	63	'--	'--	'--	'--	-23130	878	not hispanic or latino	male	'--	'--	white	Dead	'--	1944	2009	23130	'--	'--	'--	'--	M0	N0	Stage III	T3a	'--	'--	'--	'--	'--	'--	'--	'--	'--	'--	'--	'--	not reported	'--	'--	'--	'--	'--	0	'--	'--	'--
9f5c0a43-d222-484a-9249-d288387dd7a1	TCGA-BP-5010	TCGA-KIRC	63	'--	'--	'--	'--	-23130	878	not hispanic or latino	male	'--	'--	white	Dead	'--	1944	2009	23130	'--	'--	'--	'--	M0	N0	Stage III	T3a	'--	'--	'--	'--	'--	'--	'--	'--	'--	'--	'--	'--	not reported	'--	'--	'--	'--	'--	0	'--	'--	'--
f5759059-c0e3-4f1a-af96-5c7197d3c33c	TCGA-CZ-5987	TCGA-KIRC	60	'--	'--	'--	'--	-21928	445	not hispanic or latino	male	'--	'--	white	Dead	'--	1946	2007	21928	'--	'--	'--	'--	M1	NX	Stage IV	T3b	6th	'--	'--	'--	'--	'--	'--	'--	'--	'--	'--	'--	not reported	'--	'--	'--	'--	'--	0	'--	'--	'--
f5759059-c0e3-4f1a-af96-5c7197d3c33c	TCGA-CZ-5987	TCGA-KIRC	60	'--	'--	'--	'--	-21928	445	not hispanic or latino	male	'--	'--	white	Dead	'--	1946	2007	21928	'--	'--	'--	'--	M1	NX	Stage IV	T3b	6th	'--	'--	'--	'--	'--	'--	'--	'--	'--	'--	'--	not reported	'--	'--	'--	'--	'--	0	'--	'--	'--
d26f3a6b-72f4-4e48-815e-57b8b211112d	TCGA-B0-5698	TCGA-KIRC	77	'--	'--	'--	'--	-28438	'--	not hispanic or latino	male	'--	'--	black or african american	Alive	'--	1928	'--	28438	'--	'--	'--	'--	M0	N0	Stage I	T1b	6th	'--	'--	'--	'--	'--	'--	'--	'--	'--	'--	'--	not reported	'--	'--	'--	'--	'--	0	3631	'--	'--
d26f3a6b-72f4-4e48-815e-57b8b211112d	TCGA-B0-5698	TCGA-KIRC	77	'--	'--	'--	'--	-28438	'--	not hispanic or latino	male	'--	'--	black or african american	Alive	'--	1928	'--	28438	'--	'--	'--	'--	M0	N0	Stage I	T1b	6th	'--	'--	'--	'--	'--	'--	'--	'--	'--	'--	'--	not reported	'--	'--	'--	'--	'--	0	3631	'--	'--
0631dc8c-5950-4419-adf2-ec3b1e259fc8	TCGA-CJ-5686	TCGA-KIRC	59	'--	'--	'--	'--	-21836	'--	not hispanic or latino	female	'--	'--	white	Alive	'--	1946	'--	21836	'--	'--	'--	'--	M0	NX	Stage I	T1b	'--	'--	'--	'--	'--	'--	'--	'--	'--	'--	'--	'--	not reported	'--	'--	'--	'--	'--	0	2038	'--	'--
0631dc8c-5950-4419-adf2-ec3b1e259fc8	TCGA-CJ-5686	TCGA-KIRC	59	'--	'--	'--	'--	-21836	'--	not hispanic or latino	female	'--	'--	white	Alive	'--	1946	'--	21836	'--	'--	'--	'--	M0	NX	Stage I	T1b	'--	'--	'--	'--	'--	'--	'--	'--	'--	'--	'--	'--	not reported	'--	'--	'--	'--	'--	0	2038	'--	'--
ceb7cd9a-9cb1-42f2-a4ab-0b4381e2b85b	TCGA-CJ-5675	TCGA-KIRC	70	'--	'--	'--	'--	-25617	'--	not hispanic or latino	male	'--	'--	white	Alive	'--	1934	'--	25617	'--	'--	'--	'--	M0	NX	Stage II	T2a	7th	'--	'--	'--	'--	'--	'--	'--	'--	'--	'--	'--	not reported	'--	'--	'--	'--	'--	0	3936	'--	'--
ceb7cd9a-9cb1-42f2-a4ab-0b4381e2b85b	TCGA-CJ-5675	TCGA-KIRC	70	'--	'--	'--	'--	-25617	'--	not hispanic or latino	male	'--	'--	white	Alive	'--	1934	'--	25617	'--	'--	'--	'--	M0	NX	Stage II	T2a	7th	'--	'--	'--	'--	'--	'--	'--	'--	'--	'--	'--	not reported	'--	'--	'--	'--	'--	0	3936	'--	'--
3b2b492b-94af-4540-b283-3b9ef98d5b2f	TCGA-B0-5706	TCGA-KIRC	45	'--	'--	'--	'--	-16442	'--	not hispanic or latino	male	'--	'--	white	Alive	'--	1959	'--	16442	'--	'--	'--	'--	M0	N0	Stage II	T2	6th	'--	'--	'--	'--	'--	'--	'--	'--	'--	'--	'--	not reported	'--	'--	'--	'--	'--	0	3205	'--	'--
3b2b492b-94af-4540-b283-3b9ef98d5b2f	TCGA-B0-5706	TCGA-KIRC	45	'--	'--	'--	'--	-16442	'--	not hispanic or latino	male	'--	'--	white	Alive	'--	1959	'--	16442	'--	'--	'--	'--	M0	N0	Stage II	T2	6th	'--	'--	'--	'--	'--	'--	'--	'--	'--	'--	'--	not reported	'--	'--	'--	'--	'--	0	3205	'--	'--
4cfe4f31-f62c-423a-8b9f-17f455b15313	TCGA-BP-4760	TCGA-KIRC	69	'--	'--	'--	'--	-25268	'--	not hispanic or latino	male	'--	'--	black or african american	Alive	'--	1935	'--	25268	'--	'--	'--	'--	M0	NX	Stage I	T1a	'--	'--	'--	'--	'--	'--	'--	'--	'--	'--	'--	'--	not reported	'--	'--	'--	'--	'--	0	2361	'--	'--
4cfe4f31-f62c-423a-8b9f-17f455b15313	TCGA-BP-4760	TCGA-KIRC	69	'--	'--	'--	'--	-25268	'--	not hispanic or latino	male	'--	'--	black or african american	Alive	'--	1935	'--	25268	'--	'--	'--	'--	M0	NX	Stage I	T1a	'--	'--	'--	'--	'--	'--	'--	'--	'--	'--	'--	'--	not reported	'--	'--	'--	'--	'--	0	2361	'--	'--
dd35edfd-ee6c-461f-b2a6-2dff8324117c	TCGA-BP-4797	TCGA-KIRC	34	'--	'--	'--	'--	-12508	'--	not hispanic or latino	male	'--	'--	white	Alive	'--	1973	'--	12508	'--	'--	'--	'--	M0	N0	Stage III	T3b	'--	'--	'--	'--	'--	'--	'--	'--	'--	'--	'--	'--	not reported	'--	'--	'--	'--	'--	0	1107	'--	'--
dd35edfd-ee6c-461f-b2a6-2dff8324117c	TCGA-BP-4797	TCGA-KIRC	34	'--	'--	'--	'--	-12508	'--	not hispanic or latino	male	'--	'--	white	Alive	'--	1973	'--	12508	'--	'--	'--	'--	M0	N0	Stage III	T3b	'--	'--	'--	'--	'--	'--	'--	'--	'--	'--	'--	'--	not reported	'--	'--	'--	'--	'--	0	1107	'--	'--
3ea341e3-868a-44f5-937f-e6a93b031544	TCGA-CJ-4882	TCGA-KIRC	57	'--	'--	'--	'--	-21074	'--	not hispanic or latino	male	'--	'--	black or african american	Alive	'--	1948	'--	21074	'--	'--	'--	'--	M0	NX	Stage III	T3a	'--	'--	'--	'--	'--	'--	'--	'--	'--	'--	'--	'--	not reported	'--	'--	'--	'--	'--	0	1883	'--	'--
3ea341e3-868a-44f5-937f-e6a93b031544	TCGA-CJ-4882	TCGA-KIRC	57	'--	'--	'--	'--	-21074	'--	not hispanic or latino	male	'--	'--	black or african american	Alive	'--	1948	'--	21074	'--	'--	'--	'--	M0	NX	Stage III	T3a	'--	'--	'--	'--	'--	'--	'--	'--	'--	'--	'--	'--	not reported	'--	'--	'--	'--	'--	0	1883	'--	'--
c0171d4e-9970-44f4-8502-f31f0e145643	TCGA-AK-3445	TCGA-KIRC	69	'--	'--	'--	'--	-25494	'--	not hispanic or latino	male	'--	'--	white	Alive	'--	1937	'--	25494	'--	'--	'--	'--	M0	NX	Stage III	T3a	6th	'--	'--	'--	'--	'--	'--	'--	'--	'--	'--	'--	not reported	'--	'--	'--	'--	'--	0	2392	'--	'--
c0171d4e-9970-44f4-8502-f31f0e145643	TCGA-AK-3445	TCGA-KIRC	69	'--	'--	'--	'--	-25494	'--	not hispanic or latino	male	'--	'--	white	Alive	'--	1937	'--	25494	'--	'--	'--	'--	M0	NX	Stage III	T3a	6th	'--	'--	'--	'--	'--	'--	'--	'--	'--	'--	'--	not reported	'--	'--	'--	'--	'--	0	2392	'--	'--
8aaa4e25-5c12-4ace-96dc-91aaa0c4457c	TCGA-B0-5094	TCGA-KIRC	62	'--	'--	'--	'--	-22965	333	not hispanic or latino	male	'--	'--	white	Dead	'--	1946	2008	22965	'--	'--	'--	'--	M1	N0	Stage IV	T3b	'--	'--	'--	'--	'--	'--	'--	'--	'--	'--	'--	'--	not reported	'--	'--	'--	'--	'--	0	'--	'--	'--
8aaa4e25-5c12-4ace-96dc-91aaa0c4457c	TCGA-B0-5094	TCGA-KIRC	62	'--	'--	'--	'--	-22965	333	not hispanic or latino	male	'--	'--	white	Dead	'--	1946	2008	22965	'--	'--	'--	'--	M1	N0	Stage IV	T3b	'--	'--	'--	'--	'--	'--	'--	'--	'--	'--	'--	'--	not reported	'--	'--	'--	'--	'--	0	'--	'--	'--
878d1caa-c4d8-4864-888c-310a0c1ee898	TCGA-CZ-5468	TCGA-KIRC	84	'--	'--	'--	'--	-30729	59	not hispanic or latino	male	'--	'--	white	Dead	'--	1923	2007	30729	'--	'--	'--	'--	M1	NX	Stage IV	T3b	'--	'--	'--	'--	'--	'--	'--	'--	'--	'--	'--	'--	not reported	'--	'--	'--	'--	'--	0	59	'--	'--
878d1caa-c4d8-4864-888c-310a0c1ee898	TCGA-CZ-5468	TCGA-KIRC	84	'--	'--	'--	'--	-30729	59	not hispanic or latino	male	'--	'--	white	Dead	'--	1923	2007	30729	'--	'--	'--	'--	M1	NX	Stage IV	T3b	'--	'--	'--	'--	'--	'--	'--	'--	'--	'--	'--	'--	not reported	'--	'--	'--	'--	'--	0	59	'--	'--
1bc2ad71-fb9d-4012-bfe7-c39e215a51eb	TCGA-B4-5835	TCGA-KIRC	64	'--	'--	'--	'--	-23408	'--	not hispanic or latino	female	'--	'--	white	Alive	'--	1946	'--	23408	'--	'--	'--	'--	M0	N0	Stage I	T1	7th	'--	'--	'--	'--	'--	'--	'--	'--	'--	'--	'--	not reported	'--	'--	'--	'--	'--	0	16	'--	'--
1bc2ad71-fb9d-4012-bfe7-c39e215a51eb	TCGA-B4-5835	TCGA-KIRC	64	'--	'--	'--	'--	-23408	'--	not hispanic or latino	female	'--	'--	white	Alive	'--	1946	'--	23408	'--	'--	'--	'--	M0	N0	Stage I	T1	7th	'--	'--	'--	'--	'--	'--	'--	'--	'--	'--	'--	not reported	'--	'--	'--	'--	'--	0	16	'--	'--
037c691e-6320-451b-9276-78459f1b705c	TCGA-BP-4352	TCGA-KIRC	74	'--	'--	'--	'--	-27253	344	not hispanic or latino	female	'--	'--	white	Dead	'--	1933	2007	27253	'--	'--	'--	'--	M1	N0	Stage IV	T3b	'--	'--	'--	'--	'--	'--	'--	'--	'--	'--	'--	'--	not reported	'--	'--	'--	'--	'--	0	'--	'--	'--
037c691e-6320-451b-9276-78459f1b705c	TCGA-BP-4352	TCGA-KIRC	74	'--	'--	'--	'--	-27253	344	not hispanic or latino	female	'--	'--	white	Dead	'--	1933	2007	27253	'--	'--	'--	'--	M1	N0	Stage IV	T3b	'--	'--	'--	'--	'--	'--	'--	'--	'--	'--	'--	'--	not reported	'--	'--	'--	'--	'--	0	'--	'--	'--
2304b8f8-4cb4-46c5-a88e-c78d97b06d6b	TCGA-A3-3352	TCGA-KIRC	74	'--	'--	'--	'--	'--	561	not hispanic or latino	male	'--	'--	white	Dead	'--	1931	2006	'--	'--	'--	'--	'--	M0	N0	Stage III	T3a	'--	'--	'--	'--	'--	'--	'--	'--	'--	'--	'--	'--	not reported	'--	'--	'--	'--	'--	0	'--	'--	'--
2304b8f8-4cb4-46c5-a88e-c78d97b06d6b	TCGA-A3-3352	TCGA-KIRC	74	'--	'--	'--	'--	'--	561	not hispanic or latino	male	'--	'--	white	Dead	'--	1931	2006	'--	'--	'--	'--	'--	M0	N0	Stage III	T3a	'--	'--	'--	'--	'--	'--	'--	'--	'--	'--	'--	'--	not reported	'--	'--	'--	'--	'--	0	'--	'--	'--
2b1dea0a-6d55-4fdd-9c1c-0d9fbe03bd78	TCGA-3Z-A93Z	TCGA-KIRC	69	'--	'--	'--	'--	-25205	'--	not hispanic or latino	male	'--	'--	black or african american	Alive	'--	1944	'--	25205	M0	'--	'--	'--	M0	N0	Stage I	T1a	7th	'--	'--	'--	'--	'--	'--	'--	'--	'--	'--	'--	not reported	'--	'--	'--	'--	'--	0	385	'--	'--
2b1dea0a-6d55-4fdd-9c1c-0d9fbe03bd78	TCGA-3Z-A93Z	TCGA-KIRC	69	'--	'--	'--	'--	-25205	'--	not hispanic or latino	male	'--	'--	black or african american	Alive	'--	1944	'--	25205	M0	'--	'--	'--	M0	N0	Stage I	T1a	7th	'--	'--	'--	'--	'--	'--	'--	'--	'--	'--	'--	not reported	'--	'--	'--	'--	'--	0	385	'--	'--
fc7065fc-d834-4e7d-98bd-ca6666beb6cb	TCGA-B2-A4SR	TCGA-KIRC	61	'--	'--	'--	'--	-22637	'--	not hispanic or latino	male	'--	'--	black or african american	Alive	'--	1951	'--	22637	M0	'--	'--	'--	M0	NX	Stage II	T2a	7th	'--	'--	'--	'--	'--	'--	'--	'--	'--	'--	'--	not reported	'--	'--	'--	'--	'--	0	507	'--	'--
fc7065fc-d834-4e7d-98bd-ca6666beb6cb	TCGA-B2-A4SR	TCGA-KIRC	61	'--	'--	'--	'--	-22637	'--	not hispanic or latino	male	'--	'--	black or african american	Alive	'--	1951	'--	22637	M0	'--	'--	'--	M0	NX	Stage II	T2a	7th	'--	'--	'--	'--	'--	'--	'--	'--	'--	'--	'--	not reported	'--	'--	'--	'--	'--	0	507	'--	'--
6b0c1e54-b643-4490-927e-d5c91957d5d2	TCGA-CZ-5459	TCGA-KIRC	63	'--	'--	'--	'--	-23318	'--	not reported	male	'--	'--	white	Alive	'--	1943	'--	23318	'--	'--	'--	'--	M0	NX	Stage III	T3b	'--	'--	'--	'--	'--	'--	'--	'--	'--	'--	'--	'--	not reported	'--	'--	'--	'--	'--	0	1683	'--	'--
6b0c1e54-b643-4490-927e-d5c91957d5d2	TCGA-CZ-5459	TCGA-KIRC	63	'--	'--	'--	'--	-23318	'--	not reported	male	'--	'--	white	Alive	'--	1943	'--	23318	'--	'--	'--	'--	M0	NX	Stage III	T3b	'--	'--	'--	'--	'--	'--	'--	'--	'--	'--	'--	'--	not reported	'--	'--	'--	'--	'--	0	1683	'--	'--
513a4de3-427d-4823-8644-b6faf69a137f	TCGA-BP-4344	TCGA-KIRC	75	'--	'--	'--	'--	-27561	'--	not reported	female	'--	'--	white	Alive	'--	1931	'--	27561	'--	'--	'--	'--	M0	NX	Stage I	T1a	'--	'--	'--	'--	'--	'--	'--	'--	'--	'--	'--	'--	not reported	'--	'--	'--	'--	'--	0	1666	'--	'--
513a4de3-427d-4823-8644-b6faf69a137f	TCGA-BP-4344	TCGA-KIRC	75	'--	'--	'--	'--	-27561	'--	not reported	female	'--	'--	white	Alive	'--	1931	'--	27561	'--	'--	'--	'--	M0	NX	Stage I	T1a	'--	'--	'--	'--	'--	'--	'--	'--	'--	'--	'--	'--	not reported	'--	'--	'--	'--	'--	0	1666	'--	'--
fb3a387f-ebc6-4422-a782-5c19056f77f2	TCGA-B0-5104	TCGA-KIRC	90	'--	'--	'--	'--	-32872	0	not hispanic or latino	female	'--	'--	white	Dead	'--	1912	2009	32872	'--	'--	'--	'--	M0	N0	Stage I	T1	'--	'--	'--	'--	'--	'--	'--	'--	'--	'--	'--	'--	not reported	'--	'--	'--	'--	'--	0	'--	'--	'--
fb3a387f-ebc6-4422-a782-5c19056f77f2	TCGA-B0-5104	TCGA-KIRC	90	'--	'--	'--	'--	-32872	0	not hispanic or latino	female	'--	'--	white	Dead	'--	1912	2009	32872	'--	'--	'--	'--	M0	N0	Stage I	T1	'--	'--	'--	'--	'--	'--	'--	'--	'--	'--	'--	'--	not reported	'--	'--	'--	'--	'--	0	'--	'--	'--
4ee14e95-09d8-4512-b358-3e0e7cb74c9a	TCGA-B0-4844	TCGA-KIRC	60	'--	'--	'--	'--	-22220	313	not hispanic or latino	male	'--	'--	white	Dead	'--	1944	2004	22220	'--	'--	'--	'--	M1	NX	Stage IV	T3a	'--	'--	'--	'--	'--	'--	'--	'--	'--	'--	'--	'--	not reported	'--	'--	'--	'--	'--	0	'--	'--	'--
4ee14e95-09d8-4512-b358-3e0e7cb74c9a	TCGA-B0-4844	TCGA-KIRC	60	'--	'--	'--	'--	-22220	313	not hispanic or latino	male	'--	'--	white	Dead	'--	1944	2004	22220	'--	'--	'--	'--	M1	NX	Stage IV	T3a	'--	'--	'--	'--	'--	'--	'--	'--	'--	'--	'--	'--	not reported	'--	'--	'--	'--	'--	0	'--	'--	'--
e0127e51-43ba-4536-bc9d-004591f9c627	TCGA-CZ-5462	TCGA-KIRC	83	'--	'--	'--	'--	-30659	311	not reported	male	'--	'--	white	Dead	'--	1924	2007	30659	'--	'--	'--	'--	M1	NX	Stage IV	T1b	6th	'--	'--	'--	'--	'--	'--	'--	'--	'--	'--	'--	not reported	'--	'--	'--	'--	'--	0	'--	'--	'--
e0127e51-43ba-4536-bc9d-004591f9c627	TCGA-CZ-5462	TCGA-KIRC	83	'--	'--	'--	'--	-30659	311	not reported	male	'--	'--	white	Dead	'--	1924	2007	30659	'--	'--	'--	'--	M1	NX	Stage IV	T1b	6th	'--	'--	'--	'--	'--	'--	'--	'--	'--	'--	'--	not reported	'--	'--	'--	'--	'--	0	'--	'--	'--
0709749f-a30a-4fdd-a409-d12be09a5899	TCGA-AK-3450	TCGA-KIRC	85	'--	'--	'--	'--	-31364	'--	not hispanic or latino	female	'--	'--	white	Alive	'--	1921	'--	31364	'--	'--	'--	'--	M0	N0	Stage I	T1a	6th	'--	'--	'--	'--	'--	'--	'--	'--	'--	'--	'--	not reported	'--	'--	'--	'--	'--	0	1508	'--	'--
0709749f-a30a-4fdd-a409-d12be09a5899	TCGA-AK-3450	TCGA-KIRC	85	'--	'--	'--	'--	-31364	'--	not hispanic or latino	female	'--	'--	white	Alive	'--	1921	'--	31364	'--	'--	'--	'--	M0	N0	Stage I	T1a	6th	'--	'--	'--	'--	'--	'--	'--	'--	'--	'--	'--	not reported	'--	'--	'--	'--	'--	0	1508	'--	'--
7d35b1e4-8dcf-4caa-adce-e4b72a2a10ca	TCGA-B2-5633	TCGA-KIRC	56	'--	'--	'--	'--	-20493	'--	not hispanic or latino	male	'--	'--	white	Alive	'--	1954	'--	20493	'--	'--	'--	'--	M0	N0	Stage I	T1b	'--	'--	'--	'--	'--	'--	'--	'--	'--	'--	'--	'--	not reported	'--	'--	'--	'--	'--	0	963	'--	'--
7d35b1e4-8dcf-4caa-adce-e4b72a2a10ca	TCGA-B2-5633	TCGA-KIRC	56	'--	'--	'--	'--	-20493	'--	not hispanic or latino	male	'--	'--	white	Alive	'--	1954	'--	20493	'--	'--	'--	'--	M0	N0	Stage I	T1b	'--	'--	'--	'--	'--	'--	'--	'--	'--	'--	'--	'--	not reported	'--	'--	'--	'--	'--	0	963	'--	'--
897f85ec-7e14-426a-a532-eed01ccc90f1	TCGA-A3-3346	TCGA-KIRC	68	'--	'--	'--	'--	-25118	137	not reported	male	'--	'--	white	Dead	'--	1937	2005	25118	'--	'--	'--	'--	M0	NX	Stage I	T1b	'--	'--	'--	'--	'--	'--	'--	'--	'--	'--	'--	'--	not reported	'--	'--	'--	'--	'--	0	'--	'--	'--
897f85ec-7e14-426a-a532-eed01ccc90f1	TCGA-A3-3346	TCGA-KIRC	68	'--	'--	'--	'--	-25118	137	not reported	male	'--	'--	white	Dead	'--	1937	2005	25118	'--	'--	'--	'--	M0	NX	Stage I	T1b	'--	'--	'--	'--	'--	'--	'--	'--	'--	'--	'--	'--	not reported	'--	'--	'--	'--	'--	0	'--	'--	'--
cdfa3c5d-2fe8-4dfd-92c2-a54f39f55f18	TCGA-CJ-4641	TCGA-KIRC	55	'--	'--	'--	'--	-20410	1661	not hispanic or latino	female	'--	'--	white	Dead	'--	1950	2009	20410	'--	'--	'--	'--	M1	NX	Stage IV	T3a	'--	'--	'--	'--	'--	'--	'--	'--	'--	'--	'--	'--	not reported	'--	'--	'--	'--	'--	0	'--	'--	'--
cdfa3c5d-2fe8-4dfd-92c2-a54f39f55f18	TCGA-CJ-4641	TCGA-KIRC	55	'--	'--	'--	'--	-20410	1661	not hispanic or latino	female	'--	'--	white	Dead	'--	1950	2009	20410	'--	'--	'--	'--	M1	NX	Stage IV	T3a	'--	'--	'--	'--	'--	'--	'--	'--	'--	'--	'--	'--	not reported	'--	'--	'--	'--	'--	0	'--	'--	'--
88fc4bc4-32cf-4d92-8c29-20d920b8f719	TCGA-CW-5580	TCGA-KIRC	73	'--	'--	'--	'--	-26696	1964	not hispanic or latino	female	'--	'--	white	Dead	'--	1930	2008	26696	'--	'--	'--	'--	M1	NX	Stage IV	T3a	'--	'--	'--	'--	'--	'--	'--	'--	'--	'--	'--	'--	not reported	'--	'--	'--	'--	'--	0	'--	'--	'--
88fc4bc4-32cf-4d92-8c29-20d920b8f719	TCGA-CW-5580	TCGA-KIRC	73	'--	'--	'--	'--	-26696	1964	not hispanic or latino	female	'--	'--	white	Dead	'--	1930	2008	26696	'--	'--	'--	'--	M1	NX	Stage IV	T3a	'--	'--	'--	'--	'--	'--	'--	'--	'--	'--	'--	'--	not reported	'--	'--	'--	'--	'--	0	'--	'--	'--
6b1ff32f-75a4-44aa-9da4-b6872e179c9f	TCGA-B0-5107	TCGA-KIRC	65	'--	'--	'--	'--	-23929	927	not hispanic or latino	female	'--	'--	white	Dead	'--	1942	2009	23929	'--	'--	'--	'--	M1	N0	Stage IV	T2	'--	'--	'--	'--	'--	'--	'--	'--	'--	'--	'--	'--	not reported	'--	'--	'--	'--	'--	0	'--	'--	'--
6b1ff32f-75a4-44aa-9da4-b6872e179c9f	TCGA-B0-5107	TCGA-KIRC	65	'--	'--	'--	'--	-23929	927	not hispanic or latino	female	'--	'--	white	Dead	'--	1942	2009	23929	'--	'--	'--	'--	M1	N0	Stage IV	T2	'--	'--	'--	'--	'--	'--	'--	'--	'--	'--	'--	'--	not reported	'--	'--	'--	'--	'--	0	'--	'--	'--
f57690ba-a120-4ea2-83e0-0559d1eb62c4	TCGA-B0-5080	TCGA-KIRC	63	'--	'--	'--	'--	-23052	342	not hispanic or latino	male	'--	'--	white	Dead	'--	1942	2005	23052	'--	'--	'--	'--	M1	N0	Stage IV	T3a	'--	'--	'--	'--	'--	'--	'--	'--	'--	'--	'--	'--	not reported	'--	'--	'--	'--	'--	0	'--	'--	'--
f57690ba-a120-4ea2-83e0-0559d1eb62c4	TCGA-B0-5080	TCGA-KIRC	63	'--	'--	'--	'--	-23052	342	not hispanic or latino	male	'--	'--	white	Dead	'--	1942	2005	23052	'--	'--	'--	'--	M1	N0	Stage IV	T3a	'--	'--	'--	'--	'--	'--	'--	'--	'--	'--	'--	'--	not reported	'--	'--	'--	'--	'--	0	'--	'--	'--
62cf9546-b932-4a5e-bc9b-4103506d296d	TCGA-B0-5705	TCGA-KIRC	65	'--	'--	'--	'--	-23746	'--	not hispanic or latino	female	'--	'--	white	Alive	'--	1937	'--	23746	'--	'--	'--	'--	M0	N0	Stage I	T1	5th	'--	'--	'--	'--	'--	'--	'--	'--	'--	'--	'--	not reported	'--	'--	'--	'--	'--	0	4537	'--	'--
62cf9546-b932-4a5e-bc9b-4103506d296d	TCGA-B0-5705	TCGA-KIRC	65	'--	'--	'--	'--	-23746	'--	not hispanic or latino	female	'--	'--	white	Alive	'--	1937	'--	23746	'--	'--	'--	'--	M0	N0	Stage I	T1	5th	'--	'--	'--	'--	'--	'--	'--	'--	'--	'--	'--	not reported	'--	'--	'--	'--	'--	0	4537	'--	'--
61c75ffb-9d5d-478e-af48-1808e700aceb	TCGA-CJ-4640	TCGA-KIRC	49	'--	'--	'--	'--	-18178	'--	hispanic or latino	male	'--	'--	white	Alive	'--	1955	'--	18178	'--	'--	'--	'--	M0	N0	Stage III	T3a	7th	'--	'--	'--	'--	'--	'--	'--	'--	'--	'--	'--	not reported	'--	'--	'--	'--	'--	0	3480	'--	'--
61c75ffb-9d5d-478e-af48-1808e700aceb	TCGA-CJ-4640	TCGA-KIRC	49	'--	'--	'--	'--	-18178	'--	hispanic or latino	male	'--	'--	white	Alive	'--	1955	'--	18178	'--	'--	'--	'--	M0	N0	Stage III	T3a	7th	'--	'--	'--	'--	'--	'--	'--	'--	'--	'--	'--	not reported	'--	'--	'--	'--	'--	0	3480	'--	'--
e04bd954-b207-481d-84fd-6c4f8d070e8a	TCGA-BP-4763	TCGA-KIRC	79	'--	'--	'--	'--	-29150	1270	not reported	female	'--	'--	white	Dead	'--	1925	2007	29150	'--	'--	'--	'--	M0	NX	Stage I	T1a	'--	'--	'--	'--	'--	'--	'--	'--	'--	'--	'--	'--	not reported	'--	'--	'--	'--	'--	0	'--	'--	'--
e04bd954-b207-481d-84fd-6c4f8d070e8a	TCGA-BP-4763	TCGA-KIRC	79	'--	'--	'--	'--	-29150	1270	not reported	female	'--	'--	white	Dead	'--	1925	2007	29150	'--	'--	'--	'--	M0	NX	Stage I	T1a	'--	'--	'--	'--	'--	'--	'--	'--	'--	'--	'--	'--	not reported	'--	'--	'--	'--	'--	0	'--	'--	'--
b764e6a1-da21-4593-b133-25827c5b8d47	TCGA-B0-4817	TCGA-KIRC	81	'--	'--	'--	'--	-29873	1019	not hispanic or latino	male	'--	'--	white	Dead	'--	1921	2004	29873	'--	'--	'--	'--	M0	N0	Stage III	T3c	'--	'--	'--	'--	'--	'--	'--	'--	'--	'--	'--	'--	not reported	'--	'--	'--	'--	'--	0	'--	'--	'--
b764e6a1-da21-4593-b133-25827c5b8d47	TCGA-B0-4817	TCGA-KIRC	81	'--	'--	'--	'--	-29873	1019	not hispanic or latino	male	'--	'--	white	Dead	'--	1921	2004	29873	'--	'--	'--	'--	M0	N0	Stage III	T3c	'--	'--	'--	'--	'--	'--	'--	'--	'--	'--	'--	'--	not reported	'--	'--	'--	'--	'--	0	'--	'--	'--
5f0f03c2-4a39-48c4-a41d-c2990c422741	TCGA-B0-4690	TCGA-KIRC	65	'--	'--	'--	'--	-23985	43	not hispanic or latino	male	'--	'--	white	Dead	'--	1943	2008	23985	'--	'--	'--	'--	M1	N0	Stage IV	T4	'--	'--	'--	'--	'--	'--	'--	'--	'--	'--	'--	'--	not reported	'--	'--	'--	'--	'--	0	'--	'--	'--
5f0f03c2-4a39-48c4-a41d-c2990c422741	TCGA-B0-4690	TCGA-KIRC	65	'--	'--	'--	'--	-23985	43	not hispanic or latino	male	'--	'--	white	Dead	'--	1943	2008	23985	'--	'--	'--	'--	M1	N0	Stage IV	T4	'--	'--	'--	'--	'--	'--	'--	'--	'--	'--	'--	'--	not reported	'--	'--	'--	'--	'--	0	'--	'--	'--
c01afa58-af3f-40f1-b4fe-36909ae3871e	TCGA-BP-4970	TCGA-KIRC	44	'--	'--	'--	'--	-16228	'--	not reported	male	'--	'--	asian	Alive	'--	1962	'--	16228	'--	'--	'--	'--	M0	N1	Stage III	T1a	'--	'--	'--	'--	'--	'--	'--	'--	'--	'--	'--	'--	not reported	'--	'--	'--	'--	'--	0	433	'--	'--
c01afa58-af3f-40f1-b4fe-36909ae3871e	TCGA-BP-4970	TCGA-KIRC	44	'--	'--	'--	'--	-16228	'--	not reported	male	'--	'--	asian	Alive	'--	1962	'--	16228	'--	'--	'--	'--	M0	N1	Stage III	T1a	'--	'--	'--	'--	'--	'--	'--	'--	'--	'--	'--	'--	not reported	'--	'--	'--	'--	'--	0	433	'--	'--
6fbf13b2-614b-4c61-824b-81ae25daae31	TCGA-BP-4777	TCGA-KIRC	46	'--	'--	'--	'--	-17133	'--	not hispanic or latino	male	'--	'--	white	Alive	'--	1959	'--	17133	'--	'--	'--	'--	M0	NX	Stage I	T1a	'--	'--	'--	'--	'--	'--	'--	'--	'--	'--	'--	'--	not reported	'--	'--	'--	'--	'--	0	1731	'--	'--
6fbf13b2-614b-4c61-824b-81ae25daae31	TCGA-BP-4777	TCGA-KIRC	46	'--	'--	'--	'--	-17133	'--	not hispanic or latino	male	'--	'--	white	Alive	'--	1959	'--	17133	'--	'--	'--	'--	M0	NX	Stage I	T1a	'--	'--	'--	'--	'--	'--	'--	'--	'--	'--	'--	'--	not reported	'--	'--	'--	'--	'--	0	1731	'--	'--
d2664fde-ce3b-45e6-9a23-4a07980f7bac	TCGA-CJ-5677	TCGA-KIRC	54	'--	'--	'--	'--	-19849	782	not hispanic or latino	female	'--	'--	white	Dead	'--	1950	2006	19849	'--	'--	'--	'--	M1	NX	Stage IV	T3a	'--	'--	'--	'--	'--	'--	'--	'--	'--	'--	'--	'--	not reported	'--	'--	'--	'--	'--	0	'--	'--	'--
d2664fde-ce3b-45e6-9a23-4a07980f7bac	TCGA-CJ-5677	TCGA-KIRC	54	'--	'--	'--	'--	-19849	782	not hispanic or latino	female	'--	'--	white	Dead	'--	1950	2006	19849	'--	'--	'--	'--	M1	NX	Stage IV	T3a	'--	'--	'--	'--	'--	'--	'--	'--	'--	'--	'--	'--	not reported	'--	'--	'--	'--	'--	0	'--	'--	'--
e7c8a4d3-d51e-482a-9045-4de9c9f29945	TCGA-B0-5106	TCGA-KIRC	64	'--	'--	'--	'--	-23547	1598	not hispanic or latino	male	'--	'--	white	Dead	'--	1940	2008	23547	'--	'--	'--	'--	M0	N0	Stage I	T1a	'--	'--	'--	'--	'--	'--	'--	'--	'--	'--	'--	'--	not reported	'--	'--	'--	'--	'--	0	'--	'--	'--
e7c8a4d3-d51e-482a-9045-4de9c9f29945	TCGA-B0-5106	TCGA-KIRC	64	'--	'--	'--	'--	-23547	1598	not hispanic or latino	male	'--	'--	white	Dead	'--	1940	2008	23547	'--	'--	'--	'--	M0	N0	Stage I	T1a	'--	'--	'--	'--	'--	'--	'--	'--	'--	'--	'--	'--	not reported	'--	'--	'--	'--	'--	0	'--	'--	'--
bcbab8ce-abf1-4029-9419-6b1c671d41df	TCGA-B0-4699	TCGA-KIRC	74	'--	'--	'--	'--	-27225	110	not hispanic or latino	male	'--	'--	white	Dead	'--	1930	2004	27225	'--	'--	'--	'--	M1	N0	Stage IV	T4	'--	'--	'--	'--	'--	'--	'--	'--	'--	'--	'--	'--	not reported	'--	'--	'--	'--	'--	0	'--	'--	'--
bcbab8ce-abf1-4029-9419-6b1c671d41df	TCGA-B0-4699	TCGA-KIRC	74	'--	'--	'--	'--	-27225	110	not hispanic or latino	male	'--	'--	white	Dead	'--	1930	2004	27225	'--	'--	'--	'--	M1	N0	Stage IV	T4	'--	'--	'--	'--	'--	'--	'--	'--	'--	'--	'--	'--	not reported	'--	'--	'--	'--	'--	0	'--	'--	'--
d99f31f7-2b3b-47e8-bd26-8d37da22aca0	TCGA-B0-4846	TCGA-KIRC	52	'--	'--	'--	'--	-19139	1200	not hispanic or latino	male	'--	'--	white	Dead	'--	1952	2007	19139	'--	'--	'--	'--	M1	N0	Stage IV	T3a	6th	'--	'--	'--	'--	'--	'--	'--	'--	'--	'--	'--	not reported	'--	'--	'--	'--	'--	0	'--	'--	'--
d99f31f7-2b3b-47e8-bd26-8d37da22aca0	TCGA-B0-4846	TCGA-KIRC	52	'--	'--	'--	'--	-19139	1200	not hispanic or latino	male	'--	'--	white	Dead	'--	1952	2007	19139	'--	'--	'--	'--	M1	N0	Stage IV	T3a	6th	'--	'--	'--	'--	'--	'--	'--	'--	'--	'--	'--	not reported	'--	'--	'--	'--	'--	0	'--	'--	'--
766999d7-fa28-415b-8783-be62b1b2fd70	TCGA-B8-5164	TCGA-KIRC	65	'--	'--	'--	'--	-23863	'--	not hispanic or latino	male	'--	'--	white	Alive	'--	1945	'--	23863	'--	'--	'--	'--	M0	N0	Stage III	T3a	7th	'--	'--	'--	'--	'--	'--	'--	'--	'--	'--	'--	not reported	'--	'--	'--	'--	'--	0	26	'--	'--
766999d7-fa28-415b-8783-be62b1b2fd70	TCGA-B8-5164	TCGA-KIRC	65	'--	'--	'--	'--	-23863	'--	not hispanic or latino	male	'--	'--	white	Alive	'--	1945	'--	23863	'--	'--	'--	'--	M0	N0	Stage III	T3a	7th	'--	'--	'--	'--	'--	'--	'--	'--	'--	'--	'--	not reported	'--	'--	'--	'--	'--	0	26	'--	'--
09d7ce7a-774e-4784-9c9a-32b766fdb173	TCGA-B8-A54J	TCGA-KIRC	60	'--	'--	'--	'--	-22071	'--	not hispanic or latino	male	'--	'--	black or african american	Alive	'--	1952	'--	22071	M0	'--	'--	'--	MX	NX	Stage II	T2a	7th	'--	'--	'--	'--	'--	'--	'--	'--	'--	'--	'--	not reported	'--	'--	'--	'--	'--	0	528	'--	'--
09d7ce7a-774e-4784-9c9a-32b766fdb173	TCGA-B8-A54J	TCGA-KIRC	60	'--	'--	'--	'--	-22071	'--	not hispanic or latino	male	'--	'--	black or african american	Alive	'--	1952	'--	22071	M0	'--	'--	'--	MX	NX	Stage II	T2a	7th	'--	'--	'--	'--	'--	'--	'--	'--	'--	'--	'--	not reported	'--	'--	'--	'--	'--	0	528	'--	'--
34e8fbd8-ed33-4d11-af4a-dd33af37fe28	TCGA-BP-4340	TCGA-KIRC	70	'--	'--	'--	'--	-25752	562	not reported	female	'--	'--	white	Dead	'--	1933	2004	25752	'--	'--	'--	'--	M0	N0	Stage I	T1b	'--	'--	'--	'--	'--	'--	'--	'--	'--	'--	'--	'--	not reported	'--	'--	'--	'--	'--	0	'--	'--	'--
34e8fbd8-ed33-4d11-af4a-dd33af37fe28	TCGA-BP-4340	TCGA-KIRC	70	'--	'--	'--	'--	-25752	562	not reported	female	'--	'--	white	Dead	'--	1933	2004	25752	'--	'--	'--	'--	M0	N0	Stage I	T1b	'--	'--	'--	'--	'--	'--	'--	'--	'--	'--	'--	'--	not reported	'--	'--	'--	'--	'--	0	'--	'--	'--
8d02978a-10cb-4bbf-8980-78aebe70bcd1	TCGA-A3-3328	TCGA-KIRC	79	'--	'--	'--	'--	-29168	'--	not hispanic or latino	male	'--	'--	white	Alive	'--	1928	'--	29168	'--	'--	'--	'--	M0	N0	Stage I	T1b	'--	'--	'--	'--	'--	'--	'--	'--	'--	'--	'--	'--	not reported	'--	'--	'--	'--	'--	0	1385	'--	'--
8d02978a-10cb-4bbf-8980-78aebe70bcd1	TCGA-A3-3328	TCGA-KIRC	79	'--	'--	'--	'--	-29168	'--	not hispanic or latino	male	'--	'--	white	Alive	'--	1928	'--	29168	'--	'--	'--	'--	M0	N0	Stage I	T1b	'--	'--	'--	'--	'--	'--	'--	'--	'--	'--	'--	'--	not reported	'--	'--	'--	'--	'--	0	1385	'--	'--
30208a4c-ecb0-4b3c-a349-87e1c1f43e85	TCGA-BP-5170	TCGA-KIRC	55	'--	'--	'--	'--	-20229	'--	not reported	male	'--	'--	white	Alive	'--	1949	'--	20229	'--	'--	'--	'--	M0	NX	Stage I	T1a	'--	'--	'--	'--	'--	'--	'--	'--	'--	'--	'--	'--	not reported	'--	'--	'--	'--	'--	0	2412	'--	'--
30208a4c-ecb0-4b3c-a349-87e1c1f43e85	TCGA-BP-5170	TCGA-KIRC	55	'--	'--	'--	'--	-20229	'--	not reported	male	'--	'--	white	Alive	'--	1949	'--	20229	'--	'--	'--	'--	M0	NX	Stage I	T1a	'--	'--	'--	'--	'--	'--	'--	'--	'--	'--	'--	'--	not reported	'--	'--	'--	'--	'--	0	2412	'--	'--
7a4283eb-00e8-4174-b6b9-6d98c65932c5	TCGA-B0-4688	TCGA-KIRC	46	'--	'--	'--	'--	-16804	101	not hispanic or latino	male	'--	'--	white	Dead	'--	1962	2008	16804	'--	'--	'--	'--	M1	N0	Stage IV	T4	'--	'--	'--	'--	'--	'--	'--	'--	'--	'--	'--	'--	not reported	'--	'--	'--	'--	'--	0	'--	'--	'--
7a4283eb-00e8-4174-b6b9-6d98c65932c5	TCGA-B0-4688	TCGA-KIRC	46	'--	'--	'--	'--	-16804	101	not hispanic or latino	male	'--	'--	white	Dead	'--	1962	2008	16804	'--	'--	'--	'--	M1	N0	Stage IV	T4	'--	'--	'--	'--	'--	'--	'--	'--	'--	'--	'--	'--	not reported	'--	'--	'--	'--	'--	0	'--	'--	'--
aba26e6b-f11c-4ae6-a0d6-85bdd2060e8f	TCGA-DV-5567	TCGA-KIRC	40	'--	'--	'--	'--	-14642	'--	not hispanic or latino	female	'--	'--	black or african american	Alive	'--	1968	'--	14642	'--	'--	'--	'--	M0	NX	Stage I	T1a	'--	'--	'--	'--	'--	'--	'--	'--	'--	'--	'--	'--	not reported	'--	'--	'--	'--	'--	0	2004	'--	'--
aba26e6b-f11c-4ae6-a0d6-85bdd2060e8f	TCGA-DV-5567	TCGA-KIRC	40	'--	'--	'--	'--	-14642	'--	not hispanic or latino	female	'--	'--	black or african american	Alive	'--	1968	'--	14642	'--	'--	'--	'--	M0	NX	Stage I	T1a	'--	'--	'--	'--	'--	'--	'--	'--	'--	'--	'--	'--	not reported	'--	'--	'--	'--	'--	0	2004	'--	'--
73512f9d-c6e4-446f-8e31-666c6af44da5	TCGA-B0-5121	TCGA-KIRC	56	'--	'--	'--	'--	-20635	'--	not hispanic or latino	male	'--	'--	white	Alive	'--	1954	'--	20635	'--	'--	'--	'--	M0	N0	Stage I	T1b	7th	'--	'--	'--	'--	'--	'--	'--	'--	'--	'--	'--	not reported	'--	'--	'--	'--	'--	0	1485	'--	'--
73512f9d-c6e4-446f-8e31-666c6af44da5	TCGA-B0-5121	TCGA-KIRC	56	'--	'--	'--	'--	-20635	'--	not hispanic or latino	male	'--	'--	white	Alive	'--	1954	'--	20635	'--	'--	'--	'--	M0	N0	Stage I	T1b	7th	'--	'--	'--	'--	'--	'--	'--	'--	'--	'--	'--	not reported	'--	'--	'--	'--	'--	0	1485	'--	'--
c04c5ac6-5b44-4e47-bf52-e4d92d76eea5	TCGA-A3-3335	TCGA-KIRC	41	'--	'--	'--	'--	-15250	'--	not hispanic or latino	male	'--	'--	white	Alive	'--	1965	'--	15250	'--	'--	'--	'--	M0	N0	Stage II	T2a	'--	'--	'--	'--	'--	'--	'--	'--	'--	'--	'--	'--	not reported	'--	'--	'--	'--	'--	0	1886	'--	'--
c04c5ac6-5b44-4e47-bf52-e4d92d76eea5	TCGA-A3-3335	TCGA-KIRC	41	'--	'--	'--	'--	-15250	'--	not hispanic or latino	male	'--	'--	white	Alive	'--	1965	'--	15250	'--	'--	'--	'--	M0	N0	Stage II	T2a	'--	'--	'--	'--	'--	'--	'--	'--	'--	'--	'--	'--	not reported	'--	'--	'--	'--	'--	0	1886	'--	'--
9a404208-c3d3-4e6b-b511-1a4ccf595c18	TCGA-BP-4782	TCGA-KIRC	55	'--	'--	'--	'--	-20102	'--	not reported	female	'--	'--	white	Alive	'--	1950	'--	20102	'--	'--	'--	'--	M0	NX	Stage I	T1a	'--	'--	'--	'--	'--	'--	'--	'--	'--	'--	'--	'--	not reported	'--	'--	'--	'--	'--	0	354	'--	'--
9a404208-c3d3-4e6b-b511-1a4ccf595c18	TCGA-BP-4782	TCGA-KIRC	55	'--	'--	'--	'--	-20102	'--	not reported	female	'--	'--	white	Alive	'--	1950	'--	20102	'--	'--	'--	'--	M0	NX	Stage I	T1a	'--	'--	'--	'--	'--	'--	'--	'--	'--	'--	'--	'--	not reported	'--	'--	'--	'--	'--	0	354	'--	'--
3dd36758-04ad-4ba4-bf17-707649d6f1a0	TCGA-B0-4810	TCGA-KIRC	47	'--	'--	'--	'--	-17402	478	not hispanic or latino	male	'--	'--	white	Dead	'--	1954	2002	17402	'--	'--	'--	'--	M0	N1	Stage III	T3a	'--	'--	'--	'--	'--	'--	'--	'--	'--	'--	'--	'--	not reported	'--	'--	'--	'--	'--	0	'--	'--	'--
3dd36758-04ad-4ba4-bf17-707649d6f1a0	TCGA-B0-4810	TCGA-KIRC	47	'--	'--	'--	'--	-17402	478	not hispanic or latino	male	'--	'--	white	Dead	'--	1954	2002	17402	'--	'--	'--	'--	M0	N1	Stage III	T3a	'--	'--	'--	'--	'--	'--	'--	'--	'--	'--	'--	'--	not reported	'--	'--	'--	'--	'--	0	'--	'--	'--
900b5f21-e8fb-4a3f-b8e3-ef098716e508	TCGA-CJ-4899	TCGA-KIRC	42	'--	'--	'--	'--	-15637	'--	not hispanic or latino	male	'--	'--	asian	Alive	'--	1964	'--	15637	'--	'--	'--	'--	M0	NX	Stage I	T1b	'--	'--	'--	'--	'--	'--	'--	'--	'--	'--	'--	'--	not reported	'--	'--	'--	'--	'--	0	1528	'--	'--
900b5f21-e8fb-4a3f-b8e3-ef098716e508	TCGA-CJ-4899	TCGA-KIRC	42	'--	'--	'--	'--	-15637	'--	not hispanic or latino	male	'--	'--	asian	Alive	'--	1964	'--	15637	'--	'--	'--	'--	M0	NX	Stage I	T1b	'--	'--	'--	'--	'--	'--	'--	'--	'--	'--	'--	'--	not reported	'--	'--	'--	'--	'--	0	1528	'--	'--
cba5705a-80dd-4496-9283-c5d3a92c7dba	TCGA-B8-4146	TCGA-KIRC	41	'--	'--	'--	'--	-15063	'--	not hispanic or latino	female	'--	'--	white	Alive	'--	1968	'--	15063	'--	'--	'--	'--	M0	NX	Stage I	T1b	6th	'--	'--	'--	'--	'--	'--	'--	'--	'--	'--	'--	not reported	'--	'--	'--	'--	'--	0	511	'--	'--
cba5705a-80dd-4496-9283-c5d3a92c7dba	TCGA-B8-4146	TCGA-KIRC	41	'--	'--	'--	'--	-15063	'--	not hispanic or latino	female	'--	'--	white	Alive	'--	1968	'--	15063	'--	'--	'--	'--	M0	NX	Stage I	T1b	6th	'--	'--	'--	'--	'--	'--	'--	'--	'--	'--	'--	not reported	'--	'--	'--	'--	'--	0	511	'--	'--
afd60992-f279-46ee-8fb9-53f6be850f6c	TCGA-B4-5834	TCGA-KIRC	59	'--	'--	'--	'--	-21713	'--	not hispanic or latino	male	'--	'--	white	Alive	'--	1951	'--	21713	'--	'--	'--	'--	M0	N0	Stage I	T1	7th	'--	'--	'--	'--	'--	'--	'--	'--	'--	'--	'--	not reported	'--	'--	'--	'--	'--	0	38	'--	'--
afd60992-f279-46ee-8fb9-53f6be850f6c	TCGA-B4-5834	TCGA-KIRC	59	'--	'--	'--	'--	-21713	'--	not hispanic or latino	male	'--	'--	white	Alive	'--	1951	'--	21713	'--	'--	'--	'--	M0	N0	Stage I	T1	7th	'--	'--	'--	'--	'--	'--	'--	'--	'--	'--	'--	not reported	'--	'--	'--	'--	'--	0	38	'--	'--
74844571-c5a3-4a14-ac19-c7c1ce40259b	TCGA-B0-5702	TCGA-KIRC	71	'--	'--	'--	'--	-26186	'--	not hispanic or latino	male	'--	'--	white	Alive	'--	1936	'--	26186	'--	'--	'--	'--	M0	N0	Stage I	T1b	6th	'--	'--	'--	'--	'--	'--	'--	'--	'--	'--	'--	not reported	'--	'--	'--	'--	'--	0	2172	'--	'--
74844571-c5a3-4a14-ac19-c7c1ce40259b	TCGA-B0-5702	TCGA-KIRC	71	'--	'--	'--	'--	-26186	'--	not hispanic or latino	male	'--	'--	white	Alive	'--	1936	'--	26186	'--	'--	'--	'--	M0	N0	Stage I	T1b	6th	'--	'--	'--	'--	'--	'--	'--	'--	'--	'--	'--	not reported	'--	'--	'--	'--	'--	0	2172	'--	'--
dfd2c288-5054-4fc1-9cae-f437779dc2de	TCGA-B0-5697	TCGA-KIRC	50	'--	'--	'--	'--	-18486	'--	not hispanic or latino	male	'--	'--	white	Alive	'--	1957	'--	18486	'--	'--	'--	'--	M0	N0	Stage I	T1a	6th	'--	'--	'--	'--	'--	'--	'--	'--	'--	'--	'--	not reported	'--	'--	'--	'--	'--	0	2630	'--	'--
dfd2c288-5054-4fc1-9cae-f437779dc2de	TCGA-B0-5697	TCGA-KIRC	50	'--	'--	'--	'--	-18486	'--	not hispanic or latino	male	'--	'--	white	Alive	'--	1957	'--	18486	'--	'--	'--	'--	M0	N0	Stage I	T1a	6th	'--	'--	'--	'--	'--	'--	'--	'--	'--	'--	'--	not reported	'--	'--	'--	'--	'--	0	2630	'--	'--
44143697-c4b3-4051-9594-d53131c05889	TCGA-BP-4758	TCGA-KIRC	40	'--	'--	'--	'--	-14824	'--	not reported	male	'--	'--	white	Alive	'--	1964	'--	14824	'--	'--	'--	'--	M0	NX	Stage I	T1a	'--	'--	'--	'--	'--	'--	'--	'--	'--	'--	'--	'--	not reported	'--	'--	'--	'--	'--	0	2208	'--	'--
44143697-c4b3-4051-9594-d53131c05889	TCGA-BP-4758	TCGA-KIRC	40	'--	'--	'--	'--	-14824	'--	not reported	male	'--	'--	white	Alive	'--	1964	'--	14824	'--	'--	'--	'--	M0	NX	Stage I	T1a	'--	'--	'--	'--	'--	'--	'--	'--	'--	'--	'--	'--	not reported	'--	'--	'--	'--	'--	0	2208	'--	'--
fef57c51-0858-42fb-b9eb-3727d274a4e1	TCGA-DV-A4VZ	TCGA-KIRC	53	'--	'--	'--	'--	-19560	'--	not hispanic or latino	male	'--	'--	black or african american	Alive	'--	1954	'--	19560	MX	'--	'--	'--	MX	NX	Stage I	T1a	6th	'--	'--	'--	'--	'--	'--	'--	'--	'--	'--	'--	not reported	'--	'--	'--	'--	'--	0	365	'--	'--
fef57c51-0858-42fb-b9eb-3727d274a4e1	TCGA-DV-A4VZ	TCGA-KIRC	53	'--	'--	'--	'--	-19560	'--	not hispanic or latino	male	'--	'--	black or african american	Alive	'--	1954	'--	19560	MX	'--	'--	'--	MX	NX	Stage I	T1a	6th	'--	'--	'--	'--	'--	'--	'--	'--	'--	'--	'--	not reported	'--	'--	'--	'--	'--	0	365	'--	'--
52d80054-3745-438c-b96e-e344c4ee4a5d	TCGA-B0-4819	TCGA-KIRC	60	'--	'--	'--	'--	-22220	183	not hispanic or latino	female	'--	'--	white	Dead	'--	1942	2002	22220	'--	'--	'--	'--	M1	NX	Stage IV	T3b	'--	'--	'--	'--	'--	'--	'--	'--	'--	'--	'--	'--	not reported	'--	'--	'--	'--	'--	0	183	'--	'--
52d80054-3745-438c-b96e-e344c4ee4a5d	TCGA-B0-4819	TCGA-KIRC	60	'--	'--	'--	'--	-22220	183	not hispanic or latino	female	'--	'--	white	Dead	'--	1942	2002	22220	'--	'--	'--	'--	M1	NX	Stage IV	T3b	'--	'--	'--	'--	'--	'--	'--	'--	'--	'--	'--	'--	not reported	'--	'--	'--	'--	'--	0	183	'--	'--
d4815225-0ac0-4295-a70d-74162066c0bd	TCGA-A3-3343	TCGA-KIRC	79	'--	'--	'--	'--	-28930	'--	not hispanic or latino	male	'--	'--	white	Alive	'--	1926	'--	28930	'--	'--	'--	'--	M0	N0	Stage II	T2	'--	'--	'--	'--	'--	'--	'--	'--	'--	'--	'--	'--	not reported	'--	'--	'--	'--	'--	0	945	'--	'--
d4815225-0ac0-4295-a70d-74162066c0bd	TCGA-A3-3343	TCGA-KIRC	79	'--	'--	'--	'--	-28930	'--	not hispanic or latino	male	'--	'--	white	Alive	'--	1926	'--	28930	'--	'--	'--	'--	M0	N0	Stage II	T2	'--	'--	'--	'--	'--	'--	'--	'--	'--	'--	'--	'--	not reported	'--	'--	'--	'--	'--	0	945	'--	'--
75e02a42-6937-4761-868b-c369c7bd3c72	TCGA-B4-5832	TCGA-KIRC	65	'--	'--	'--	'--	-23806	'--	not hispanic or latino	male	'--	'--	white	Alive	'--	1945	'--	23806	'--	'--	'--	'--	M0	N0	Stage III	T3b	7th	'--	'--	'--	'--	'--	'--	'--	'--	'--	'--	'--	not reported	'--	'--	'--	'--	'--	0	155	'--	'--
75e02a42-6937-4761-868b-c369c7bd3c72	TCGA-B4-5832	TCGA-KIRC	65	'--	'--	'--	'--	-23806	'--	not hispanic or latino	male	'--	'--	white	Alive	'--	1945	'--	23806	'--	'--	'--	'--	M0	N0	Stage III	T3b	7th	'--	'--	'--	'--	'--	'--	'--	'--	'--	'--	'--	not reported	'--	'--	'--	'--	'--	0	155	'--	'--
d7ab7ec0-3de7-4ffd-a5ac-f75579355b2a	TCGA-B0-5402	TCGA-KIRC	64	'--	'--	'--	'--	-23477	'--	not hispanic or latino	male	'--	'--	white	Alive	'--	1946	'--	23477	'--	'--	'--	'--	M0	NX	Stage IV	T4	7th	'--	'--	'--	'--	'--	'--	'--	'--	'--	'--	'--	not reported	'--	'--	'--	'--	'--	0	1290	'--	'--
d7ab7ec0-3de7-4ffd-a5ac-f75579355b2a	TCGA-B0-5402	TCGA-KIRC	64	'--	'--	'--	'--	-23477	'--	not hispanic or latino	male	'--	'--	white	Alive	'--	1946	'--	23477	'--	'--	'--	'--	M0	NX	Stage IV	T4	7th	'--	'--	'--	'--	'--	'--	'--	'--	'--	'--	'--	not reported	'--	'--	'--	'--	'--	0	1290	'--	'--
a22d5ba2-5f11-49e9-911a-ec03b785fae5	TCGA-B8-4153	TCGA-KIRC	74	'--	'--	'--	'--	-27031	'--	not hispanic or latino	male	'--	'--	white	Alive	'--	1936	'--	27031	'--	'--	'--	'--	M0	NX	Stage III	T3a	7th	'--	'--	'--	'--	'--	'--	'--	'--	'--	'--	'--	not reported	'--	'--	'--	'--	'--	0	762	'--	'--
a22d5ba2-5f11-49e9-911a-ec03b785fae5	TCGA-B8-4153	TCGA-KIRC	74	'--	'--	'--	'--	-27031	'--	not hispanic or latino	male	'--	'--	white	Alive	'--	1936	'--	27031	'--	'--	'--	'--	M0	NX	Stage III	T3a	7th	'--	'--	'--	'--	'--	'--	'--	'--	'--	'--	'--	not reported	'--	'--	'--	'--	'--	0	762	'--	'--
52d73201-9333-422f-a530-5958e866a298	TCGA-B2-4098	TCGA-KIRC	72	'--	'--	'--	'--	-26606	51	not hispanic or latino	female	'--	'--	black or african american	Dead	'--	1938	2010	26606	'--	'--	'--	'--	M0	NX	Stage I	T1b	'--	'--	'--	'--	'--	'--	'--	'--	'--	'--	'--	'--	not reported	'--	'--	'--	'--	'--	0	'--	'--	'--
52d73201-9333-422f-a530-5958e866a298	TCGA-B2-4098	TCGA-KIRC	72	'--	'--	'--	'--	-26606	51	not hispanic or latino	female	'--	'--	black or african american	Dead	'--	1938	2010	26606	'--	'--	'--	'--	M0	NX	Stage I	T1b	'--	'--	'--	'--	'--	'--	'--	'--	'--	'--	'--	'--	not reported	'--	'--	'--	'--	'--	0	'--	'--	'--
07f596f7-8227-47d3-8e95-2e0b86f44f2b	TCGA-CJ-4908	TCGA-KIRC	38	'--	'--	'--	'--	-14226	'--	not hispanic or latino	male	'--	'--	white	Alive	'--	1968	'--	14226	'--	'--	'--	'--	M0	NX	Stage I	T1a	'--	'--	'--	'--	'--	'--	'--	'--	'--	'--	'--	'--	not reported	'--	'--	'--	'--	'--	0	1531	'--	'--
07f596f7-8227-47d3-8e95-2e0b86f44f2b	TCGA-CJ-4908	TCGA-KIRC	38	'--	'--	'--	'--	-14226	'--	not hispanic or latino	male	'--	'--	white	Alive	'--	1968	'--	14226	'--	'--	'--	'--	M0	NX	Stage I	T1a	'--	'--	'--	'--	'--	'--	'--	'--	'--	'--	'--	'--	not reported	'--	'--	'--	'--	'--	0	1531	'--	'--
8fd493c5-1375-4f76-b337-c9a75e3abdbe	TCGA-CJ-4644	TCGA-KIRC	48	'--	'--	'--	'--	-17882	336	not hispanic or latino	female	'--	'--	white	Dead	'--	1956	2004	17882	'--	'--	'--	'--	M1	N0	Stage IV	T3a	'--	'--	'--	'--	'--	'--	'--	'--	'--	'--	'--	'--	not reported	'--	'--	'--	'--	'--	0	'--	'--	'--
8fd493c5-1375-4f76-b337-c9a75e3abdbe	TCGA-CJ-4644	TCGA-KIRC	48	'--	'--	'--	'--	-17882	336	not hispanic or latino	female	'--	'--	white	Dead	'--	1956	2004	17882	'--	'--	'--	'--	M1	N0	Stage IV	T3a	'--	'--	'--	'--	'--	'--	'--	'--	'--	'--	'--	'--	not reported	'--	'--	'--	'--	'--	0	'--	'--	'--
e9f855b3-291b-449d-9758-caa0f99fa76d	TCGA-B0-5084	TCGA-KIRC	33	'--	'--	'--	'--	-12219	222	not hispanic or latino	male	'--	'--	white	Dead	'--	1973	2006	12219	'--	'--	'--	'--	M1	N1	Stage IV	T3a	'--	'--	'--	'--	'--	'--	'--	'--	'--	'--	'--	'--	not reported	'--	'--	'--	'--	'--	0	'--	'--	'--
e9f855b3-291b-449d-9758-caa0f99fa76d	TCGA-B0-5084	TCGA-KIRC	33	'--	'--	'--	'--	-12219	222	not hispanic or latino	male	'--	'--	white	Dead	'--	1973	2006	12219	'--	'--	'--	'--	M1	N1	Stage IV	T3a	'--	'--	'--	'--	'--	'--	'--	'--	'--	'--	'--	'--	not reported	'--	'--	'--	'--	'--	0	'--	'--	'--
46c87ae0-c123-4bdc-8a79-d375d8a7e7a3	TCGA-A3-3383	TCGA-KIRC	52	'--	'--	'--	'--	-19324	'--	not reported	male	'--	'--	white	Alive	'--	1954	'--	19324	'--	'--	'--	'--	M0	NX	Stage I	T1	'--	'--	'--	'--	'--	'--	'--	'--	'--	'--	'--	'--	not reported	'--	'--	'--	'--	'--	0	861	'--	'--
46c87ae0-c123-4bdc-8a79-d375d8a7e7a3	TCGA-A3-3383	TCGA-KIRC	52	'--	'--	'--	'--	-19324	'--	not reported	male	'--	'--	white	Alive	'--	1954	'--	19324	'--	'--	'--	'--	M0	NX	Stage I	T1	'--	'--	'--	'--	'--	'--	'--	'--	'--	'--	'--	'--	not reported	'--	'--	'--	'--	'--	0	861	'--	'--
b15f495d-8598-4404-86b0-519df0f2d504	TCGA-BP-4776	TCGA-KIRC	52	'--	'--	'--	'--	-19143	'--	not reported	male	'--	'--	white	Alive	'--	1953	'--	19143	'--	'--	'--	'--	M0	NX	Stage I	T1a	'--	'--	'--	'--	'--	'--	'--	'--	'--	'--	'--	'--	not reported	'--	'--	'--	'--	'--	0	411	'--	'--
b15f495d-8598-4404-86b0-519df0f2d504	TCGA-BP-4776	TCGA-KIRC	52	'--	'--	'--	'--	-19143	'--	not reported	male	'--	'--	white	Alive	'--	1953	'--	19143	'--	'--	'--	'--	M0	NX	Stage I	T1a	'--	'--	'--	'--	'--	'--	'--	'--	'--	'--	'--	'--	not reported	'--	'--	'--	'--	'--	0	411	'--	'--
83bdd67b-3dfd-458b-aaa1-5a0b051056e8	TCGA-BP-4170	TCGA-KIRC	72	'--	'--	'--	'--	-26596	2343	hispanic or latino	female	'--	'--	white	Dead	'--	1931	2009	26596	'--	'--	'--	'--	M0	N0	Stage I	T1b	'--	'--	'--	'--	'--	'--	'--	'--	'--	'--	'--	'--	not reported	'--	'--	'--	'--	'--	0	'--	'--	'--
83bdd67b-3dfd-458b-aaa1-5a0b051056e8	TCGA-BP-4170	TCGA-KIRC	72	'--	'--	'--	'--	-26596	2343	hispanic or latino	female	'--	'--	white	Dead	'--	1931	2009	26596	'--	'--	'--	'--	M0	N0	Stage I	T1b	'--	'--	'--	'--	'--	'--	'--	'--	'--	'--	'--	'--	not reported	'--	'--	'--	'--	'--	0	'--	'--	'--
852effcd-8146-46e1-96fa-e5a9f09a88e2	TCGA-CJ-4634	TCGA-KIRC	60	'--	'--	'--	'--	-22155	'--	not hispanic or latino	female	'--	'--	white	Alive	'--	1944	'--	22155	'--	'--	'--	'--	M0	NX	Stage I	T1b	7th	'--	'--	'--	'--	'--	'--	'--	'--	'--	'--	'--	not reported	'--	'--	'--	'--	'--	0	3498	'--	'--
852effcd-8146-46e1-96fa-e5a9f09a88e2	TCGA-CJ-4634	TCGA-KIRC	60	'--	'--	'--	'--	-22155	'--	not hispanic or latino	female	'--	'--	white	Alive	'--	1944	'--	22155	'--	'--	'--	'--	M0	NX	Stage I	T1b	7th	'--	'--	'--	'--	'--	'--	'--	'--	'--	'--	'--	not reported	'--	'--	'--	'--	'--	0	3498	'--	'--
9dc7812b-c7a2-4de4-bf6d-4c7261384a62	TCGA-A3-3387	TCGA-KIRC	49	'--	'--	'--	'--	-17920	'--	not hispanic or latino	male	'--	'--	white	Alive	'--	1957	'--	17920	'--	'--	'--	'--	M0	N0	Stage I	T1a	'--	'--	'--	'--	'--	'--	'--	'--	'--	'--	'--	'--	not reported	'--	'--	'--	'--	'--	0	617	'--	'--
9dc7812b-c7a2-4de4-bf6d-4c7261384a62	TCGA-A3-3387	TCGA-KIRC	49	'--	'--	'--	'--	-17920	'--	not hispanic or latino	male	'--	'--	white	Alive	'--	1957	'--	17920	'--	'--	'--	'--	M0	N0	Stage I	T1a	'--	'--	'--	'--	'--	'--	'--	'--	'--	'--	'--	'--	not reported	'--	'--	'--	'--	'--	0	617	'--	'--
86f68b7d-30f9-4f01-a9ea-5db1fcd00453	TCGA-CZ-4853	TCGA-KIRC	82	'--	'--	'--	'--	-30191	'--	not reported	male	'--	'--	white	Alive	'--	1923	'--	30191	'--	'--	'--	'--	M0	NX	Stage I	T1a	'--	'--	'--	'--	'--	'--	'--	'--	'--	'--	'--	'--	not reported	'--	'--	'--	'--	'--	0	774	'--	'--
86f68b7d-30f9-4f01-a9ea-5db1fcd00453	TCGA-CZ-4853	TCGA-KIRC	82	'--	'--	'--	'--	-30191	'--	not reported	male	'--	'--	white	Alive	'--	1923	'--	30191	'--	'--	'--	'--	M0	NX	Stage I	T1a	'--	'--	'--	'--	'--	'--	'--	'--	'--	'--	'--	'--	not reported	'--	'--	'--	'--	'--	0	774	'--	'--
62613d1d-978f-4b9d-a9c6-ae28ab384e57	TCGA-BP-4983	TCGA-KIRC	67	'--	'--	'--	'--	-24558	'--	not reported	female	'--	'--	asian	Alive	'--	1939	'--	24558	'--	'--	'--	'--	M0	NX	Stage III	T3a	'--	'--	'--	'--	'--	'--	'--	'--	'--	'--	'--	'--	not reported	'--	'--	'--	'--	'--	0	1413	'--	'--
62613d1d-978f-4b9d-a9c6-ae28ab384e57	TCGA-BP-4983	TCGA-KIRC	67	'--	'--	'--	'--	-24558	'--	not reported	female	'--	'--	asian	Alive	'--	1939	'--	24558	'--	'--	'--	'--	M0	NX	Stage III	T3a	'--	'--	'--	'--	'--	'--	'--	'--	'--	'--	'--	'--	not reported	'--	'--	'--	'--	'--	0	1413	'--	'--
4c3e4727-77f5-4374-9d83-ec86d61b02b2	TCGA-BP-5196	TCGA-KIRC	53	'--	'--	'--	'--	-19719	'--	not reported	male	'--	'--	white	Alive	'--	1955	'--	19719	'--	'--	'--	'--	M0	NX	Stage I	T1a	'--	'--	'--	'--	'--	'--	'--	'--	'--	'--	'--	'--	not reported	'--	'--	'--	'--	'--	0	1018	'--	'--
4c3e4727-77f5-4374-9d83-ec86d61b02b2	TCGA-BP-5196	TCGA-KIRC	53	'--	'--	'--	'--	-19719	'--	not reported	male	'--	'--	white	Alive	'--	1955	'--	19719	'--	'--	'--	'--	M0	NX	Stage I	T1a	'--	'--	'--	'--	'--	'--	'--	'--	'--	'--	'--	'--	not reported	'--	'--	'--	'--	'--	0	1018	'--	'--
4467ae73-499a-4af0-8431-e059d6ed21a5	TCGA-CJ-6027	TCGA-KIRC	77	'--	'--	'--	'--	-28359	3615	not hispanic or latino	male	'--	'--	white	Dead	'--	1926	'--	28359	'--	'--	'--	'--	M0	NX	Stage I	T1a	6th	'--	'--	'--	'--	'--	'--	'--	'--	'--	'--	'--	not reported	'--	'--	'--	'--	'--	0	1855	'--	'--
4467ae73-499a-4af0-8431-e059d6ed21a5	TCGA-CJ-6027	TCGA-KIRC	77	'--	'--	'--	'--	-28359	3615	not hispanic or latino	male	'--	'--	white	Dead	'--	1926	'--	28359	'--	'--	'--	'--	M0	NX	Stage I	T1a	6th	'--	'--	'--	'--	'--	'--	'--	'--	'--	'--	'--	not reported	'--	'--	'--	'--	'--	0	1855	'--	'--
d7155ce6-e6b2-4c1f-8233-85f0d63e8e11	TCGA-AK-3443	TCGA-KIRC	45	'--	'--	'--	'--	-16578	'--	not hispanic or latino	male	'--	'--	white	Alive	'--	1961	'--	16578	'--	'--	'--	'--	M0	N0	Stage II	T2	'--	'--	'--	'--	'--	'--	'--	'--	'--	'--	'--	'--	not reported	'--	'--	'--	'--	'--	0	1423	'--	'--
d7155ce6-e6b2-4c1f-8233-85f0d63e8e11	TCGA-AK-3443	TCGA-KIRC	45	'--	'--	'--	'--	-16578	'--	not hispanic or latino	male	'--	'--	white	Alive	'--	1961	'--	16578	'--	'--	'--	'--	M0	N0	Stage II	T2	'--	'--	'--	'--	'--	'--	'--	'--	'--	'--	'--	'--	not reported	'--	'--	'--	'--	'--	0	1423	'--	'--
ed97aeee-2a5b-4361-ab4f-f53c3fc5f532	TCGA-BP-4335	TCGA-KIRC	65	'--	'--	'--	'--	-23860	475	not reported	female	'--	'--	white	Dead	'--	1938	2004	23860	'--	'--	'--	'--	M1	N0	Stage IV	T3a	'--	'--	'--	'--	'--	'--	'--	'--	'--	'--	'--	'--	not reported	'--	'--	'--	'--	'--	0	'--	'--	'--
ed97aeee-2a5b-4361-ab4f-f53c3fc5f532	TCGA-BP-4335	TCGA-KIRC	65	'--	'--	'--	'--	-23860	475	not reported	female	'--	'--	white	Dead	'--	1938	2004	23860	'--	'--	'--	'--	M1	N0	Stage IV	T3a	'--	'--	'--	'--	'--	'--	'--	'--	'--	'--	'--	'--	not reported	'--	'--	'--	'--	'--	0	'--	'--	'--
3c4ed50e-d00e-4ffe-b426-41dfdcb7327a	TCGA-BP-4166	TCGA-KIRC	69	'--	'--	'--	'--	-25300	'--	not reported	male	'--	'--	white	Alive	'--	1934	'--	25300	'--	'--	'--	'--	M0	N0	Stage III	T3a	'--	'--	'--	'--	'--	'--	'--	'--	'--	'--	'--	'--	not reported	'--	'--	'--	'--	'--	0	13	'--	'--
3c4ed50e-d00e-4ffe-b426-41dfdcb7327a	TCGA-BP-4166	TCGA-KIRC	69	'--	'--	'--	'--	-25300	'--	not reported	male	'--	'--	white	Alive	'--	1934	'--	25300	'--	'--	'--	'--	M0	N0	Stage III	T3a	'--	'--	'--	'--	'--	'--	'--	'--	'--	'--	'--	'--	not reported	'--	'--	'--	'--	'--	0	13	'--	'--
5c73b91a-2bee-4388-854c-1c3a6ae732db	TCGA-BP-4998	TCGA-KIRC	49	'--	'--	'--	'--	-17997	'--	not reported	male	'--	'--	asian	Alive	'--	1958	'--	17997	'--	'--	'--	'--	M0	NX	Stage I	T1a	'--	'--	'--	'--	'--	'--	'--	'--	'--	'--	'--	'--	not reported	'--	'--	'--	'--	'--	0	932	'--	'--
5c73b91a-2bee-4388-854c-1c3a6ae732db	TCGA-BP-4998	TCGA-KIRC	49	'--	'--	'--	'--	-17997	'--	not reported	male	'--	'--	asian	Alive	'--	1958	'--	17997	'--	'--	'--	'--	M0	NX	Stage I	T1a	'--	'--	'--	'--	'--	'--	'--	'--	'--	'--	'--	'--	not reported	'--	'--	'--	'--	'--	0	932	'--	'--
d30f460b-8e85-4eb4-83b8-0a5d8bf4d10d	TCGA-BP-5199	TCGA-KIRC	58	'--	'--	'--	'--	-21256	'--	not hispanic or latino	male	'--	'--	white	Alive	'--	1948	'--	21256	'--	'--	'--	'--	M0	N0	Stage II	T2	'--	'--	'--	'--	'--	'--	'--	'--	'--	'--	'--	'--	not reported	'--	'--	'--	'--	'--	0	1355	'--	'--
d30f460b-8e85-4eb4-83b8-0a5d8bf4d10d	TCGA-BP-5199	TCGA-KIRC	58	'--	'--	'--	'--	-21256	'--	not hispanic or latino	male	'--	'--	white	Alive	'--	1948	'--	21256	'--	'--	'--	'--	M0	N0	Stage II	T2	'--	'--	'--	'--	'--	'--	'--	'--	'--	'--	'--	'--	not reported	'--	'--	'--	'--	'--	0	1355	'--	'--
d232f22d-a3e7-41c8-97e1-205de2b488aa	TCGA-CJ-4891	TCGA-KIRC	57	'--	'--	'--	'--	-21059	819	not hispanic or latino	female	'--	'--	white	Dead	'--	1948	2007	21059	'--	'--	'--	'--	M0	N0	Stage III	T3c	7th	'--	'--	'--	'--	'--	'--	'--	'--	'--	'--	'--	not reported	'--	'--	'--	'--	'--	0	'--	'--	'--
d232f22d-a3e7-41c8-97e1-205de2b488aa	TCGA-CJ-4891	TCGA-KIRC	57	'--	'--	'--	'--	-21059	819	not hispanic or latino	female	'--	'--	white	Dead	'--	1948	2007	21059	'--	'--	'--	'--	M0	N0	Stage III	T3c	7th	'--	'--	'--	'--	'--	'--	'--	'--	'--	'--	'--	not reported	'--	'--	'--	'--	'--	0	'--	'--	'--
1d176c53-6cbb-4a39-9a6f-669b4f1cb575	TCGA-B0-5696	TCGA-KIRC	69	'--	'--	'--	'--	-25552	'--	hispanic or latino	male	'--	'--	white	Alive	'--	1938	'--	25552	'--	'--	'--	'--	M0	N0	Stage III	T3a	6th	'--	'--	'--	'--	'--	'--	'--	'--	'--	'--	'--	not reported	'--	'--	'--	'--	'--	0	2609	'--	'--
1d176c53-6cbb-4a39-9a6f-669b4f1cb575	TCGA-B0-5696	TCGA-KIRC	69	'--	'--	'--	'--	-25552	'--	hispanic or latino	male	'--	'--	white	Alive	'--	1938	'--	25552	'--	'--	'--	'--	M0	N0	Stage III	T3a	6th	'--	'--	'--	'--	'--	'--	'--	'--	'--	'--	'--	not reported	'--	'--	'--	'--	'--	0	2609	'--	'--
cdd8eb5c-bda8-4961-9db4-72e0c4907e95	TCGA-BP-4973	TCGA-KIRC	47	'--	'--	'--	'--	-17461	'--	not reported	male	'--	'--	white	Alive	'--	1959	'--	17461	'--	'--	'--	'--	M0	NX	Stage III	T3a	'--	'--	'--	'--	'--	'--	'--	'--	'--	'--	'--	'--	not reported	'--	'--	'--	'--	'--	0	1384	'--	'--
cdd8eb5c-bda8-4961-9db4-72e0c4907e95	TCGA-BP-4973	TCGA-KIRC	47	'--	'--	'--	'--	-17461	'--	not reported	male	'--	'--	white	Alive	'--	1959	'--	17461	'--	'--	'--	'--	M0	NX	Stage III	T3a	'--	'--	'--	'--	'--	'--	'--	'--	'--	'--	'--	'--	not reported	'--	'--	'--	'--	'--	0	1384	'--	'--
e45166cb-5150-4961-9e13-6891f02c1606	TCGA-CJ-4901	TCGA-KIRC	47	'--	'--	'--	'--	-17396	'--	not hispanic or latino	male	'--	'--	white	Alive	'--	1959	'--	17396	'--	'--	'--	'--	M0	NX	Stage III	T3b	'--	'--	'--	'--	'--	'--	'--	'--	'--	'--	'--	'--	not reported	'--	'--	'--	'--	'--	0	1450	'--	'--
e45166cb-5150-4961-9e13-6891f02c1606	TCGA-CJ-4901	TCGA-KIRC	47	'--	'--	'--	'--	-17396	'--	not hispanic or latino	male	'--	'--	white	Alive	'--	1959	'--	17396	'--	'--	'--	'--	M0	NX	Stage III	T3b	'--	'--	'--	'--	'--	'--	'--	'--	'--	'--	'--	'--	not reported	'--	'--	'--	'--	'--	0	1450	'--	'--
a50fe35a-c05b-42a4-a1ce-dac49d6e761d	TCGA-BP-4774	TCGA-KIRC	57	'--	'--	'--	'--	-20827	'--	not reported	female	'--	'--	white	Alive	'--	1948	'--	20827	'--	'--	'--	'--	M0	NX	Stage I	T1a	'--	'--	'--	'--	'--	'--	'--	'--	'--	'--	'--	'--	not reported	'--	'--	'--	'--	'--	0	1885	'--	'--
a50fe35a-c05b-42a4-a1ce-dac49d6e761d	TCGA-BP-4774	TCGA-KIRC	57	'--	'--	'--	'--	-20827	'--	not reported	female	'--	'--	white	Alive	'--	1948	'--	20827	'--	'--	'--	'--	M0	NX	Stage I	T1a	'--	'--	'--	'--	'--	'--	'--	'--	'--	'--	'--	'--	not reported	'--	'--	'--	'--	'--	0	1885	'--	'--
620baefa-db8f-4af9-9101-4b9b252fa73e	TCGA-MM-A564	TCGA-KIRC	68	'--	'--	'--	'--	-24916	'--	not hispanic or latino	male	'--	'--	black or african american	Alive	'--	1944	'--	24916	MX	'--	'--	'--	MX	NX	Stage II	T2a	7th	'--	'--	'--	'--	'--	'--	'--	'--	'--	'--	'--	not reported	'--	'--	'--	'--	'--	0	607	'--	'--
620baefa-db8f-4af9-9101-4b9b252fa73e	TCGA-MM-A564	TCGA-KIRC	68	'--	'--	'--	'--	-24916	'--	not hispanic or latino	male	'--	'--	black or african american	Alive	'--	1944	'--	24916	MX	'--	'--	'--	MX	NX	Stage II	T2a	7th	'--	'--	'--	'--	'--	'--	'--	'--	'--	'--	'--	not reported	'--	'--	'--	'--	'--	0	607	'--	'--
68a1a23a-e762-440b-859e-2bebb42d0d59	TCGA-EU-5906	TCGA-KIRC	55	'--	'--	'--	'--	-20246	'--	not hispanic or latino	male	'--	'--	white	Alive	'--	1955	'--	20246	'--	'--	'--	'--	M0	NX	Stage I	T1b	7th	'--	'--	'--	'--	'--	'--	'--	'--	'--	'--	'--	not reported	'--	'--	'--	'--	'--	0	206	'--	'--
68a1a23a-e762-440b-859e-2bebb42d0d59	TCGA-EU-5906	TCGA-KIRC	55	'--	'--	'--	'--	-20246	'--	not hispanic or latino	male	'--	'--	white	Alive	'--	1955	'--	20246	'--	'--	'--	'--	M0	NX	Stage I	T1b	7th	'--	'--	'--	'--	'--	'--	'--	'--	'--	'--	'--	not reported	'--	'--	'--	'--	'--	0	206	'--	'--
12adefc4-c9fd-46d3-904b-8fc52d5f1913	TCGA-B0-4696	TCGA-KIRC	58	'--	'--	'--	'--	-21317	866	not hispanic or latino	male	'--	'--	white	Dead	'--	1943	2003	21317	'--	'--	'--	'--	M0	N0	Stage III	T3a	'--	'--	'--	'--	'--	'--	'--	'--	'--	'--	'--	'--	not reported	'--	'--	'--	'--	'--	0	'--	'--	'--
12adefc4-c9fd-46d3-904b-8fc52d5f1913	TCGA-B0-4696	TCGA-KIRC	58	'--	'--	'--	'--	-21317	866	not hispanic or latino	male	'--	'--	white	Dead	'--	1943	2003	21317	'--	'--	'--	'--	M0	N0	Stage III	T3a	'--	'--	'--	'--	'--	'--	'--	'--	'--	'--	'--	'--	not reported	'--	'--	'--	'--	'--	0	'--	'--	'--
65d56c51-1d58-419e-8c77-a037fc588f5b	TCGA-B8-4621	TCGA-KIRC	63	'--	'--	'--	'--	-23176	'--	not hispanic or latino	male	'--	'--	black or african american	Alive	'--	1947	'--	23176	'--	'--	'--	'--	M0	N0	Stage I	T1b	7th	'--	'--	'--	'--	'--	'--	'--	'--	'--	'--	'--	not reported	'--	'--	'--	'--	'--	0	788	'--	'--
65d56c51-1d58-419e-8c77-a037fc588f5b	TCGA-B8-4621	TCGA-KIRC	63	'--	'--	'--	'--	-23176	'--	not hispanic or latino	male	'--	'--	black or african american	Alive	'--	1947	'--	23176	'--	'--	'--	'--	M0	N0	Stage I	T1b	7th	'--	'--	'--	'--	'--	'--	'--	'--	'--	'--	'--	not reported	'--	'--	'--	'--	'--	0	788	'--	'--
a8db1341-a7fc-4306-91ad-5caaca5c8a6e	TCGA-CJ-4912	TCGA-KIRC	61	'--	'--	'--	'--	-22623	'--	hispanic or latino	male	'--	'--	white	Alive	'--	1945	'--	22623	'--	'--	'--	'--	M0	NX	Stage II	T2	'--	'--	'--	'--	'--	'--	'--	'--	'--	'--	'--	'--	not reported	'--	'--	'--	'--	'--	0	1657	'--	'--
a8db1341-a7fc-4306-91ad-5caaca5c8a6e	TCGA-CJ-4912	TCGA-KIRC	61	'--	'--	'--	'--	-22623	'--	hispanic or latino	male	'--	'--	white	Alive	'--	1945	'--	22623	'--	'--	'--	'--	M0	NX	Stage II	T2	'--	'--	'--	'--	'--	'--	'--	'--	'--	'--	'--	'--	not reported	'--	'--	'--	'--	'--	0	1657	'--	'--
540cbfa7-d17d-44f5-b67e-f2b9b03827cd	TCGA-B8-A54F	TCGA-KIRC	49	'--	'--	'--	'--	-18028	'--	not hispanic or latino	female	'--	'--	black or african american	Alive	'--	1963	'--	18028	M0	'--	'--	'--	MX	NX	Stage I	T1a	7th	'--	'--	'--	'--	'--	'--	'--	'--	'--	'--	'--	not reported	'--	'--	'--	'--	'--	0	519	'--	'--
540cbfa7-d17d-44f5-b67e-f2b9b03827cd	TCGA-B8-A54F	TCGA-KIRC	49	'--	'--	'--	'--	-18028	'--	not hispanic or latino	female	'--	'--	black or african american	Alive	'--	1963	'--	18028	M0	'--	'--	'--	MX	NX	Stage I	T1a	7th	'--	'--	'--	'--	'--	'--	'--	'--	'--	'--	'--	not reported	'--	'--	'--	'--	'--	0	519	'--	'--
9f632fc3-2241-469a-a14a-cd537350155f	TCGA-A3-3370	TCGA-KIRC	48	'--	'--	'--	'--	-17621	'--	not hispanic or latino	female	'--	'--	white	Alive	'--	1958	'--	17621	'--	'--	'--	'--	M0	N0	Stage I	T1b	'--	'--	'--	'--	'--	'--	'--	'--	'--	'--	'--	'--	not reported	'--	'--	'--	'--	'--	0	2274	'--	'--
9f632fc3-2241-469a-a14a-cd537350155f	TCGA-A3-3370	TCGA-KIRC	48	'--	'--	'--	'--	-17621	'--	not hispanic or latino	female	'--	'--	white	Alive	'--	1958	'--	17621	'--	'--	'--	'--	M0	N0	Stage I	T1b	'--	'--	'--	'--	'--	'--	'--	'--	'--	'--	'--	'--	not reported	'--	'--	'--	'--	'--	0	2274	'--	'--
2efcefca-5e52-4b3d-a48a-9e9c73cc0141	TCGA-CZ-4854	TCGA-KIRC	68	'--	'--	'--	'--	-24876	1404	not hispanic or latino	male	'--	'--	white	Dead	'--	1937	2008	24876	'--	'--	'--	'--	M0	N0	Stage I	T1b	'--	'--	'--	'--	'--	'--	'--	'--	'--	'--	'--	'--	not reported	'--	'--	'--	'--	'--	0	'--	'--	'--
2efcefca-5e52-4b3d-a48a-9e9c73cc0141	TCGA-CZ-4854	TCGA-KIRC	68	'--	'--	'--	'--	-24876	1404	not hispanic or latino	male	'--	'--	white	Dead	'--	1937	2008	24876	'--	'--	'--	'--	M0	N0	Stage I	T1b	'--	'--	'--	'--	'--	'--	'--	'--	'--	'--	'--	'--	not reported	'--	'--	'--	'--	'--	0	'--	'--	'--
83444c79-6aa5-4081-9143-2055a360e211	TCGA-CJ-4892	TCGA-KIRC	65	'--	'--	'--	'--	-23764	'--	not hispanic or latino	female	'--	'--	white	Alive	'--	1940	'--	23764	'--	'--	'--	'--	M0	N0	Stage I	T1b	'--	'--	'--	'--	'--	'--	'--	'--	'--	'--	'--	'--	not reported	'--	'--	'--	'--	'--	0	1521	'--	'--
83444c79-6aa5-4081-9143-2055a360e211	TCGA-CJ-4892	TCGA-KIRC	65	'--	'--	'--	'--	-23764	'--	not hispanic or latino	female	'--	'--	white	Alive	'--	1940	'--	23764	'--	'--	'--	'--	M0	N0	Stage I	T1b	'--	'--	'--	'--	'--	'--	'--	'--	'--	'--	'--	'--	not reported	'--	'--	'--	'--	'--	0	1521	'--	'--
514af471-31d2-43fa-88dc-8639a5e97181	TCGA-B0-5712	TCGA-KIRC	68	'--	'--	'--	'--	-24988	'--	not hispanic or latino	female	'--	'--	black or african american	Alive	'--	1936	'--	24988	'--	'--	'--	'--	M1	N0	Stage IV	T2	'--	'--	'--	'--	'--	'--	'--	'--	'--	'--	'--	'--	not reported	'--	'--	'--	'--	'--	0	2722	'--	'--
514af471-31d2-43fa-88dc-8639a5e97181	TCGA-B0-5712	TCGA-KIRC	68	'--	'--	'--	'--	-24988	'--	not hispanic or latino	female	'--	'--	black or african american	Alive	'--	1936	'--	24988	'--	'--	'--	'--	M1	N0	Stage IV	T2	'--	'--	'--	'--	'--	'--	'--	'--	'--	'--	'--	'--	not reported	'--	'--	'--	'--	'--	0	2722	'--	'--
44130745-0b09-4201-829f-cc634f462d3b	TCGA-B0-4816	TCGA-KIRC	49	'--	'--	'--	'--	-18133	1371	not hispanic or latino	male	'--	'--	white	Dead	'--	1953	2005	18133	'--	'--	'--	'--	M0	N0	Stage II	T2	5th	'--	'--	'--	'--	'--	'--	'--	'--	'--	'--	'--	not reported	'--	'--	'--	'--	'--	0	'--	'--	'--
44130745-0b09-4201-829f-cc634f462d3b	TCGA-B0-4816	TCGA-KIRC	49	'--	'--	'--	'--	-18133	1371	not hispanic or latino	male	'--	'--	white	Dead	'--	1953	2005	18133	'--	'--	'--	'--	M0	N0	Stage II	T2	5th	'--	'--	'--	'--	'--	'--	'--	'--	'--	'--	'--	not reported	'--	'--	'--	'--	'--	0	'--	'--	'--
3b064b7e-c3cf-4fc3-844e-301a51737e35	TCGA-BP-4969	TCGA-KIRC	63	'--	'--	'--	'--	-23216	'--	not hispanic or latino	female	'--	'--	white	Alive	'--	1943	'--	23216	'--	'--	'--	'--	M0	NX	Stage I	T1a	'--	'--	'--	'--	'--	'--	'--	'--	'--	'--	'--	'--	not reported	'--	'--	'--	'--	'--	0	1794	'--	'--
3b064b7e-c3cf-4fc3-844e-301a51737e35	TCGA-BP-4969	TCGA-KIRC	63	'--	'--	'--	'--	-23216	'--	not hispanic or latino	female	'--	'--	white	Alive	'--	1943	'--	23216	'--	'--	'--	'--	M0	NX	Stage I	T1a	'--	'--	'--	'--	'--	'--	'--	'--	'--	'--	'--	'--	not reported	'--	'--	'--	'--	'--	0	1794	'--	'--
8f936d84-3b81-4d1c-aca1-93f5c86ed1bc	TCGA-BP-5198	TCGA-KIRC	72	'--	'--	'--	'--	-26360	'--	not reported	male	'--	'--	white	Alive	'--	1936	'--	26360	'--	'--	'--	'--	M0	N0	Stage III	T3b	'--	'--	'--	'--	'--	'--	'--	'--	'--	'--	'--	'--	not reported	'--	'--	'--	'--	'--	0	603	'--	'--
8f936d84-3b81-4d1c-aca1-93f5c86ed1bc	TCGA-BP-5198	TCGA-KIRC	72	'--	'--	'--	'--	-26360	'--	not reported	male	'--	'--	white	Alive	'--	1936	'--	26360	'--	'--	'--	'--	M0	N0	Stage III	T3b	'--	'--	'--	'--	'--	'--	'--	'--	'--	'--	'--	'--	not reported	'--	'--	'--	'--	'--	0	603	'--	'--
5ec1ec7b-9ef3-45fc-98a6-0202d15050fe	TCGA-B0-4818	TCGA-KIRC	68	'--	'--	'--	'--	-24853	510	not hispanic or latino	female	'--	'--	white	Dead	'--	1934	2003	24853	'--	'--	'--	'--	M0	NX	Stage II	T2	'--	'--	'--	'--	'--	'--	'--	'--	'--	'--	'--	'--	not reported	'--	'--	'--	'--	'--	0	'--	'--	'--
5ec1ec7b-9ef3-45fc-98a6-0202d15050fe	TCGA-B0-4818	TCGA-KIRC	68	'--	'--	'--	'--	-24853	510	not hispanic or latino	female	'--	'--	white	Dead	'--	1934	2003	24853	'--	'--	'--	'--	M0	NX	Stage II	T2	'--	'--	'--	'--	'--	'--	'--	'--	'--	'--	'--	'--	not reported	'--	'--	'--	'--	'--	0	'--	'--	'--
82f069c4-7928-4b7b-8a42-114db7de0501	TCGA-BP-4994	TCGA-KIRC	54	'--	'--	'--	'--	-19946	'--	not reported	male	'--	'--	white	Alive	'--	1953	'--	19946	'--	'--	'--	'--	M0	NX	Stage I	T1a	'--	'--	'--	'--	'--	'--	'--	'--	'--	'--	'--	'--	not reported	'--	'--	'--	'--	'--	0	1308	'--	'--
82f069c4-7928-4b7b-8a42-114db7de0501	TCGA-BP-4994	TCGA-KIRC	54	'--	'--	'--	'--	-19946	'--	not reported	male	'--	'--	white	Alive	'--	1953	'--	19946	'--	'--	'--	'--	M0	NX	Stage I	T1a	'--	'--	'--	'--	'--	'--	'--	'--	'--	'--	'--	'--	not reported	'--	'--	'--	'--	'--	0	1308	'--	'--
2dde6b93-11a8-424f-9b54-b1a81cd26895	TCGA-BP-4762	TCGA-KIRC	42	'--	'--	'--	'--	-15358	1343	not reported	male	'--	'--	white	Dead	'--	1962	2007	15358	'--	'--	'--	'--	M0	NX	Stage I	T1a	'--	'--	'--	'--	'--	'--	'--	'--	'--	'--	'--	'--	not reported	'--	'--	'--	'--	'--	0	'--	'--	'--
2dde6b93-11a8-424f-9b54-b1a81cd26895	TCGA-BP-4762	TCGA-KIRC	42	'--	'--	'--	'--	-15358	1343	not reported	male	'--	'--	white	Dead	'--	1962	2007	15358	'--	'--	'--	'--	M0	NX	Stage I	T1a	'--	'--	'--	'--	'--	'--	'--	'--	'--	'--	'--	'--	not reported	'--	'--	'--	'--	'--	0	'--	'--	'--
1380d4cc-8f56-4206-bfe6-8e99462fe180	TCGA-B0-4823	TCGA-KIRC	88	'--	'--	'--	'--	-32290	454	not hispanic or latino	male	'--	'--	white	Dead	'--	1914	2003	32290	'--	'--	'--	'--	M0	N0	Stage I	T1a	'--	'--	'--	'--	'--	'--	'--	'--	'--	'--	'--	'--	not reported	'--	'--	'--	'--	'--	0	'--	'--	'--
1380d4cc-8f56-4206-bfe6-8e99462fe180	TCGA-B0-4823	TCGA-KIRC	88	'--	'--	'--	'--	-32290	454	not hispanic or latino	male	'--	'--	white	Dead	'--	1914	2003	32290	'--	'--	'--	'--	M0	N0	Stage I	T1a	'--	'--	'--	'--	'--	'--	'--	'--	'--	'--	'--	'--	not reported	'--	'--	'--	'--	'--	0	'--	'--	'--
f3a921d5-7a6d-4a6e-893b-a5e1d3f4750b	TCGA-B0-5110	TCGA-KIRC	71	'--	'--	'--	'--	-25976	'--	not hispanic or latino	female	'--	'--	white	Alive	'--	1938	'--	25976	'--	'--	'--	'--	M0	N0	Stage I	T1a	6th	'--	'--	'--	'--	'--	'--	'--	'--	'--	'--	'--	not reported	'--	'--	'--	'--	'--	0	2009	'--	'--
f3a921d5-7a6d-4a6e-893b-a5e1d3f4750b	TCGA-B0-5110	TCGA-KIRC	71	'--	'--	'--	'--	-25976	'--	not hispanic or latino	female	'--	'--	white	Alive	'--	1938	'--	25976	'--	'--	'--	'--	M0	N0	Stage I	T1a	6th	'--	'--	'--	'--	'--	'--	'--	'--	'--	'--	'--	not reported	'--	'--	'--	'--	'--	0	2009	'--	'--
2d7e2ae4-09ba-40af-82ce-66ac7dbd4831	TCGA-BP-5169	TCGA-KIRC	70	'--	'--	'--	'--	-25615	'--	not reported	male	'--	'--	white	Alive	'--	1934	'--	25615	'--	'--	'--	'--	M0	N0	Stage I	T1b	'--	'--	'--	'--	'--	'--	'--	'--	'--	'--	'--	'--	not reported	'--	'--	'--	'--	'--	0	193	'--	'--
2d7e2ae4-09ba-40af-82ce-66ac7dbd4831	TCGA-BP-5169	TCGA-KIRC	70	'--	'--	'--	'--	-25615	'--	not reported	male	'--	'--	white	Alive	'--	1934	'--	25615	'--	'--	'--	'--	M0	N0	Stage I	T1b	'--	'--	'--	'--	'--	'--	'--	'--	'--	'--	'--	'--	not reported	'--	'--	'--	'--	'--	0	193	'--	'--
46bc69a9-0090-4809-92b8-8cb741d9007d	TCGA-B0-5115	TCGA-KIRC	43	'--	'--	'--	'--	-15935	'--	not hispanic or latino	male	'--	'--	white	Alive	'--	1966	'--	15935	'--	'--	'--	'--	M1	N0	Stage IV	T2	6th	'--	'--	'--	'--	'--	'--	'--	'--	'--	'--	'--	not reported	'--	'--	'--	'--	'--	0	1604	'--	'--
46bc69a9-0090-4809-92b8-8cb741d9007d	TCGA-B0-5115	TCGA-KIRC	43	'--	'--	'--	'--	-15935	'--	not hispanic or latino	male	'--	'--	white	Alive	'--	1966	'--	15935	'--	'--	'--	'--	M1	N0	Stage IV	T2	6th	'--	'--	'--	'--	'--	'--	'--	'--	'--	'--	'--	not reported	'--	'--	'--	'--	'--	0	1604	'--	'--
c0e26587-3191-4396-a20b-da9e7de213f4	TCGA-BP-4342	TCGA-KIRC	79	'--	'--	'--	'--	-29032	2256	not reported	male	'--	'--	white	Dead	'--	1924	2009	29032	'--	'--	'--	'--	M0	N0	Stage II	T2	'--	'--	'--	'--	'--	'--	'--	'--	'--	'--	'--	'--	not reported	'--	'--	'--	'--	'--	0	'--	'--	'--
c0e26587-3191-4396-a20b-da9e7de213f4	TCGA-BP-4342	TCGA-KIRC	79	'--	'--	'--	'--	-29032	2256	not reported	male	'--	'--	white	Dead	'--	1924	2009	29032	'--	'--	'--	'--	M0	N0	Stage II	T2	'--	'--	'--	'--	'--	'--	'--	'--	'--	'--	'--	'--	not reported	'--	'--	'--	'--	'--	0	'--	'--	'--
e4769374-7d4d-4aaf-b6fe-a01da59ee713	TCGA-B0-4833	TCGA-KIRC	82	'--	'--	'--	'--	-30190	2386	not hispanic or latino	female	'--	'--	white	Dead	'--	1921	2009	30190	'--	'--	'--	'--	M0	N0	Stage I	T1b	'--	'--	'--	'--	'--	'--	'--	'--	'--	'--	'--	'--	not reported	'--	'--	'--	'--	'--	0	'--	'--	'--
e4769374-7d4d-4aaf-b6fe-a01da59ee713	TCGA-B0-4833	TCGA-KIRC	82	'--	'--	'--	'--	-30190	2386	not hispanic or latino	female	'--	'--	white	Dead	'--	1921	2009	30190	'--	'--	'--	'--	M0	N0	Stage I	T1b	'--	'--	'--	'--	'--	'--	'--	'--	'--	'--	'--	'--	not reported	'--	'--	'--	'--	'--	0	'--	'--	'--
ffb88267-1a97-41c9-ae25-6c6cefaf9dd9	TCGA-BP-5190	TCGA-KIRC	61	'--	'--	'--	'--	-22285	'--	not hispanic or latino	male	'--	'--	white	Alive	'--	1946	'--	22285	'--	'--	'--	'--	M0	NX	Stage I	T1a	'--	'--	'--	'--	'--	'--	'--	'--	'--	'--	'--	'--	not reported	'--	'--	'--	'--	'--	0	1011	'--	'--
ffb88267-1a97-41c9-ae25-6c6cefaf9dd9	TCGA-BP-5190	TCGA-KIRC	61	'--	'--	'--	'--	-22285	'--	not hispanic or latino	male	'--	'--	white	Alive	'--	1946	'--	22285	'--	'--	'--	'--	M0	NX	Stage I	T1a	'--	'--	'--	'--	'--	'--	'--	'--	'--	'--	'--	'--	not reported	'--	'--	'--	'--	'--	0	1011	'--	'--
9490cd1e-be30-45d3-b1ea-42c157d5f49d	TCGA-BP-5176	TCGA-KIRC	78	'--	'--	'--	'--	-28727	1590	not reported	female	'--	'--	white	Dead	'--	1926	2008	28727	'--	'--	'--	'--	M0	NX	Stage I	T1a	'--	'--	'--	'--	'--	'--	'--	'--	'--	'--	'--	'--	not reported	'--	'--	'--	'--	'--	0	'--	'--	'--
9490cd1e-be30-45d3-b1ea-42c157d5f49d	TCGA-BP-5176	TCGA-KIRC	78	'--	'--	'--	'--	-28727	1590	not reported	female	'--	'--	white	Dead	'--	1926	2008	28727	'--	'--	'--	'--	M0	NX	Stage I	T1a	'--	'--	'--	'--	'--	'--	'--	'--	'--	'--	'--	'--	not reported	'--	'--	'--	'--	'--	0	'--	'--	'--
04004bc7-cc5c-4683-b334-3e14a7c2f384	TCGA-B0-4843	TCGA-KIRC	57	'--	'--	'--	'--	-21088	320	not hispanic or latino	male	'--	'--	white	Dead	'--	1947	2004	21088	'--	'--	'--	'--	M0	N0	Stage III	T3a	6th	'--	'--	'--	'--	'--	'--	'--	'--	'--	'--	'--	not reported	'--	'--	'--	'--	'--	0	'--	'--	'--
04004bc7-cc5c-4683-b334-3e14a7c2f384	TCGA-B0-4843	TCGA-KIRC	57	'--	'--	'--	'--	-21088	320	not hispanic or latino	male	'--	'--	white	Dead	'--	1947	2004	21088	'--	'--	'--	'--	M0	N0	Stage III	T3a	6th	'--	'--	'--	'--	'--	'--	'--	'--	'--	'--	'--	not reported	'--	'--	'--	'--	'--	0	'--	'--	'--
c5bf474c-6919-47b4-ba59-34ab20c087d5	TCGA-B0-5120	TCGA-KIRC	72	'--	'--	'--	'--	-26559	'--	not hispanic or latino	female	'--	'--	white	Alive	'--	1938	'--	26559	'--	'--	'--	'--	M0	N0	Stage I	T1a	7th	'--	'--	'--	'--	'--	'--	'--	'--	'--	'--	'--	not reported	'--	'--	'--	'--	'--	0	1169	'--	'--
c5bf474c-6919-47b4-ba59-34ab20c087d5	TCGA-B0-5120	TCGA-KIRC	72	'--	'--	'--	'--	-26559	'--	not hispanic or latino	female	'--	'--	white	Alive	'--	1938	'--	26559	'--	'--	'--	'--	M0	N0	Stage I	T1a	7th	'--	'--	'--	'--	'--	'--	'--	'--	'--	'--	'--	not reported	'--	'--	'--	'--	'--	0	1169	'--	'--
467bf226-a646-4217-bce6-8d0f11c756eb	TCGA-CZ-5456	TCGA-KIRC	57	'--	'--	'--	'--	-21164	'--	not reported	male	'--	'--	white	Alive	'--	1949	'--	21164	'--	'--	'--	'--	M0	N0	Stage II	T2	6th	'--	'--	'--	'--	'--	'--	'--	'--	'--	'--	'--	not reported	'--	'--	'--	'--	'--	0	2422	'--	'--
467bf226-a646-4217-bce6-8d0f11c756eb	TCGA-CZ-5456	TCGA-KIRC	57	'--	'--	'--	'--	-21164	'--	not reported	male	'--	'--	white	Alive	'--	1949	'--	21164	'--	'--	'--	'--	M0	N0	Stage II	T2	6th	'--	'--	'--	'--	'--	'--	'--	'--	'--	'--	'--	not reported	'--	'--	'--	'--	'--	0	2422	'--	'--
fd5728e0-e495-45f5-aac8-c0856510c8aa	TCGA-AK-3453	TCGA-KIRC	58	'--	'--	'--	'--	-21271	'--	not hispanic or latino	female	'--	'--	white	Alive	'--	1948	'--	21271	'--	'--	'--	'--	M0	NX	Stage II	T2	6th	'--	'--	'--	'--	'--	'--	'--	'--	'--	'--	'--	not reported	'--	'--	'--	'--	'--	0	2531	'--	'--
fd5728e0-e495-45f5-aac8-c0856510c8aa	TCGA-AK-3453	TCGA-KIRC	58	'--	'--	'--	'--	-21271	'--	not hispanic or latino	female	'--	'--	white	Alive	'--	1948	'--	21271	'--	'--	'--	'--	M0	NX	Stage II	T2	6th	'--	'--	'--	'--	'--	'--	'--	'--	'--	'--	'--	not reported	'--	'--	'--	'--	'--	0	2531	'--	'--
8d769b38-862f-46e3-a426-d09f79f28de6	TCGA-B0-4821	TCGA-KIRC	68	'--	'--	'--	'--	-25013	1230	not hispanic or latino	female	'--	'--	asian	Dead	'--	1934	2005	25013	'--	'--	'--	'--	M0	N0	Stage III	T3b	'--	'--	'--	'--	'--	'--	'--	'--	'--	'--	'--	'--	not reported	'--	'--	'--	'--	'--	0	'--	'--	'--
8d769b38-862f-46e3-a426-d09f79f28de6	TCGA-B0-4821	TCGA-KIRC	68	'--	'--	'--	'--	-25013	1230	not hispanic or latino	female	'--	'--	asian	Dead	'--	1934	2005	25013	'--	'--	'--	'--	M0	N0	Stage III	T3b	'--	'--	'--	'--	'--	'--	'--	'--	'--	'--	'--	'--	not reported	'--	'--	'--	'--	'--	0	'--	'--	'--
f11f68ac-5ad2-416b-a0c2-697ac3e9718a	TCGA-CJ-4643	TCGA-KIRC	67	'--	'--	'--	'--	-24477	'--	hispanic or latino	female	'--	'--	white	Alive	'--	1938	'--	24477	'--	'--	'--	'--	M0	N0	Stage II	T2b	'--	'--	'--	'--	'--	'--	'--	'--	'--	'--	'--	'--	not reported	'--	'--	'--	'--	'--	0	1793	'--	'--
f11f68ac-5ad2-416b-a0c2-697ac3e9718a	TCGA-CJ-4643	TCGA-KIRC	67	'--	'--	'--	'--	-24477	'--	hispanic or latino	female	'--	'--	white	Alive	'--	1938	'--	24477	'--	'--	'--	'--	M0	N0	Stage II	T2b	'--	'--	'--	'--	'--	'--	'--	'--	'--	'--	'--	'--	not reported	'--	'--	'--	'--	'--	0	1793	'--	'--
c1b46fd8-1221-4641-a323-84bfb444a45f	TCGA-CJ-4897	TCGA-KIRC	79	'--	'--	'--	'--	-29124	'--	hispanic or latino	female	'--	'--	white	Alive	'--	1926	'--	29124	'--	'--	'--	'--	M0	NX	Stage III	T3a	7th	'--	'--	'--	'--	'--	'--	'--	'--	'--	'--	'--	not reported	'--	'--	'--	'--	'--	0	3341	'--	'--
c1b46fd8-1221-4641-a323-84bfb444a45f	TCGA-CJ-4897	TCGA-KIRC	79	'--	'--	'--	'--	-29124	'--	hispanic or latino	female	'--	'--	white	Alive	'--	1926	'--	29124	'--	'--	'--	'--	M0	NX	Stage III	T3a	7th	'--	'--	'--	'--	'--	'--	'--	'--	'--	'--	'--	not reported	'--	'--	'--	'--	'--	0	3341	'--	'--
9ecdde9c-2179-4830-bd10-c4fa40f26066	TCGA-BP-4756	TCGA-KIRC	62	'--	'--	'--	'--	-23001	'--	not reported	female	'--	'--	asian	Alive	'--	1941	'--	23001	'--	'--	'--	'--	M0	N0	Stage I	T1b	'--	'--	'--	'--	'--	'--	'--	'--	'--	'--	'--	'--	not reported	'--	'--	'--	'--	'--	0	374	'--	'--
9ecdde9c-2179-4830-bd10-c4fa40f26066	TCGA-BP-4756	TCGA-KIRC	62	'--	'--	'--	'--	-23001	'--	not reported	female	'--	'--	asian	Alive	'--	1941	'--	23001	'--	'--	'--	'--	M0	N0	Stage I	T1b	'--	'--	'--	'--	'--	'--	'--	'--	'--	'--	'--	'--	not reported	'--	'--	'--	'--	'--	0	374	'--	'--
d9208e7b-0b47-43ff-a4e8-d4e591e286c4	TCGA-BP-4354	TCGA-KIRC	40	'--	'--	'--	'--	-14973	1034	not reported	male	'--	'--	white	Dead	'--	1966	2008	14973	'--	'--	'--	'--	M1	N1	Stage IV	T4	'--	'--	'--	'--	'--	'--	'--	'--	'--	'--	'--	'--	not reported	'--	'--	'--	'--	'--	0	'--	'--	'--
d9208e7b-0b47-43ff-a4e8-d4e591e286c4	TCGA-BP-4354	TCGA-KIRC	40	'--	'--	'--	'--	-14973	1034	not reported	male	'--	'--	white	Dead	'--	1966	2008	14973	'--	'--	'--	'--	M1	N1	Stage IV	T4	'--	'--	'--	'--	'--	'--	'--	'--	'--	'--	'--	'--	not reported	'--	'--	'--	'--	'--	0	'--	'--	'--
e173c4ba-9c08-4ce6-b46c-1673b5af9e2d	TCGA-BP-4971	TCGA-KIRC	40	'--	'--	'--	'--	-14675	'--	not reported	male	'--	'--	white	Alive	'--	1966	'--	14675	'--	'--	'--	'--	M0	N0	Stage III	T3a	'--	'--	'--	'--	'--	'--	'--	'--	'--	'--	'--	'--	not reported	'--	'--	'--	'--	'--	0	1487	'--	'--
e173c4ba-9c08-4ce6-b46c-1673b5af9e2d	TCGA-BP-4971	TCGA-KIRC	40	'--	'--	'--	'--	-14675	'--	not reported	male	'--	'--	white	Alive	'--	1966	'--	14675	'--	'--	'--	'--	M0	N0	Stage III	T3a	'--	'--	'--	'--	'--	'--	'--	'--	'--	'--	'--	'--	not reported	'--	'--	'--	'--	'--	0	1487	'--	'--
[truncated: 104 more columns]

## Sheet: ICGC-RECA-EU RNAseq
icgc_specimen_id	SP102719	SP102727	SP102735	SP102743	SP102749	SP102762	SP102774	SP102786	SP102798	SP102807	SP102819	SP102830	SP102842	SP102851	SP102865	SP102885	SP102901	SP102933	SP102949	SP102977	SP102993	SP103009	SP103025	SP103049	SP103069	SP103092	SP103104	SP103120	SP103132	SP103144	SP103160	SP103176	SP103189	SP103201	SP103225	SP103237	SP103249	SP103265	SP103277	SP103292	SP103304	SP103316	SP103328	SP103344	SP103356	SP103360	SP103368	SP103376	SP103380
ATP7A	1.08502	1.74342	2.88774	0.511138	1.19852	1.01842	1.91216	0.595424	0.920312	1.11744	0.289724	2.07988	1.00834	2.4123	0.189299	2.85215	0.115596	1.11813	0.718495	0.933539	0.589087	1.53459	0.863192	1.0665	3.30659	1.21844	2.58335	0.129333	2.2985	1.76079	1.09288	2.86323	0.794362	2.14596	0.334583	1.03754	2.91227	0.927069	1.08648	2.32109	1.80008	1.31523	0.714011	2.19162	1.3813	1.31875	2.21903	0.780313	2.17378
ATP7B	1.38132	3.86624	3.18884	0.451429	1.09134	0.689489	2.57251	1.56821	1.30733	0.678677	1.49792	0.826613	1.9936	2.37628	1.25933	3.5111	0.376816	1.60392	1.20642	1.39181	1.71836	1.33095	0.496453	0.831284	3.5294	2.66924	4.71504	0.269145	2.47924	2.61366	0.94519	3.76603	0.399948	2.68693	0.720013	1.55709	5.57202	1.9437	2.17804	1.52348	1.99152	1.57234	0.374436	1.70996	0.712671	0.806379	1.72805	0.919385	1.88378
DBT	3.41244	4.17823	7.46709	1.34058	5.76811	3.61068	7.80005	6.07484	4.4138	2.60555	0.723126	5.1071	4.74168	5.74616	0.609892	7.88565	0.205048	4.82875	3.50616	3.92775	3.97514	3.14314	1.86818	2.31984	7.10376	5.31031	7.48041	0.474331	7.3841	6.64066	5.84311	6.6161	3.06275	4.58364	2.12017	4.12984	7.59918	7.55022	3.42867	4.19072	5.85807	3.96571	4.13617	5.1773	5.99072	5.68222	3.71517	2.63487	5.20225
DLAT	5.98919	7.65156	9.11762	2.89069	18.7447	7.19301	10.3702	10.2874	5.79967	7.84417	1.11283	8.44634	11.3422	10.6857	1.68293	11.9276	0.399729	10.2559	7.67152	7.56178	8.82978	6.76649	4.1231	5.84174	9.98403	8.29025	11.1536	0.547403	17.0635	9.29383	9.51149	11.2733	6.45938	9.40263	3.25465	6.89232	10.3089	7.9784	6.65838	10.4578	9.36312	9.26078	6.20777	12.6053	9.20383	10.9425	7.51748	5.84426	9.6962
DLD	8.38319	29.3543	23.2149	5.16655	69.1715	38.9036	30.2943	41.4002	9.29837	16.3676	2.38978	35.6656	21.4587	23.0579	1.6423	22.8148	0.741541	30.5949	13.984	20.5006	34.4783	17.029	26.8035	8.13167	34.232	30.2563	26.5563	5.55563	45.9832	30.3523	28.0602	20.2611	18.6232	21.3854	7.1825	11.9207	27.6727	38.1369	14.1885	21.2391	16.2306	15.898	26.4759	29.4808	27.2494	23.5844	18.5138	20.064	17.3712
DLST	19.1451	24.1916	17.9049	12.3816	56.9075	14.1863	25.9633	24.0707	23.542	18.2165	6.05712	20.9303	34.3892	18.1497	4.29759	30.2717	3.62948	31.7095	13.0219	14.4506	28.131	12.9221	17.4854	10.5785	24.337	14.8013	15.0421	3.73213	21.1945	31.8298	28.5647	26.8072	17.2365	26.3275	13.4324	21.1651	30.953	28.7066	27.7746	19.1708	27.6827	27.0042	13.1325	19.1812	19.8383	16.3243	23.6417	13.3943	28.6957
FDX1	7.68429	7.59892	5.54362	4.15469	20.6445	7.85303	7.61371	13.303	6.24236	6.05577	3.24782	8.13619	9.81006	8.53773	1.32813	5.58573	0.401558	8.4009	6.19243	9.55193	15.9293	7.62729	5.69745	8.17793	9.54023	8.72575	4.87684	1.25613	12.5466	8.01434	9.3055	6.66303	11.1012	5.82557	3.4172	9.02633	6.71036	9.19299	5.33443	8.94671	7.029	4.5237	7.70766	6.92448	8.35907	8.77191	7.35759	5.02263	7.42761
GCSH	7.35148	42.7141	15.7027	5.48907	41.3545	20.7024	22.048	34.6517	11.6745	12.4808	3.331	26.1108	11.0369	10.7281	2.91988	16.3847	1.53486	25.5953	16.8084	13.8514	25.9291	35.8579	24.6292	18.5257	15.9158	24.9029	18.214	2.24207	14.2365	25.5099	22.645	8.31326	7.51611	5.66757	6.96052	12.0858	24.9685	41.4485	12.9679	13.7668	11.8709	9.05974	56.9345	14.1786	23.4477	13.4354	10.7464	15.8245	10.5231
LIAS	6.0081	4.98951	7.5526	4.04014	7.45745	4.33559	9.01343	6.8641	5.6371	4.76133	1.31871	7.08531	7.12073	6.15123	2.34825	8.55444	1.43232	8.23625	5.67349	5.9024	8.12709	5.57507	4.42436	4.10094	6.21243	5.30914	6.78245	2.10838	6.73921	4.84987	7.45461	6.91481	4.03234	4.75968	7.03988	5.63163	7.82731	6.24452	6.57163	4.53491	6.45058	6.30974	7.6234	6.08415	8.22826	8.56839	3.68201	6.59373	5.01955
LIPT1	2.69508	4.02915	3.59544	2.86283	2.16508	2.74367	3.82906	4.47103	2.554	2.02906	0.484445	4.47722	2.57365	3.19943	1.66063	2.89827	1.51981	2.77897	2.61938	2.88913	3.69256	2.73788	3.51871	2.54952	3.45778	3.23877	3.95578	0.825576	3.97503	2.84457	4.59149	3.11861	3.10085	2.5292	1.83	3.16659	2.99922	3.75719	2.90922	3.61551	3.12444	2.68296	4.26241	2.46835	2.64907	3.84721	2.23185	2.41288	2.70759
PDHA1	17.3787	15.3642	13.3823	15.0635	58.6748	20.6891	14.2913	16.83	16.0448	12.9662	14.0889	16.7958	21.4414	13.9809	10.6383	15.4791	8.31131	15.8521	23.3292	18.7182	19.5266	11.9705	28.9808	16.0127	13.9395	14.5163	14.9487	9.15644	33.0691	18.3696	19.7067	17.1041	27.3347	12.164	18.145	16.7869	15.5576	17.1197	15.3019	13.1393	14.5654	13.6945	14.9675	15.6683	13.3561	16.4744	10.0502	16.9671	14.3961
PDHB	15.6386	7.68829	9.99787	7.91857	22.9495	10.5922	10.0567	13.8859	11.6156	8.69405	3.72291	12.3879	9.27365	10.1072	2.24885	8.53747	1.72697	11.5289	8.03168	8.63187	22.7146	7.98166	9.12776	8.87932	8.89664	9.11461	8.17246	1.53676	10.6813	10.637	9.05049	8.3512	10.1321	8.32211	6.11824	10.8431	7.60519	20.2607	8.26185	10.8793	8.86241	7.39385	9.54356	7.98107	8.90671	9.20612	9.634	8.44247	8.21612
SLC31A1P1	0.0495433	0.0725177	0.708371	0.939678	0.125855	0.211698	0.0451261	0.0834382	0.0935001	0	0	0.0603735	0.0768805	0.291132	0.261661	0.604469	0.156589	0	0.302889	0.42049	0	0	0	0.158178	2.85254	0.266213	0.607719	0.710258	0.727614	0.511779	0.104501	0.875504	0.149452	0.129006	0.447267	0.621723	0.380854	0	0.385054	0	0.480002	0	0.45695	0.104781	0.056134	0.384863	0.238818	0	0.197406
[truncated: 42 more columns]

## Sheet: ICGC-RECA-EU Clinical data
icgc_donor_id	project_code	study_donor_involved_in	submitted_donor_id	donor_sex	donor_vital_status	disease_status_last_followup	donor_relapse_type	donor_age_at_diagnosis	donor_age_at_enrollment	donor_age_at_last_followup	donor_relapse_interval	donor_diagnosis_icd10	donor_tumour_staging_system_at_diagnosis	donor_tumour_stage_at_diagnosis	donor_tumour_stage_at_diagnosis_supplemental	donor_survival_time	donor_interval_of_last_followup	prior_malignancy	cancer_type_prior_malignancy	cancer_history_first_degree_relative
DO47068	RECA-EU	PCAWG	C0036	male	deceased			48	48			C64	TNM 2010 (7th edition)	T1N0M0	T1aN0M0	1685	1685	unknown		unknown
DO47064	RECA-EU	PCAWG	C0034	female	alive	complete remission		49	49	51		C64	TNM 2010 (7th edition)	T1N0M0	T1aNXMX	1432	1432	unknown		unknown
DO47072	RECA-EU	PCAWG	C0038	male	deceased			64	64			C64	TNM 2010 (7th edition)	T2N0M0	T2bN0M0	789	789	unknown		unknown
DO47056	RECA-EU	PCAWG	C0028	male	alive			54	54			C64	TNM 2010 (7th edition)	T3N0M0	T3aN0M0	2104	2104	unknown		unknown
DO47060	RECA-EU	PCAWG	C0030	male	alive			68	68			C64	TNM 2010 (7th edition)	T1NXM0	T1bNXMX	1942	1942	unknown		unknown
DO47048	RECA-EU	PCAWG	C0024	female	alive			59	59			C64	TNM 2010 (7th edition)	T1N0M0	T1aN0M0	1932	1932	unknown		unknown
DO47044	RECA-EU		C0115	male	alive			64	64			C64	TNM 2010 (7th edition)	T1N0M0	T1aNXMX	731	731	unknown		unknown
DO47052	RECA-EU	PCAWG	C0026	female	alive			66	66			C64	TNM 2010 (7th edition)	T1N0M0	T1aNXMX	1686	1686	unknown		unknown
DO47036	RECA-EU		C0109	male	alive			47	47			C64	TNM 2010 (7th edition)	T1N0M0	T1aNXMX	1959	1959	unknown		unknown
DO47032	RECA-EU		C0107	male	deceased			75	75			C64	TNM 2010 (7th edition)	T1NXM0	T1bNXMX	1882	1882	unknown		unknown
DO47040	RECA-EU		C0113	male	alive			52	52			C64	TNM 2010 (7th edition)	T3N0MX	T3bNXMX	2012	2012	unknown		unknown
DO47028	RECA-EU		C0105	male	alive			67	67			C64	TNM 2010 (7th edition)	T1NXM0	T1aNXMX	2128	2128	unknown		unknown
DO47024	RECA-EU		C0103	male	alive			44	44			C64	TNM 2010 (7th edition)	T1NXM0	T1bNXMX	2271	2271	unknown		unknown
DO47020	RECA-EU		C0101	male	deceased			60	60			C64	TNM 2010 (7th edition)	T2N0M0	T2aNXMX	1923	1923	unknown		unknown
DO47016	RECA-EU	PCAWG	C0099	male	alive			51	51			C64	TNM 2010 (7th edition)	T1N0M0	T1bNXMX	1976	1976	unknown		unknown
DO47012	RECA-EU	PCAWG	C0097	male	deceased			62	62			C64	TNM 2010 (7th edition)	T1NXM0	T1aNXMX	415	415	unknown		unknown
DO47008	RECA-EU		C0093	female	alive			53	53			C64	TNM 2010 (7th edition)	T1N0M0	T1aN0M0	1638	1638	unknown		unknown
DO47004	RECA-EU	PCAWG	C0091	male	deceased	complete remission		46	46	47		C64	TNM 2010 (7th edition)	T1N0M0	T1bNXMX	221	221	unknown		unknown
DO47000	RECA-EU	PCAWG	C0085	female	alive			43	43			C64	TNM 2010 (7th edition)	T1N0M0	T1aN0M0	2121	2121	unknown		unknown
DO47228	RECA-EU		C0140	female	deceased			71	71			C64	TNM 2010 (7th edition)	T3N0M0	T3aN0M0	1010	1010	unknown		unknown
DO47222	RECA-EU		C0136	female	alive			58	58			C64	TNM 2010 (7th edition)	T1N0M0	T1aN0M0	1566	1566	unknown		unknown
DO47225	RECA-EU		C0138	male	alive			45	45			C64	TNM 2010 (7th edition)	T1N0M0	T1aN0MX	1723	1723	unknown		unknown
DO47219	RECA-EU		C0132	male	alive			37	37			C64	TNM 2010 (7th edition)	T3N0M0	T3bN0M0	1822	1822	unknown		unknown
DO47216	RECA-EU		C0130	female	alive			63	63			C64	TNM 2010 (7th edition)	T1N0M0	T1aN0M0	1926	1926	unknown		unknown
DO47213	RECA-EU		C0128	female	alive			49	49			C64	TNM 2010 (7th edition)	T3N0M0	T3aN0M0	1922	1922	unknown		unknown
DO47210	RECA-EU		C0141	male	alive			67	67			C64	TNM 2010 (7th edition)	T2N0M0	T1bN0M0	1498	1498	unknown		unknown
DO47204	RECA-EU		C0137	female	alive			60	60			C64	TNM 2010 (7th edition)	T1N0M0	T1bN0M0	1743	1743	unknown		unknown
DO47207	RECA-EU		C0139	female	alive			54	54			C64	TNM 2010 (7th edition)	T1N0M0	T1aN0M0	1537	1537	unknown		unknown
DO47201	RECA-EU		C0135	male	alive			54	54			C64	TNM 2010 (7th edition)	T1N0M0	T1aN0M0	1766	1766	unknown		unknown
DO47249	RECA-EU	PCAWG	C0022	female	deceased	complete remission		75	75	77		C64	TNM 2010 (7th edition)	T3N0M1	T3aNXMX	762	762	unknown		unknown
DO47246	RECA-EU	PCAWG	C0032	male	alive			50	50			C64	TNM 2010 (7th edition)	T1N0M0	T1aN0M0	459	459	unknown		unknown
DO47240	RECA-EU	PCAWG	C0089	female	deceased			70	70			C64	TNM 2010 (7th edition)	T1N0M0	T1aNXMX	840	840	unknown		unknown
DO47243	RECA-EU	PCAWG	C0043	male	alive			57	57			C64	TNM 2010 (7th edition)	T4NXMX	T4NXMX	2260	2260	unknown		unknown
DO47237	RECA-EU	PCAWG	C0088	male	alive			53	53			C64	TNM 2010 (7th edition)	T2N0M0	T2aNXMX	1915	1915	unknown		unknown
DO47234	RECA-EU	PCAWG	C0008	male	alive			47	47			C64	TNM 2010 (7th edition)	T1N0M0	T1aNXMX	2054	2054	unknown		unknown
DO47231	RECA-EU		C0142	male	alive			66	66			C64	TNM 2010 (7th edition)	T1N0M0	T1bN0M0	1619	1619	unknown		unknown
DO47198	RECA-EU		C0133	female	alive			55	55			C64	TNM 2010 (7th edition)	T2N0M0	T2aN0M0	1580	1580	unknown		unknown
DO47108	RECA-EU	PCAWG	C0056	female	deceased			65	65			C64	TNM 2010 (7th edition)	T1N0M0	T1aN0M0	1028	1028	unknown		unknown
DO47104	RECA-EU	PCAWG	C0054	male	alive			50	50			C64	TNM 2010 (7th edition)	T3N0M0	T3aN0M0	1581	1581	unknown		unknown
DO47100	RECA-EU	PCAWG	C0052	male	alive			67	67			C64	TNM 2010 (7th edition)	T1N0M0	T1bN0M0	1774	1774	unknown		unknown
DO47189	RECA-EU		C0117	male	deceased	relapse	distant recurrence/metastasis	72	72	76	60	C64	TNM 2010 (7th edition)	T2N0M0	T3aNXMX	1482	1482	unknown		unknown
DO47186	RECA-EU		C0118	female	deceased	complete remission		62	62	63		C64	TNM 2010 (7th edition)	T1N0M0	T3aNXMX	652	652	unknown		unknown
DO47192	RECA-EU		C0129	female	deceased			75	75			C64	TNM 2010 (7th edition)	T3N0M0	T3bN0M0	1392	1392	unknown		unknown
DO47195	RECA-EU		C0131	female	alive			63	63			C64	TNM 2010 (7th edition)	T1N0M0	T1bN0M0	1881	1881	unknown		unknown
DO47174	RECA-EU	PCAWG	C0100	male	deceased			70	70			C64	TNM 2010 (7th edition)	T3NXM1	T3aNXMX	1508	1508	unknown		unknown
DO47177	RECA-EU		C0108	male	alive			56	56			C64	TNM 2010 (7th edition)	T1NXM0	T1aNXMX	2021	2021	unknown		unknown
DO47183	RECA-EU		C0116	male	deceased			72	72			C64	TNM 2010 (7th edition)	T1N0M0	T1bNXMX	174	174	unknown		unknown
DO47180	RECA-EU		C0110	male	alive			35	35			C64	TNM 2010 (7th edition)	T2NXM0	T1bNXMX	51	51	unknown		unknown
DO47168	RECA-EU	PCAWG	C0096	male	alive	complete remission		69	69	71		C64	TNM 2010 (7th edition)	T1N0M0	T3aNXMX	1980	1980	unknown		unknown
DO47165	RECA-EU	PCAWG	C0094	female	alive	complete remission		51	51	55		C64	TNM 2010 (7th edition)	T2N0M0	T2bNXMX	2021	2021	unknown		unknown
DO47171	RECA-EU	PCAWG	C0098	male	deceased			65	65			C64	TNM 2010 (7th edition)	T3NXM1	T3aNXMX	474	474	unknown		unknown
DO47156	RECA-EU	PCAWG	C0084	female	alive			60	60			C64	TNM 2010 (7th edition)	T1N0M0	T1aN0M0	1932	1932	unknown		unknown
DO47159	RECA-EU	PCAWG	C0086	female	deceased	complete remission		83	83	85		C64	TNM 2010 (7th edition)	T1N0M0	T1bNXMX	1402	1402	unknown		unknown
DO47153	RECA-EU	PCAWG	C0082	male	deceased			54	54			C64	TNM 2010 (7th edition)	T1NXM0	T1aNXMX	1029	1029	unknown		unknown
DO47162	RECA-EU	PCAWG	C0092	male	alive	complete remission		52	52	54		C64	TNM 2010 (7th edition)	T1N0M0	T1aNXMX	1489	1489	unknown		unknown
DO47147	RECA-EU	PCAWG	C0078	male	alive			58	58			C64	TNM 2010 (7th edition)	T1NXM0	T1aNXMX	1944	1944	unknown		unknown
DO47144	RECA-EU	PCAWG	C0076	female	alive			69	69			C64	TNM 2010 (7th edition)	T2N0M0	T2aNXMX	2102	2102	unknown		unknown
DO47150	RECA-EU	PCAWG	C0080	female	alive			59	59			C64	TNM 2010 (7th edition)	T1N0M0	T1bN0M0	1859	1859	unknown		unknown
DO47136	RECA-EU	PCAWG	C0072	female	alive			69	69			C64	TNM 2010 (7th edition)	T1N0M0	T1bN0M0	405	405	unknown		unknown
DO47132	RECA-EU	PCAWG	C0070	female	alive			61	61			C64	TNM 2010 (7th edition)	T1N0M0	T1aN0M0	2143	2143	unknown		unknown
DO47140	RECA-EU	PCAWG	C0074	male	alive			70	70			C64	TNM 2010 (7th edition)	T1N0M0	T3aN0M0	1936	1936	unknown		unknown
DO47128	RECA-EU	PCAWG	C0068	male	alive			66	66			C64	TNM 2010 (7th edition)	T3NXM0	T3aNXMX	2264	2264	unknown		unknown
DO47124	RECA-EU	PCAWG	C0066	male	alive			57	57			C64	TNM 2010 (7th edition)	T1N0M0	T1bNXMX	1784	1784	unknown		unknown
DO47120	RECA-EU	PCAWG	C0062	male	alive			60	60			C64	TNM 2010 (7th edition)	T2N0M0	T2bN0M0	1999	1999	unknown		unknown
DO47116	RECA-EU	PCAWG	C0060	male	deceased			56	56			C64	TNM 2010 (7th edition)	T3N0M0	T3cN0M0	477	477	unknown		unknown
DO47112	RECA-EU	PCAWG	C0058	female	alive			70	70			C64	TNM 2010 (7th edition)	T1N0M0	T1aN0M0	1847	1847	unknown		unknown
DO47088	RECA-EU	PCAWG	C0046	male	deceased			70	70			C64	TNM 2010 (7th edition)	T3N0M0	T3aN0M0	1246	1246	unknown		unknown
DO47096	RECA-EU	PCAWG	C0050	female	alive			55	55			C64	TNM 2010 (7th edition)	T1N0M0	T1bN0M0	2060	2060	unknown		unknown
DO47092	RECA-EU	PCAWG	C0048	male	alive	complete remission		67	67	70		C64	TNM 2010 (7th edition)	T2N0M0	T1bNXMX	1852	1852	unknown		unknown
DO47076	RECA-EU	PCAWG	C0040	female	alive	complete remission		38	38	40		C64	TNM 2010 (7th edition)	T1N0M0	T1bNXMX	1866	1866	unknown		unknown
DO47084	RECA-EU	PCAWG	C0044	female	deceased			57	57			C64	TNM 2010 (7th edition)	T3N1M1	M1	74	74	unknown		unknown
DO47080	RECA-EU	PCAWG	C0042	female	alive			50	50			C64	TNM 2010 (7th edition)	T1N0M0	T1bN0M0	1864	1864	unknown		unknown
DO46933	RECA-EU	PCAWG	C0051	male	alive	complete remission		73	73	76		C64	TNM 2010 (7th edition)	T1N0M0	T1bNXMX	1170	1170	unknown		unknown
DO46937	RECA-EU	PCAWG	C0053	male	alive			57	57			C64	TNM 2010 (7th edition)	T2N1M1	T2aN1MX	2036	2036	unknown		unknown
DO46925	RECA-EU	PCAWG	C0047	female	alive			66	66			C64	TNM 2010 (7th edition)	T1N0M0	T1aN0M0	2126	2126	unknown		unknown
DO46921	RECA-EU	PCAWG	C0045	female	alive			65	65			C64	TNM 2010 (7th edition)	T1N0M0	T1aNXMX	2006	2006	unknown		unknown
DO46929	RECA-EU	PCAWG	C0049	male	alive			49	49			C64	TNM 2010 (7th edition)	T1N0M0	T1aN0M0	1	1	unknown		unknown
DO46913	RECA-EU	PCAWG	C0039	female	alive	relapse	distant recurrence/metastasis	54	54	57	324	C64	TNM 2010 (7th edition)	T2N0M0	T3aNXMX	1787	1787	unknown		unknown
DO46917	RECA-EU	PCAWG	C0041	male	alive			58	58			C64	TNM 2010 (7th edition)	T2N0M0	T2aNXMX	2104	2104	unknown		unknown
DO46901	RECA-EU	PCAWG	C0033	female	deceased	complete remission		68	68	71		C64	TNM 2010 (7th edition)	T1N0M0	T1bNXMX	1369	1369	unknown		unknown
DO46909	RECA-EU	PCAWG	C0037	male	alive	complete remission		78	78	81		C64	TNM 2010 (7th edition)	T1N0M0	T1aNXMX	981	981	unknown		unknown
DO46905	RECA-EU	PCAWG	C0035	male	alive			56	56			C64	TNM 2010 (7th edition)	T3N0M0	T3aN0M0	232	232	unknown		unknown
DO46996	RECA-EU	PCAWG	C0083	male	deceased			48	48			C64	TNM 2010 (7th edition)	T2N0M0	T2aNXMX	1860	1860	unknown		unknown
DO46992	RECA-EU	PCAWG	C0081	female	alive			76	76			C64	TNM 2010 (7th edition)	T1N0M0	T1aNXMX	1842	1842	unknown		unknown
DO46988	RECA-EU	PCAWG	C0079	female	deceased	relapse	local recurrence	65	65	68	705	C64	TNM 2010 (7th edition)	T3N0M0	T3aNXMX	1130	1130	unknown		unknown
DO46984	RECA-EU	PCAWG	C0077	male	alive			65	65			C64	TNM 2010 (7th edition)	T1N0M0	T1bN0M0	1957	1957	unknown		unknown
DO46980	RECA-EU	PCAWG	C0075	female	deceased			56	56			C64	TNM 2010 (7th edition)	T2N0M0	T2aN0M0	1029	1029	unknown		unknown
DO46977	RECA-EU	PCAWG	C0073	male	alive	complete remission		40	40	44		C64	TNM 2010 (7th edition)	T2N0M0	T3aNXMX	2245	2245	unknown		unknown
DO46973	RECA-EU	PCAWG	C0071	male	alive			78	78			C64	TNM 2010 (7th edition)	T4N0M1	T1bNXMX	2160	2160	unknown		unknown
DO46969	RECA-EU	PCAWG	C0069	male	alive			59	59			C64	TNM 2010 (7th edition)	T1N0M0	T1bN0M0	1813	1813	unknown		unknown
DO46965	RECA-EU	PCAWG	C0067	male	alive	complete remission		39	39	42		C64	TNM 2010 (7th edition)	T1N0M0	T1aNXMX	1658	1658	unknown		unknown
DO46961	RECA-EU	PCAWG	C0065	male	alive			59	59			C64	TNM 2010 (7th edition)	T1N0M0	T1aNXMX	1824	1824	unknown		unknown
DO46957	RECA-EU	PCAWG	C0063	female	alive			75	75			C64	TNM 2010 (7th edition)	T1N0M0	T1aNXMX	2156	2156	unknown		unknown
DO46953	RECA-EU	PCAWG	C0061	male	alive	complete remission		50	50	53		C64	TNM 2010 (7th edition)	T1N0M0	T1bNXMX	1852	1852	unknown		unknown
DO46945	RECA-EU	PCAWG	C0057	female	alive	complete remission		60	60	63		C64	TNM 2010 (7th edition)	T1N0M0	T3aNXMX	1922	1922	unknown		unknown
DO46941	RECA-EU	PCAWG	C0055	male	alive			72	72			C64	TNM 2010 (7th edition)	T3N0M0	T3aN0M0	654	654	unknown		unknown
DO46949	RECA-EU	PCAWG	C0059	female	deceased			76	76			C64	TNM 2010 (7th edition)	T4N0M1	T4N0M1	474	474	unknown		unknown
DO46897	RECA-EU	PCAWG	C0031	female	alive			48	48			C64	TNM 2010 (7th edition)	T1N0M0	T1aN0M0	3	3	unknown		unknown
DO46893	RECA-EU	PCAWG	C0029	female	deceased			62	62			C64	TNM 2010 (7th edition)	T3N0M1	T3bN0M1	146	146	unknown		unknown
DO46889	RECA-EU	PCAWG	C0027	male	deceased	relapse	distant recurrence/metastasis	60	60	62	68	C64	TNM 2010 (7th edition)	T3N0M0	T3aNXMX	997	997	unknown		unknown
DO46885	RECA-EU	PCAWG	C0025	male	deceased	complete remission		45	45	47		C64	TNM 2010 (7th edition)	T3N1M1	T3aN1MX	656	656	unknown		unknown
DO46881	RECA-EU	PCAWG	C0023	female	alive			77	77			C64	TNM 2010 (7th edition)	T2N0M0	T2bNXMX	1927	1927	unknown		unknown
DO46877	RECA-EU	PCAWG	C0021	male	alive	complete remission		61	61	64		C64	TNM 2010 (7th edition)	T3N0M0	T3aN0MX	1576	1576	unknown		unknown
DO46873	RECA-EU	PCAWG	C0020	male	deceased	relapse	distant recurrence/metastasis	69	69	73	620	C64	TNM 2010 (7th edition)	T1N0M0	T3aNXMX	1539	1539	unknown		unknown
DO46869	RECA-EU	PCAWG	C0019	female	alive			61	61			C64	TNM 2010 (7th edition)	T1N0M0	T1bN0M0	229	229	unknown		unknown
DO46865	RECA-EU	PCAWG	C0018	male	alive			67	67			C64	TNM 2010 (7th edition)	T1N0M0		2058	2058	unknown		unknown
DO46862	RECA-EU	PCAWG	C0017	female	alive	complete remission		54	54	57		C64	TNM 2010 (7th edition)	T1N0M0	T1aNXMX	1636	1636	unknown		unknown
DO46856	RECA-EU	PCAWG	C0015	male	alive			73	73			C64	TNM 2010 (7th edition)	T1N0M0	T1aNXMX	2042	2042	unknown		unknown
DO46859	RECA-EU	PCAWG	C0016	female	deceased			59	59			C64	TNM 2010 (7th edition)	T2N0M0	T2aN0M0	1586	1586	unknown		unknown
DO46853	RECA-EU	PCAWG	C0014	female	alive			62	62			C64	TNM 2010 (7th edition)	T1N0M0	T1bN0M0	2112	2112	unknown		unknown
DO46850	RECA-EU	PCAWG	C0013	male	deceased			65	65			C64	TNM 2010 (7th edition)	T3N0M0	T3aNXMX	114	114	unknown		unknown
DO46847	RECA-EU	PCAWG	C0012	female	alive			57	57			C64	TNM 2010 (7th edition)	T3NXM0	T3bN0M0	2062	2062	unknown		unknown
DO46841	RECA-EU	PCAWG	C0010	female	deceased	relapse		60	60	63	827	C64	TNM 2010 (7th edition)	T3N0M0	T3aNXMX	1254	1254	unknown		unknown
DO46844	RECA-EU	PCAWG	C0011	female	alive	complete remission		65	65	69		C64	TNM 2010 (7th edition)	T1N0M0	T1aNXMX	2097	2097	unknown		unknown
DO46834	RECA-EU	PCAWG	C0006	female	deceased			52	52			C64	TNM 2010 (7th edition)	T1N0M0	T1aNXMX	978	978	unknown		unknown
DO46836	RECA-EU	PCAWG	C0007	male	deceased			79	79			C64	TNM 2010 (7th edition)	T3N0M0	T3bNXMX	1804	1804	unknown		unknown
DO46830	RECA-EU	PCAWG	C0004	female	alive	complete remission		77	77	81		C64	TNM 2010 (7th edition)	T1N0M0	T1aNXMX	2044	2044	unknown		unknown
DO46832	RECA-EU	PCAWG	C0005	male	deceased			55	55			C64	TNM 2010 (7th edition)	T3N0M1		2	2	unknown		unknown
DO46838	RECA-EU	PCAWG	C0009	male	alive			61	61			C64	TNM 2010 (7th edition)	T1N1M0	T1bN0MX	2189	2189	unknown		unknown
DO46826	RECA-EU	PCAWG	C0064	male	alive	complete remission		39	39	42		C64	TNM 2010 (7th edition)	T3N0M0	T3aNXMX	1964	1964	unknown		unknown
DO46827	RECA-EU	PCAWG	C0001	male	deceased	complete remission		67	67	69		C64	TNM 2010 (7th edition)	T3N0M1	T3bNXMX	782	782	unknown		unknown
DO46828	RECA-EU	PCAWG	C0002	male	deceased	complete remission		54	54	55		C64	TNM 2010 (7th edition)	T3N0M1	T3bNXM1	564	564	unknown		unknown
DO233359	RECA-EU		K2140210	male	alive			41				N/A	N/A	1	N/A	1575	1575		N/A	unknown
DO233350	RECA-EU		K2140186	male	alive			68				N/A	N/A	1	N/A	1466	1466		N/A	unknown
DO233356	RECA-EU		K2140200	male	alive			57				N/A	N/A	1	N/A	1430	1430		N/A	unknown
DO233355	RECA-EU		K2140198	female	alive			64				N/A	N/A	4	N/A	1330	1330		N/A	unknown
DO233358	RECA-EU		K2140208	male	alive			57				N/A	N/A	1	N/A	1531	1531		N/A	unknown
DO233357	RECA-EU		K2140201	male	alive			54				N/A	N/A	1	N/A	1452	1452		N/A	unknown
DO233352	RECA-EU		K2140192	female	deceased			52				N/A	N/A	4	N/A	466	466		N/A	unknown
DO233351	RECA-EU		K2140188	female	alive			55				N/A	N/A	1	N/A	1455	1455		N/A	unknown
DO233354	RECA-EU		K2140197	female	alive			68				N/A	N/A	1	N/A	1479	1479		N/A	unknown
DO233353	RECA-EU		K2140193	male	alive			71				N/A	N/A	1	N/A	1686	1686		N/A	unknown
DO233361	RECA-EU		K2140212	female	alive			60				N/A	N/A	1	N/A	1539	1539		N/A	unknown
DO233360	RECA-EU		K2140211	female	alive			70				N/A	N/A	1	N/A	1666	1666		N/A	unknown
DO233367	RECA-EU		K2140219	female	deceased			70				N/A	N/A	4	N/A	1064	1064		N/A	unknown
DO233366	RECA-EU		K2140218	female	deceased			78				N/A	N/A	3	N/A	170	170		N/A	unknown
DO233369	RECA-EU		K2140229	female	alive			61				N/A	N/A	1	N/A	1452	1452		N/A	unknown
DO233368	RECA-EU		K2140225	female	alive			57				N/A	N/A	2	N/A	1476	1476		N/A	unknown
DO233363	RECA-EU		K2140214	male	alive			62				N/A	N/A	1	N/A	1477	1477		N/A	unknown
DO233362	RECA-EU		K2140213	male	alive			77				N/A	N/A	2	N/A	1476	1476		N/A	unknown
DO233365	RECA-EU		K2140217	female	alive			77				N/A	N/A	1	N/A	1396	1396		N/A	unknown
DO233364	RECA-EU		K2140216	female	alive			75				N/A	N/A	1	N/A	1460	1460		N/A	unknown
DO233370	RECA-EU		K2140230	male	alive			62				N/A	N/A	1	N/A	1469	1469		N/A	unknown
DO233372	RECA-EU		K2140233	male	deceased			77				N/A	N/A	1	N/A	1342	1342		N/A	unknown
DO233371	RECA-EU		K2140232	male	deceased			77				N/A	N/A	1	N/A	1553	1553		N/A	unknown
DO233378	RECA-EU		K2140242	male	alive			72				N/A	N/A	2	N/A	1416	1416		N/A	unknown
DO233377	RECA-EU		K2140241	female	alive			59				N/A	N/A	1	N/A	1496	1496		N/A	unknown
DO233379	RECA-EU		K2140243	male	alive			59				N/A	N/A	1	N/A	1292	1292		N/A	unknown
DO233374	RECA-EU		K2140236	male	alive			58				N/A	N/A	1	N/A	1460	1460		N/A	unknown
DO233373	RECA-EU		K2140234	female	alive			46				N/A	N/A	1	N/A	1575	1575		N/A	unknown
DO233376	RECA-EU		K2140240	male	alive			49				N/A	N/A	4	N/A	1293	1293		N/A	unknown
DO233375	RECA-EU		K2140239	female	alive			63				N/A	N/A	2	N/A	1260	1260		N/A	unknown
DO233381	RECA-EU		K2140246	male	alive			59				N/A	N/A	1	N/A	1526	1526		N/A	unknown
DO233380	RECA-EU		K2140244	female	deceased			69				N/A	N/A	3	N/A	294	294		N/A	unknown
DO233383	RECA-EU		K2140254	male	alive			48				N/A	N/A	1	N/A	1357	1357		N/A	unknown
DO233382	RECA-EU		K2140247	male	deceased			62				N/A	N/A	4	N/A	1628	1628		N/A	unknown
DO233389	RECA-EU		K2140261	female	alive			75				N/A	N/A	1	N/A	1367	1367		N/A	unknown
DO233388	RECA-EU		K2140260	male	alive			65				N/A	N/A	1	N/A	1214	1214		N/A	unknown
DO233385	RECA-EU		K2140257	male	alive			54				N/A	N/A	4	N/A	1219	1219		N/A	unknown
DO233384	RECA-EU		K2140255	female	deceased			72				N/A	N/A	4	N/A	343	343		N/A	unknown
DO233387	RECA-EU		K2140259	female	alive			56				N/A	N/A	2	N/A	1241	1241		N/A	unknown
DO233386	RECA-EU		K2140258	male	alive			54				N/A	N/A	2	N/A	1468	1468		N/A	unknown
DO233392	RECA-EU		K2140274	male	alive			64				N/A	N/A	1	N/A	1377	1377		N/A	unknown
DO233391	RECA-EU		K2140272	male	alive			72				N/A	N/A	1	N/A	1107	1107		N/A	unknown
DO233394	RECA-EU		K2150031	female	alive			67				N/A	N/A	1	N/A	1313	1313		N/A	unknown
DO233393	RECA-EU		K2140276	female	alive			57				N/A	N/A	1	N/A	1360	1360		N/A	unknown
DO233390	RECA-EU		K2140271	female	alive			72				N/A	N/A	3	N/A	1407	1407		N/A	unknown
DO233399	RECA-EU		K2150079	male	alive			79				N/A	N/A	1	N/A	1834	1834		N/A	unknown
DO233396	RECA-EU		K2150062	male	deceased			72				N/A	N/A	1	N/A	174	174		N/A	unknown
DO233395	RECA-EU		K2150035	male	alive			53				N/A	N/A	3	N/A	2012	2012		N/A	unknown
DO233398	RECA-EU		K2150070	female	deceased			67				N/A	N/A	4	N/A	1224	1224		N/A	unknown
DO233397	RECA-EU		K2150063	male	alive			49				N/A	N/A	1	N/A	1919	1919		N/A	unknown
DO232074	RECA-EU		RS1141000	male	alive			53				N/A	N/A	3	N/A	1585	1585		N/A	unknown
DO232079	RECA-EU		RS1141047	female	alive			77				N/A	N/A	1	N/A	1486	1486		N/A	unknown
DO232075	RECA-EU		RS1141004	female	alive			53				N/A	N/A	2	N/A	1555	1555		N/A	unknown
DO232076	RECA-EU		RS1141013	female	alive			65				N/A	N/A	1	N/A	1357	1357		N/A	unknown
DO232077	RECA-EU		RS1141018	female	alive			53				N/A	N/A	1	N/A	1549	1549		N/A	unknown
DO232078	RECA-EU		RS1141031	female	deceased			45				N/A	N/A	3	N/A	613	613		N/A	unknown
DO232082	RECA-EU		RS1141063	male	alive			43				N/A	N/A	1	N/A	1470	1470		N/A	unknown
DO232083	RECA-EU		RS1141066	female	alive			62				N/A	N/A	4	N/A	1467	1467		N/A	unknown
DO232084	RECA-EU		RS1141067	male	alive			62				N/A	N/A	1	N/A	1513	1513		N/A	unknown
DO232085	RECA-EU		RS1141069	female	deceased			64				N/A	N/A	1	N/A	545	545		N/A	unknown
DO232080	RECA-EU		RS1141058	female	alive			64				N/A	N/A	1	N/A	1503	1503		N/A	unknown
DO232081	RECA-EU		RS1141060	male	alive			65				N/A	N/A	1	N/A	1317	1317		N/A	unknown
DO232086	RECA-EU		RS1141080	male	deceased			55				N/A	N/A	4	N/A	794	794		N/A	unknown
DO232087	RECA-EU		RS1141084	male	deceased			47				N/A	N/A	2	N/A	993	993		N/A	unknown
DO232088	RECA-EU		RS1141100	female	deceased			62				N/A	N/A	4	N/A	145	145		N/A	unknown
DO232089	RECA-EU		RS1141103	female	deceased			70				N/A	N/A	4	N/A	226	226		N/A	unknown
DO232093	RECA-EU		RS1141139	male	alive			58				N/A	N/A	1	N/A	1424	1424		N/A	unknown
DO232094	RECA-EU		RS1141142	male	deceased			62				N/A	N/A	4	N/A	104	104		N/A	unknown
DO232095	RECA-EU		RS1141146	female	alive			60				N/A	N/A	1	N/A	1536	1536		N/A	unknown
DO232096	RECA-EU		RS1141157	female	alive			64				N/A	N/A	1	N/A	1366	1366		N/A	unknown
DO232090	RECA-EU		RS1141121	male	alive			65				N/A	N/A	4	N/A	1552	1552		N/A	unknown
DO232091	RECA-EU		RS1141123	female	alive			51				N/A	N/A	2	N/A	1434	1434		N/A	unknown
DO232092	RECA-EU		RS1141137	female	deceased			56				N/A	N/A	1	N/A	1060	1060		N/A	unknown
DO232097	RECA-EU		RS1141161	female	alive			23				N/A	N/A	1	N/A	1394	1394		N/A	unknown
DO232098	RECA-EU		RS1141175	female	deceased			43				N/A	N/A	3	N/A	1088	1088		N/A	unknown
DO232099	RECA-EU		RS1141185	male	alive			73				N/A	N/A	1	N/A	1175	1175		N/A	unknown
DO233309	RECA-EU		K2110122	male	alive			71				N/A	N/A	1	N/A	1926	1926		N/A	unknown
DO233308	RECA-EU		K2110120	male	alive			67				N/A	N/A	1	N/A	1896	1896		N/A	unknown
DO233305	RECA-EU		K2110107	male	alive			47				N/A	N/A	1	N/A	1959	1959		N/A	unknown
DO233304	RECA-EU		K2110101	male	alive			57				N/A	N/A	1	N/A	2021	2021		N/A	unknown
DO233307	RECA-EU		K2110114	female	alive			75				N/A	N/A	1	N/A	1925	1925		N/A	unknown
DO233306	RECA-EU		K2110108	male	alive			35				N/A	N/A	1	N/A	51	51		N/A	unknown
DO233301	RECA-EU		K2110063	male	alive			44				N/A	N/A	1	N/A	2271	2271		N/A	unknown
DO233300	RECA-EU		K2110046	male	deceased			60				N/A	N/A	2	N/A	1923	1923		N/A	unknown
DO233303	RECA-EU		K2110095	male	deceased			75				N/A	N/A	1	N/A	1882	1882		N/A	unknown
DO233302	RECA-EU		K2110076	male	alive			44				N/A	N/A	1	N/A	2128	2128		N/A	unknown
DO233319	RECA-EU		K2110279	female	alive			75				N/A	N/A	3	N/A	1242	1242		N/A	unknown
DO233316	RECA-EU		K2110184	male	alive			69				N/A	N/A	1	N/A	1567	1567		N/A	unknown
DO233315	RECA-EU		K2110180	female	alive			65				N/A	N/A	1	N/A	1586	1586		N/A	unknown
DO233318	RECA-EU		K2110247	male	alive			52				N/A	N/A	1	N/A	1365	1365		N/A	unknown
DO233317	RECA-EU		K2110239	male	alive			62				N/A	N/A	1	N/A	1320	1320		N/A	unknown
DO233312	RECA-EU		K2110162	male	deceased			64				N/A	N/A	2	N/A	1564	1564		N/A	unknown
DO233311	RECA-EU		K2110160	female	deceased			55				N/A	N/A	4	N/A	663	663		N/A	unknown
DO233314	RECA-EU		K2110176	male	alive			59				N/A	N/A		N/A	1594	1594		N/A	unknown
DO233313	RECA-EU		K2110163	male	alive			81				N/A	N/A	1	N/A	1664	1664		N/A	unknown
DO233310	RECA-EU		K2110156	male	alive			73				N/A	N/A	1	N/A	1719	1719		N/A	unknown
DO233327	RECA-EU		K2120158	male	deceased			72				N/A	N/A		N/A	684	684		N/A	unknown
DO233326	RECA-EU		K2120150	female	alive			83				N/A	N/A		N/A	14	14		N/A	unknown
DO233329	RECA-EU		K2120167	female	alive			61				N/A	N/A	1	N/A	1470	1470		N/A	unknown
DO233328	RECA-EU		K2120165	female	alive			65				N/A	N/A	4	N/A	1129	1129		N/A	unknown
DO233323	RECA-EU		K2120140	female	alive			70				N/A	N/A	4	N/A	1415	1415		N/A	unknown
DO233322	RECA-EU		K2120137	female	alive			79				N/A	N/A		N/A	1372	1372		N/A	unknown
DO233325	RECA-EU		K2120149	male	alive			42				N/A	N/A		N/A	1346	1346		N/A	unknown
DO233324	RECA-EU		K2120142	male	deceased			67				N/A	N/A		N/A	923	923		N/A	unknown
DO233321	RECA-EU		K2120131	male	alive			55				N/A	N/A		N/A	1767	1767		N/A	unknown
DO233320	RECA-EU		K2120130	male	alive			61				N/A	N/A		N/A	1367	1367		N/A	unknown
DO233338	RECA-EU		K2140147	male	alive			84				N/A	N/A	1	N/A	1716	1716		N/A	unknown
DO233337	RECA-EU		K2140143	male	alive			55				N/A	N/A	1	N/A	1610	1610		N/A	unknown
DO233339	RECA-EU		K2140150	male	alive			55				N/A	N/A	1	N/A	1833	1833		N/A	unknown
DO233334	RECA-EU		K2140136	female	alive			69				N/A	N/A	2	N/A	1549	1549		N/A	unknown
DO233333	RECA-EU		K2140131	female	alive			68				N/A	N/A	2	N/A	1953	1953		N/A	unknown
DO233336	RECA-EU		K2140142	female	alive			70				N/A	N/A	1	N/A	1913	1913		N/A	unknown
DO233335	RECA-EU		K2140140	male	alive			51				N/A	N/A	1	N/A	1617	1617		N/A	unknown
DO233330	RECA-EU		K2120168	male	alive			32				N/A	N/A		N/A	755	755		N/A	unknown
DO233332	RECA-EU		K2140125	female	deceased			77				N/A	N/A	4	N/A	574	574		N/A	unknown
DO233331	RECA-EU		K2140117	female	deceased			64				N/A	N/A	2	N/A	1232	1232		N/A	unknown
DO233349	RECA-EU		K2140181	male	alive			67				N/A	N/A	1	N/A	1784	1784		N/A	unknown
DO233348	RECA-EU		K2140180	female	alive			61				N/A	N/A	1	N/A	1394	1394		N/A	unknown
DO233345	RECA-EU		K2140176	male	alive			61				N/A	N/A	1	N/A	1777	1777		N/A	unknown
DO233344	RECA-EU		K2140174	male	alive			47				N/A	N/A	1	N/A	1851	1851		N/A	unknown
DO233347	RECA-EU		K2140179	male	alive			61				N/A	N/A	1	N/A	1672	1672		N/A	unknown
DO233346	RECA-EU		K2140178	male	alive			53				N/A	N/A	1	N/A	1640	1640		N/A	unknown
DO233341	RECA-EU		K2140169	male	alive			73				N/A	N/A	1	N/A	1749	1749		N/A	unknown
DO233340	RECA-EU		K2140154	female	deceased			78				N/A	N/A	2	N/A	1337	1337		N/A	unknown
DO233343	RECA-EU		K2140172	male	alive			61				N/A	N/A	1	N/A	1864	1864		N/A	unknown
DO233342	RECA-EU		K2140170	male	alive			54				N/A	N/A	1	N/A	1660	1660		N/A	unknown
DO232149	RECA-EU		RS114771	female	alive			63				N/A	N/A	1	N/A	1881	1881		N/A	unknown
DO233471	RECA-EU		LR436	female	alive			74				N/A	N/A	1	N/A	1344	1344		N/A	unknown
DO232140	RECA-EU		RS114704	male	alive			72				N/A	N/A	1	N/A	1919	1919		N/A	unknown
DO232145	RECA-EU		RS114757	female	alive			58				N/A	N/A	1	N/A	1692	1692		N/A	unknown
DO233477	RECA-EU		LR444	female	alive			84				N/A	N/A	2	N/A	116	116		N/A	unknown
DO232146	RECA-EU		RS114759	male	alive			60				N/A	N/A	4	N/A	1889	1889		N/A	unknown
DO232147	RECA-EU		RS114763	male	deceased			58				N/A	N/A	3	N/A	1301	1301		N/A	unknown
DO233479	RECA-EU		LR445	female	alive			51				N/A	N/A	1	N/A	1518	1518		N/A	unknown
DO232148	RECA-EU		RS114767	male	deceased			65				N/A	N/A	3	N/A	1233	1233		N/A	unknown
DO233473	RECA-EU		LR437	female	alive			42				N/A	N/A	3	N/A	1380	1380		N/A	unknown
DO232141	RECA-EU		RS114715	male	alive			48				N/A	N/A	1	N/A	1901	1901		N/A	unknown
DO232142	RECA-EU		RS114731	male	alive			72				N/A	N/A	3	N/A	1855	1855		N/A	unknown
DO233475	RECA-EU		LR441	female	deceased			63				N/A	N/A	4	N/A	133	133		N/A	unknown
DO232143	RECA-EU		RS114737	female	deceased			67				N/A	N/A	3	N/A	126	126		N/A	unknown
DO232144	RECA-EU		RS114739	female	alive			64				N/A	N/A	1	N/A	1791	1791		N/A	unknown
DO232150	RECA-EU		RS114775	male	alive			38				N/A	N/A	3	N/A	1822	1822		N/A	unknown
DO232151	RECA-EU		RS114780	male	alive			46				N/A	N/A	1	N/A	1653	1653		N/A	unknown
DO233481	RECA-EU		LR446	female	alive			49				N/A	N/A	2	N/A	195	195		N/A	unknown
DO232156	RECA-EU		RS114839	female	alive			74				N/A	N/A	1	N/A	1711	1711		N/A	unknown
DO233488	RECA-EU		LR462	male	alive			47				N/A	N/A	1	N/A	1460	1460		N/A	unknown
DO232157	RECA-EU		RS114845	female	alive			61				N/A	N/A	1	N/A	1583	1583		N/A	unknown
DO232158	RECA-EU		RS114847	female	alive			61				N/A	N/A	1	N/A	1743	1743		N/A	unknown
DO232159	RECA-EU		RS114853	male	alive			55				N/A	N/A	1	N/A	1696	1696		N/A	unknown
DO232152	RECA-EU		RS114792	female	alive			56				N/A	N/A	2	N/A	1580	1580		N/A	unknown
DO233483	RECA-EU		LR453	female	alive			72				N/A	N/A	3	N/A	1304	1304		N/A	unknown
DO232153	RECA-EU		RS114794	male	alive			48				N/A	N/A	1	N/A	1836	1836		N/A	unknown
DO232154	RECA-EU		RS114822	male	alive			55				N/A	N/A	1	N/A	1766	1766		N/A	unknown
DO233486	RECA-EU		LR458	female	alive			63				N/A	N/A	2	N/A	1204	1204		N/A	unknown
DO232155	RECA-EU		RS114838	female	alive			59				N/A	N/A	1	N/A	1566	1566		N/A	unknown
DO233485	RECA-EU		LR457	male	alive			56				N/A	N/A	3	N/A	1271	1271		N/A	unknown
DO232160	RECA-EU		RS114861	male	alive			62				N/A	N/A	1	N/A	1664	1664		N/A	unknown
DO233490	RECA-EU		LR466	male	alive			70				N/A	N/A	3	N/A	1162	1162		N/A	unknown
DO232161	RECA-EU		RS114872	male	alive			46				N/A	N/A	1	N/A	1723	1723		N/A	unknown
DO233493	RECA-EU		LR468	male	alive			64				N/A	N/A	2	N/A	1103	1103		N/A	unknown
DO232162	RECA-EU		RS114886	male	alive			64				N/A	N/A	3	N/A	1661	1661		N/A	unknown
DO232167	RECA-EU		RS114905	male	alive			55				N/A	N/A	3	N/A	1631	1631		N/A	unknown
DO233499	RECA-EU		LR471	male	alive			66				N/A	N/A	3	N/A	1446	1446		N/A	unknown
DO232168	RECA-EU		RS114906	female				48				N/A	N/A	3	N/A				N/A	unknown
DO232169	RECA-EU		RS114907	male	alive			68				N/A	N/A	1	N/A	1498	1498		N/A	unknown
DO233495	RECA-EU		LR469	male	alive			63				N/A	N/A	1	N/A	1103	1103		N/A	unknown
DO232163	RECA-EU		RS114887	female	deceased			61				N/A	N/A	2	N/A	1371	1371		N/A	unknown
DO232164	RECA-EU		RS114891	female	alive			45				N/A	N/A	1	N/A	1661	1661		N/A	unknown
DO232165	RECA-EU		RS114893	female	alive			63				N/A	N/A	1	N/A	1638	1638		N/A	unknown
DO233496	RECA-EU		LR470	male	deceased			65				N/A	N/A	3	N/A	950	950		N/A	unknown
DO232166	RECA-EU		RS114895	male	alive			47				N/A	N/A	1	N/A	1662	1662		N/A	unknown
DO232170	RECA-EU		RS114914	female	deceased			58				N/A	N/A	4	N/A	1619	1619		N/A	unknown
DO232171	RECA-EU		RS114915	male	alive			57				N/A	N/A	3	N/A	1617	1617		N/A	unknown
DO232172	RECA-EU		RS114922	male	alive			66				N/A	N/A	1	N/A	1619	1619		N/A	unknown
DO232173	RECA-EU		RS114949	male	alive			54				N/A	N/A	3	N/A	1606	1606		N/A	unknown
DO232178	RECA-EU		RS114973	male	alive			69				N/A	N/A	1	N/A	1604	1604		N/A	unknown
DO232179	RECA-EU		RS114974	male	alive			42				N/A	N/A	2	N/A	1592	1592		N/A	unknown
DO232174	RECA-EU		RS114957	male				60				N/A	N/A	3	N/A				N/A	unknown
DO232175	RECA-EU		RS114960	male				52				N/A	N/A	3	N/A				N/A	unknown
DO232176	RECA-EU		RS114965	male				37				N/A	N/A	1	N/A				N/A	unknown
DO232177	RECA-EU		RS114969	female	alive			65				N/A	N/A	1	N/A	1603	1603		N/A	unknown
DO233408	RECA-EU		K2310132	male	alive			57				N/A	N/A	1	N/A	1201	1201		N/A	unknown
DO233407	RECA-EU		K2310131	female	alive			60				N/A	N/A	3	N/A	1327	1327		N/A	unknown
DO233409	RECA-EU		K2310140	male	alive			78				N/A	N/A	1	N/A	11	11		N/A	unknown
DO233404	RECA-EU		K2150092	male	alive			67				N/A	N/A	1	N/A	1654	1654		N/A	unknown
DO233403	RECA-EU		K2150089	female	alive			46				N/A	N/A	1	N/A	1619	1619		N/A	unknown
DO233406	RECA-EU		K2310119	male	alive			55				N/A	N/A	1	N/A	1370	1370		N/A	unknown
DO233405	RECA-EU		K2150097	male	alive			71				N/A	N/A	3	N/A	1368	1368		N/A	unknown
DO233400	RECA-EU		K2150081	female	alive			64				N/A	N/A	1	N/A	1803	1803		N/A	unknown
DO233402	RECA-EU		K2150088	male	alive			70				N/A	N/A	1	N/A	1763	1763		N/A	unknown
DO233401	RECA-EU		K2150087	male	alive			75				N/A	N/A	1	N/A	289	289		N/A	unknown
DO233419	RECA-EU		K2411010	female	alive			47				N/A	N/A	1	N/A	1179	1179		N/A	unknown
DO233418	RECA-EU		K2411007	male	alive			75				N/A	N/A	2	N/A	1610	1610		N/A	unknown
DO233415	RECA-EU		K2310213	male	alive			86				N/A	N/A	3	N/A	1385	1385		N/A	unknown
DO233414	RECA-EU		K2310207	female	alive			64				N/A	N/A	1	N/A	1383	1383		N/A	unknown
DO233417	RECA-EU		K2310221	male	alive			70				N/A	N/A	3	N/A	1359	1359		N/A	unknown
DO233416	RECA-EU		K2310220	female	alive			61				N/A	N/A	2	N/A	583	583		N/A	unknown
DO233411	RECA-EU		K2310188	female	alive			66				N/A	N/A	2	N/A	1396	1396		N/A	unknown
DO233410	RECA-EU		K2310151	male	alive			67				N/A	N/A	1	N/A	1275	1275		N/A	unknown
DO233413	RECA-EU		K2310193	female	alive			51				N/A	N/A	1	N/A	1035	1035		N/A	unknown
DO233412	RECA-EU		K2310189	male	alive			64				N/A	N/A	2	N/A	1051	1051		N/A	unknown
DO233429	RECA-EU		LR276	female	alive			49				N/A	N/A	3	N/A	3326	3326		N/A	unknown
DO233426	RECA-EU		LR255	male	alive			82				N/A	N/A	2	N/A	3513	3513		N/A	unknown
DO233425	RECA-EU		LR248	male	alive			60				N/A	N/A	1	N/A	3638	3638		N/A	unknown
DO233428	RECA-EU		LR270	female	alive			67				N/A	N/A	3	N/A	3359	3359		N/A	unknown
DO233427	RECA-EU		LR261	female	alive			81				N/A	N/A	3	N/A	3532	3532		N/A	unknown
DO233422	RECA-EU		K2411021	female	alive			45				N/A	N/A		N/A	1082	1082		N/A	unknown
DO233421	RECA-EU		K2411016	male	alive			46				N/A	N/A		N/A	1569	1569		N/A	unknown
DO233424	RECA-EU		K2411036	female	alive			63				N/A	N/A	2	N/A	1503	1503		N/A	unknown
DO233423	RECA-EU		K2411023	female	alive			60				N/A	N/A	4	N/A	1583	1583		N/A	unknown
DO233420	RECA-EU		K2411015	female	alive			77				N/A	N/A		N/A	9	9		N/A	unknown
DO232109	RECA-EU		RS1141272	male	deceased			55				N/A	N/A	3	N/A	185	185		N/A	unknown
DO232105	RECA-EU		RS1141242	male	alive			58				N/A	N/A	3	N/A	1302	1302		N/A	unknown
DO233437	RECA-EU		LR303	male	alive			76				N/A	N/A	3	N/A	2947	2947		N/A	unknown
DO232106	RECA-EU		RS1141250	female	deceased			50				N/A	N/A	4	N/A	36	36		N/A	unknown
DO233436	RECA-EU		LR302	male	alive			67				N/A	N/A	1	N/A	2932	2932		N/A	unknown
DO233439	RECA-EU		LR304	male	alive			73				N/A	N/A	4	N/A	2919	2919		N/A	unknown
DO232107	RECA-EU		RS1141253	male	alive			53				N/A	N/A	1	N/A	1267	1267		N/A	unknown
DO232108	RECA-EU		RS1141267	female	alive			64				N/A	N/A	1	N/A	1234	1234		N/A	unknown
DO233433	RECA-EU		LR296	male	alive			59				N/A	N/A	3	N/A	2986	2986		N/A	unknown
DO232101	RECA-EU		RS1141201	female	alive			63				N/A	N/A		N/A	1334	1334		N/A	unknown
DO233432	RECA-EU		LR288	male	alive			62				N/A	N/A	1	N/A	3308	3308		N/A	unknown
DO232102	RECA-EU		RS1141223	male	alive			50				N/A	N/A	3	N/A	1318	1318		N/A	unknown
DO232103	RECA-EU		RS1141230	male	alive			55				N/A	N/A	4	N/A	1330	1330		N/A	unknown
DO233434	RECA-EU		LR298	male	alive			70				N/A	N/A	3	N/A	2955	2955		N/A	unknown
DO232104	RECA-EU		RS1141233	female	alive			67				N/A	N/A	2	N/A	1309	1309		N/A	unknown
DO233431	RECA-EU		LR284	female	alive			59				N/A	N/A	1	N/A	3409	3409		N/A	unknown
DO232100	RECA-EU		RS1141187	female	alive			62				N/A	N/A	3	N/A	1357	1357		N/A	unknown
DO233430	RECA-EU		LR278	female	alive			58				N/A	N/A	1	N/A	3171	3171		N/A	unknown
DO232116	RECA-EU		RS1141291	male	deceased			58				N/A	N/A	4	N/A	319	319		N/A	unknown
DO233447	RECA-EU		LR320	male	alive			46				N/A	N/A	2	N/A	2721	2721		N/A	unknown
DO232117	RECA-EU		RS1141296	male	alive			65				N/A	N/A	4	N/A	1186	1186		N/A	unknown
DO232118	RECA-EU		RS1141305	female	alive			65				N/A	N/A	1	N/A	1192	1192		N/A	unknown
DO232119	RECA-EU		RS1141333	male	deceased			65				N/A	N/A	4	N/A	617	617		N/A	unknown
DO233449	RECA-EU		LR323	female	deceased			53				N/A	N/A	3	N/A	1904	1904		N/A	unknown
DO232112	RECA-EU		RS1141283	male	alive			60				N/A	N/A	1	N/A	846	846		N/A	unknown
DO233443	RECA-EU		LR314	male	alive			59				N/A	N/A	1	N/A	2675	2675		N/A	unknown
DO232113	RECA-EU		RS1141285	male	deceased			56				N/A	N/A	3	N/A	154	154		N/A	unknown
DO232114	RECA-EU		RS1141288	male	alive			50				N/A	N/A	1	N/A	1275	1275		N/A	unknown
DO232115	RECA-EU		RS1141290	female	alive			48				N/A	N/A	1	N/A	1259	1259		N/A	unknown
DO233445	RECA-EU		LR319	male	alive			69				N/A	N/A	3	N/A	2704	2704		N/A	unknown
DO232110	RECA-EU		RS1141273	male	deceased			53				N/A	N/A	4	N/A	582	582		N/A	unknown
DO232111	RECA-EU		RS1141279	female	alive			49				N/A	N/A	1	N/A	1259	1259		N/A	unknown
DO233441	RECA-EU		LR308	male	alive			75				N/A	N/A	1	N/A	3098	3098		N/A	unknown
DO232127	RECA-EU		RS1141421	female	alive			60				N/A	N/A	1	N/A	937	937		N/A	unknown
DO233459	RECA-EU		LR409	female	alive			62				N/A	N/A	2	N/A	1600	1600		N/A	unknown
DO232128	RECA-EU		RS114489	male	alive			63				N/A	N/A	1	N/A	2156	2156		N/A	unknown
DO232129	RECA-EU		RS114512	female	deceased			59				N/A	N/A	3	N/A	80	80		N/A	unknown
DO232123	RECA-EU		RS1141392	male	deceased			68				N/A	N/A	4	N/A	704	704		N/A	unknown
DO233455	RECA-EU		LR338	male	deceased			70				N/A	N/A	1	N/A	1244	1244		N/A	unknown
DO232124	RECA-EU		RS1141395	male	deceased			77				N/A	N/A	4	N/A	208	208		N/A	unknown
DO232125	RECA-EU		RS1141413	male	alive			64				N/A	N/A	1	N/A	1050	1050		N/A	unknown
DO233457	RECA-EU		LR391	female	deceased			62				N/A	N/A	3	N/A	652	652		N/A	unknown
DO232126	RECA-EU		RS1141419	female	alive			51				N/A	N/A	1	N/A	1095	1095		N/A	unknown
DO233451	RECA-EU		LR329	male	alive			51				N/A	N/A	2	N/A	2452	2452		N/A	unknown
DO232120	RECA-EU		RS1141362	male	alive			63				N/A	N/A	3	N/A	1176	1176		N/A	unknown
DO232121	RECA-EU		RS1141370	male	alive			60				N/A	N/A	4	N/A	1169	1169		N/A	unknown
DO233453	RECA-EU		LR336	female	alive			56				N/A	N/A	1	N/A	2248	2248		N/A	unknown
DO232122	RECA-EU		RS1141375	male	alive			61				N/A	N/A	1	N/A	1117	1117		N/A	unknown
DO232138	RECA-EU		RS114696	female	alive			56				N/A	N/A	3	N/A	1927	1927		N/A	unknown
DO233469	RECA-EU		LR435	female	deceased			80				N/A	N/A	1	N/A	721	721		N/A	unknown
DO232139	RECA-EU		RS114702	male	alive			76				N/A	N/A	1	N/A	1914	1914		N/A	unknown
DO232134	RECA-EU		RS114566	male	alive			61				N/A	N/A	3	N/A	2145	2145		N/A	unknown
DO233465	RECA-EU		LR432	male	alive			69				N/A	N/A	1	N/A	1426	1426		N/A	unknown
DO232135	RECA-EU		RS114570	male	alive			60				N/A	N/A	2	N/A	2099	2099		N/A	unknown
DO232136	RECA-EU		RS114579	female	alive			50				N/A	N/A	3	N/A	1922	1922		N/A	unknown
DO233467	RECA-EU		LR434	female	alive			44				N/A	N/A	2	N/A	1658	1658		N/A	unknown
DO232137	RECA-EU		RS114689	female	alive			64				N/A	N/A	1	N/A	1926	1926		N/A	unknown
DO232130	RECA-EU		RS114515	male	alive			44				N/A	N/A	3	N/A	2198	2198		N/A	unknown
DO233461	RECA-EU		LR411	female	alive			59				N/A	N/A	1	N/A	1589	1589		N/A	unknown
DO232131	RECA-EU		RS114519	female	alive			55				N/A	N/A	4	N/A	2156	2156		N/A	unknown
DO232132	RECA-EU		RS114533	female				61				N/A	N/A	3	N/A				N/A	unknown
DO232133	RECA-EU		RS114558	male	alive			65				N/A	N/A	4	N/A	2128	2128		N/A	unknown
DO233463	RECA-EU		LR421	male	deceased			77				N/A	N/A	3	N/A	756	756		N/A	unknown
DO233590	RECA-EU		LRV239	male	deceased			65				N/A	N/A	3	N/A	561	561		N/A	unknown
DO233592	RECA-EU		LRV247	male	deceased			76				N/A	N/A	3	N/A	3405	3405		N/A	unknown
DO233591	RECA-EU		LRV245	male	deceased			57				N/A	N/A	4	N/A	470	470		N/A	unknown
DO233598	RECA-EU		LRV283	male	deceased			60				N/A	N/A	3	N/A	202	202		N/A	unknown
DO233597	RECA-EU		LRV267	female	alive			68				N/A	N/A	3	N/A	3715	3715		N/A	unknown
DO233599	RECA-EU		LRV294	male	deceased			76				N/A	N/A	1	N/A	1196	1196		N/A	unknown
DO233594	RECA-EU		LRV257	male	alive			39				N/A	N/A	1	N/A	2320	2320		N/A	unknown
DO233593	RECA-EU		LRV254	female	alive			56				N/A	N/A	3	N/A	3563	3563		N/A	unknown
DO233596	RECA-EU		LRV263	male	deceased			56				N/A	N/A	3	N/A	2827	2827		N/A	unknown
DO233595	RECA-EU		LRV260	male	deceased			66				N/A	N/A	3	N/A	1993	1993		N/A	unknown
DO233518	RECA-EU		LRV008	male	deceased			63				N/A	N/A	3	N/A	1499	1499		N/A	unknown
DO233516	RECA-EU		LRV006	male	deceased			74				N/A	N/A	3	N/A	10	10		N/A	unknown
DO233515	RECA-EU		LRV005	male	deceased			65				N/A	N/A	4	N/A	490	490		N/A	unknown
DO233510	RECA-EU		LR482	female	alive			64				N/A	N/A	1	N/A	1114	1114		N/A	unknown
DO233512	RECA-EU		LR489	male	alive			54				N/A	N/A	3	N/A	1085	1085		N/A	unknown
DO233529	RECA-EU		LRV047	female	deceased			62				N/A	N/A	4	N/A	976	976		N/A	unknown
DO233527	RECA-EU		LRV038	male	deceased			73				N/A	N/A	1	N/A	1305	1305		N/A	unknown
DO233526	RECA-EU		LRV031	female	deceased			71				N/A	N/A	4	N/A	1080	1080		N/A	unknown
DO233521	RECA-EU		LRV009	male	deceased			61				N/A	N/A	4	N/A	4475	4475		N/A	unknown
DO233523	RECA-EU		LRV022	male	deceased			63				N/A	N/A	3	N/A	225	225		N/A	unknown
DO233539	RECA-EU		LRV070	male	deceased			72				N/A	N/A	3	N/A	1226	1226		N/A	unknown
DO233536	RECA-EU		LRV062	female	deceased			41				N/A	N/A	1	N/A	2673	2673		N/A	unknown
DO233538	RECA-EU		LRV069	male	deceased			68				N/A	N/A	3	N/A	988	988		N/A	unknown
DO233532	RECA-EU		LRV051	male	deceased			67				N/A	N/A	3	N/A	2867	2867		N/A	unknown
DO233533	RECA-EU		LRV053	male	deceased			55				N/A	N/A	4	N/A	911	911		N/A	unknown
DO233549	RECA-EU		LRV123	female	alive			39				N/A	N/A	1	N/A	5150	5150		N/A	unknown
DO233548	RECA-EU		LRV122	male	deceased			85				N/A	N/A	3	N/A	6	6		N/A	unknown
DO233543	RECA-EU		LRV101	female	alive			47				N/A	N/A	1	N/A	3404	3404		N/A	unknown
DO233542	RECA-EU		LRV077	male	deceased			62				N/A	N/A	4	N/A	1099	1099		N/A	unknown
DO233545	RECA-EU		LRV118	male	deceased			44				N/A	N/A	3	N/A	636	636		N/A	unknown
DO233557	RECA-EU		LRV140	male	deceased			59				N/A	N/A	4	N/A	223	223		N/A	unknown
DO233559	RECA-EU		LRV143	male	deceased			65				N/A	N/A	3	N/A	649	649		N/A	unknown
DO233553	RECA-EU		LRV129	male	deceased			63				N/A	N/A	1	N/A	3534	3534		N/A	unknown
DO233555	RECA-EU		LRV134	male	deceased			62				N/A	N/A	1	N/A	1303	1303		N/A	unknown
DO233551	RECA-EU		LRV128	female	alive			57				N/A	N/A	3	N/A	5135	5135		N/A	unknown
DO233569	RECA-EU		LRV166	female	alive			69				N/A	N/A	3	N/A	1805	1805		N/A	unknown
DO233568	RECA-EU		LRV165	male	deceased			47				N/A	N/A	3	N/A	2861	2861		N/A	unknown
DO233565	RECA-EU		LRV160	female	alive			56				N/A	N/A	1	N/A	4739	4739		N/A	unknown
DO233567	RECA-EU		LRV164	female	alive			75				N/A	N/A	3	N/A	4745	4745		N/A	unknown
DO233566	RECA-EU		LRV163	male	alive			64				N/A	N/A	2	N/A	4315	4315		N/A	unknown
DO233561	RECA-EU		LRV146	male	deceased			70				N/A	N/A	4	N/A	2871	2871		N/A	unknown
DO233563	RECA-EU		LRV155	female	alive			64				N/A	N/A	1	N/A	4846	4846		N/A	unknown
DO233579	RECA-EU		LRV205	female	alive			69				N/A	N/A	1	N/A	3976	3976		N/A	unknown
DO233570	RECA-EU		LRV169	female	alive			70				N/A	N/A	1	N/A	3378	3378		N/A	unknown
DO233576	RECA-EU		LRV199	male	deceased			65				N/A	N/A	4	N/A	3057	3057		N/A	unknown
DO233575	RECA-EU		LRV195	male	deceased			58				N/A	N/A	4	N/A	3014	3014		N/A	unknown
DO233578	RECA-EU		LRV202	male	deceased			53				N/A	N/A	4	N/A	2217	2217		N/A	unknown
DO233577	RECA-EU		LRV201	male	deceased			80				N/A	N/A	1	N/A	1149	1149		N/A	unknown
DO233572	RECA-EU		LRV177	female	deceased			71				N/A	N/A	3	N/A	1003	1003		N/A	unknown
DO233571	RECA-EU		LRV171	male	alive			62				N/A	N/A	3	N/A	1818	1818		N/A	unknown
DO233574	RECA-EU		LRV187	female	deceased			73				N/A	N/A	3	N/A	3009	3009		N/A	unknown
DO233573	RECA-EU		LRV179	female	alive			41				N/A	N/A	1	N/A	4489	4489		N/A	unknown
DO233581	RECA-EU		LRV214	female	deceased			72				N/A	N/A	1	N/A	2216	2216		N/A	unknown
DO233580	RECA-EU		LRV212	female	alive			55				N/A	N/A	1	N/A	4187	4187		N/A	unknown
DO233587	RECA-EU		LRV232	male	deceased			66				N/A	N/A	4	N/A	1114	1114		N/A	unknown
DO233586	RECA-EU		LRV231	female	deceased			53				N/A	N/A	4	N/A	72	72		N/A	unknown
DO233589	RECA-EU		LRV235	male	deceased			55				N/A	N/A	4	N/A	237	237		N/A	unknown
DO233588	RECA-EU		LRV233	male	deceased			64				N/A	N/A	4	N/A	268	268		N/A	unknown
DO233583	RECA-EU		LRV218	male	deceased			36				N/A	N/A	4	N/A	1950	1950		N/A	unknown
DO233582	RECA-EU		LRV215	male	deceased			53				N/A	N/A	2	N/A	395	395		N/A	unknown
DO233585	RECA-EU		LRV230	male	alive			58				N/A	N/A	3	N/A	2873	2873		N/A	unknown
DO233584	RECA-EU		LRV224	male	alive			48				N/A	N/A	1	N/A	530	530		N/A	unknown
DO233507	RECA-EU		LR479	male	alive			51				N/A	N/A	3	N/A	1166	1166		N/A	unknown
DO233508	RECA-EU		LR481	male	deceased			62				N/A	N/A	4	N/A	1269	1269		N/A	unknown
DO233503	RECA-EU		LR474	male	alive			59				N/A	N/A	1	N/A	29	29		N/A	unknown
DO233505	RECA-EU		LR478	female	deceased			75				N/A	N/A	4	N/A	368	368		N/A	unknown
DO233501	RECA-EU		LR473	male	deceased			75				N/A	N/A	3	N/A	313	313		N/A	unknown
DO233606	RECA-EU		LRV318	female	alive			65				N/A	N/A	3	N/A	2791	2791		N/A	unknown
DO233605	RECA-EU		LRV316	female	deceased			67				N/A	N/A	3	N/A	2679	2679		N/A	unknown
DO233608	RECA-EU		LRV341	female	deceased			62				N/A	N/A	1	N/A	459	459		N/A	unknown
DO233607	RECA-EU		LRV327	male	deceased			56				N/A	N/A	4	N/A	841	841		N/A	unknown
DO233602	RECA-EU		LRV311	female	deceased			69				N/A	N/A	3	N/A	799	799		N/A	unknown
DO233601	RECA-EU		LRV300	male	alive			53				N/A	N/A	1	N/A	2962	2962		N/A	unknown
DO233604	RECA-EU		LRV313	male	alive			81				N/A	N/A	3	N/A	3056	3056		N/A	unknown
DO233603	RECA-EU		LRV312	male	alive			30				N/A	N/A	1	N/A	2230	2230		N/A	unknown
DO233609	RECA-EU		LRV351	male	alive			55				N/A	N/A	1	N/A	1873	1873		N/A	unknown
DO233600	RECA-EU		LRV297	male	alive			43				N/A	N/A	3	N/A	2989	2989		N/A	unknown
DO233611	RECA-EU		LRV366	male	deceased			74				N/A	N/A	1	N/A	482	482		N/A	unknown
DO233610	RECA-EU		LRV361	male	alive			60				N/A	N/A	3	N/A	2293	2293		N/A	unknown
